# Supplementary material for: N-[(E)-Quinolin-2-yl­methyl­idene]-1,2,4-triazol-4-amine hemihydrate
Source: IUCrdata. 2020 Feb 3;5(Pt 2):x200134. doi: 10.1107/S2414314620001340 (PMC9462182; doi:10.1107/S2414314620001340)
Supplement: Supplementary file 1 [file x-05-x200134-sup1.cif]

##############################################################################
#                                                                            #
# This CIF contains the data for a data article accepted for                 #
# publication in IUCrData. It conforms to the requirements of                #
# Notes for Authors for IUCrData, and has been                               #
# peer reviewed under the auspices of IUCrData.                              #
#                                                                            #
# Full details of the Crystallographic Information File format               #
# are given in the paper "The Crystallographic Information File (CIF):       #
# a New Standard Archive File for Crystallography" by S. R. Hall, F. H.      #
# Allen and I. D. Brown [Acta Cryst. (1991), A47, 655-685].                  #
#                                                                            #
# The current version of the core CIF dictionary is obtainable from          #
# ftp://ftp.iucr.org/pub/cif_core.dic.                                       #
#                                                                            #
# Software is freely available for graphical display of the structure(s)     #
# in this CIF. For information consult the CIF software page                 #
# http://www.iucr.org/resources/cif/software.                                #
#                                                                            #
# This file may be used for bona fide research purposes within the           #
# scientific community so long as proper attribution is given to the data    # 
# article from which it was obtained.                                        #
#                                                                            #
##############################################################################
data_I
_database_code_depnum_ccdc_archive 'CCDC 1961612'
_audit_creation_method     'SHELXL-2014/7'
_journal_date_recd_electronic     2020-01-22
_journal_date_accepted     2020-01-30
_journal_name_full     'IUCrData'
_journal_year     2020
_journal_volume     5
_journal_issue      2
_journal_page_first     0
_journal_page_last     0
_journal_paper_category     HO
_journal_paper_doi     10.1107/S2414314620001340
_journal_coeditor_code     IS4041
_publ_contact_author_name     'Malai Haniti Sheikh Abdul Hamid'
_publ_contact_author_address
;
Chemical Sciences, Faculty of Science, Universiti Brunei Darussalam
Jalan Tungku Link BE1410
Negara Brunei Darussalam
;
_publ_contact_author_email     'haniti.hamid@ubd.edu.bn'
_publ_contact_author_fax     ?
_publ_contact_author_phone     ?
_publ_section_title
;
<i>N</i>-[(<i>E</i>)-Quinolin-2-ylmethylidene]-1,2,4-triazol-4-amine
hemihydrate
;
loop_
    _publ_author_name
    _publ_author_footnote
    _publ_author_address
    'M. Shahri, Nurulizzatul Ningsheh' .
;
Chemical Sciences, Faculty of Science, Universiti Brunei Darussalam
Jalan Tungku Link BE1410
Negara Brunei Darussalam
;
    'Omar Ali, Nur Halilatul Sadiqin' .
;
Chemical Sciences, Faculty of Science, Universiti Brunei Darussalam
Jalan Tungku Link BE1410
Negara Brunei Darussalam
;
    'Sheikh Abdul Hamid, Malai Haniti' .
;
Chemical Sciences, Faculty of Science, Universiti Brunei Darussalam
Jalan Tungku Link BE1410
Negara Brunei Darussalam
;
    'Mirza, Aminul Huq' .
;
Chemical Sciences, Faculty of Science, Universiti Brunei Darussalam
Jalan Tungku Link BE1410
Negara Brunei Darussalam
;
    'Usman, Anwar' .
;
Chemical Sciences, Faculty of Science, Universiti Brunei Darussalam
Jalan Tungku Link BE1410
Negara Brunei Darussalam
;
    'Hoq, Md Rejaul' .
;
Department of Chemistry, Tennessee State University, 2500 John A. Merritt Blvd.,
Nashville, Tennessee, TN 37209, USA
;
    'Karim, Mohammad R.' .
;
Department of Chemistry, Tennessee State University, 2500 John A. Merritt Blvd.,
Nashville, Tennessee, TN 37209, USA
;
_publ_section_synopsis
;
The Schiff base molecule adopts an <i>E</i> configuration about the C\\db N
bond and is nearly planar, with a dihedral angle between the quinoline ring
system and the 1,2,4-triazole ring of 12.2(1)\%. In the crystal, one water
molecule bridges two Schiff base molecules <i>via</i> intermolecular O---H...N
hydrogen bonds.
;
_chemical_name_systematic
;
<i>N</i>-[(<i>E</i>)-Quinolin-2-ylmethylidene]-1,2,4-triazol-4-amine
hemihydrate
;
_chemical_name_common     ?
_chemical_formula_moiety     'C12 H9 N5, 0.5(H2 O)'
_chemical_formula_sum     'C12 H10 N5 O0.50'
_chemical_formula_iupac     'C12 H9 N5, 0.5H2 O'
_chemical_formula_weight     232.25
_chemical_melting_point     ?
_space_group_crystal_system     monoclinic
_space_group_name_H-M_alt     'C 2/c'
_space_group_name_Hall     '-C 2yc'
loop_
    _space_group_symop_operation_xyz
    'x, y, z'
    '-x, y, -z+1/2'
    'x+1/2, y+1/2, z'
    '-x+1/2, y+1/2, -z+1/2'
    '-x, -y, -z'
    'x, -y, z-1/2'
    '-x+1/2, -y+1/2, -z'
    'x+1/2, -y+1/2, z-1/2'
_cell_length_a     13.7212(12)
_cell_length_b     7.5047(6)
_cell_length_c     21.1686(18)
_cell_angle_alpha     90
_cell_angle_beta     100.524(2)
_cell_angle_gamma     90
_cell_volume     2143.1(3)
_cell_formula_units_Z     8
_cell_measurement_reflns_used     9219
_cell_measurement_theta_min     4.25
_cell_measurement_theta_max     74.35
_cell_measurement_temperature     100(2)
_exptl_crystal_description     Block
_exptl_crystal_colour     brown
_exptl_crystal_size_max     0.362
_exptl_crystal_size_mid     0.261
_exptl_crystal_size_min     0.165
_exptl_crystal_density_diffrn     1.440
_exptl_crystal_density_meas     ?
_exptl_crystal_density_method     'Not Measured'
_exptl_crystal_F_000     968
_exptl_absorpt_coefficient_mu     0.785
_exptl_absorpt_correction_type     multi-scan
_exptl_absorpt_process_details
;
(SADABS; Bruker, 2014)
;
_exptl_absorpt_correction_T_min     0.6256
_exptl_absorpt_correction_T_max     0.7538
_diffrn_ambient_temperature     100(2)
_diffrn_source     'Sealed Microfocus Source'
_diffrn_radiation_type     CuK\a
_diffrn_radiation_wavelength     1.54178
_diffrn_measurement_device_type     'Bruker D8 Venture'
_diffrn_measurement_method     '\f and \w scans'
_diffrn_detector_area_resol_mean     ?
_diffrn_reflns_number     36175
_diffrn_reflns_av_R_equivalents     0.0357
_diffrn_reflns_av_unetI/netI     0.0133
_diffrn_reflns_theta_min     4.248
_diffrn_reflns_theta_max     74.506
_diffrn_reflns_theta_full     67.679
_diffrn_measured_fraction_theta_max     0.999
_diffrn_measured_fraction_theta_full     1.000
_diffrn_reflns_limit_h_min     -17
_diffrn_reflns_limit_h_max     17
_diffrn_reflns_limit_k_min     -9
_diffrn_reflns_limit_k_max     9
_diffrn_reflns_limit_l_min     -25
_diffrn_reflns_limit_l_max     26
_refine_special_details     ?
_reflns_number_total     2200
_reflns_number_gt     2142
_reflns_threshold_expression     'I > 2\s(I)'
_refine_ls_structure_factor_coef     Fsqd
_refine_ls_matrix_type     full
_refine_ls_R_factor_all     0.0364
_refine_ls_R_factor_gt     0.0356
_refine_ls_wR_factor_gt     0.0893
_refine_ls_wR_factor_ref     0.0899
_refine_ls_goodness_of_fit_ref     1.087
_refine_ls_restrained_S_all     1.087
_refine_ls_number_reflns     2200
_refine_ls_number_parameters     164
_refine_ls_number_restraints     0
_refine_ls_hydrogen_treatment     mixed
_refine_ls_weighting_scheme     calc
_refine_ls_weighting_details
              'w=1/[\s^2^(Fo^2^)+(0.0426P)^2^+1.6998P] where P=(Fo^2^+2Fc^2^)/3'
_atom_sites_solution_hydrogens     mixed
_atom_sites_solution_primary     ?
_atom_sites_solution_secondary     ?
_refine_ls_shift/su_max     0.000
_refine_ls_shift/su_mean     0.000
_refine_diff_density_max     0.223
_refine_diff_density_min     -0.225
_refine_ls_extinction_method
;
SHELXL2014 (Sheldrick, 2015<i>b</i>)
;
_refine_ls_extinction_coef     0.0104(4)
_refine_ls_extinction_expression
                                  'Fc^*^=kFc[1+0.001xFc^2^\l^3^/sin(2\q)]^-1/4^'
loop_
    _atom_type_symbol
    _atom_type_description
    _atom_type_scat_dispersion_real
    _atom_type_scat_dispersion_imag
    _atom_type_scat_source
    'C' 'C' 0.0181 0.0091
                         'International Tables Vol C Tables 4.2.6.8 and 6.1.1.4'
    'H' 'H' 0.0000 0.0000
                         'International Tables Vol C Tables 4.2.6.8 and 6.1.1.4'
    'N' 'N' 0.0311 0.0180
                         'International Tables Vol C Tables 4.2.6.8 and 6.1.1.4'
    'O' 'O' 0.0492 0.0322
                         'International Tables Vol C Tables 4.2.6.8 and 6.1.1.4'
_computing_data_collection
;
APEX3 (Bruker, 2014)
;
_computing_cell_refinement
;
APEX3 (Bruker, 2014)
;
_computing_data_reduction
;
SAINT (Bruker, 2014)
;
_computing_structure_solution
;
<i>SHELXT</i> (Sheldrick, 2015<i>a</i>)
;
_computing_structure_refinement
;
SHELXL2014 (Sheldrick, 2015<i>b</i>)
;
_computing_molecular_graphics
;
SHELXTL (Sheldrick, 2008)
;
_computing_publication_material
;
SHELXTL (Sheldrick, 2008)
;
loop_
    _atom_site_type_symbol
    _atom_site_label
    _atom_site_fract_x
    _atom_site_fract_y
    _atom_site_fract_z
    _atom_site_U_iso_or_equiv
    _atom_site_adp_type
    _atom_site_calc_flag
    _atom_site_occupancy
    _atom_site_disorder_assembly
    _atom_site_disorder_group
    N N1 0.14712(7) 0.46460(13) 0.69779(5) 0.0216(2) Uani d 1 . .
    N N2 0.22716(7) 0.56151(14) 0.73141(5) 0.0234(2) Uani d 1 . .
    N N3 0.24350(6) 0.54032(12) 0.63061(4) 0.0168(2) Uani d 1 . .
    N N4 0.27388(7) 0.54247(12) 0.57163(4) 0.0172(2) Uani d 1 . .
    N N5 0.46063(6) 0.73766(12) 0.50056(4) 0.0156(2) Uani d 1 . .
    C C1 0.15910(8) 0.45416(15) 0.63833(5) 0.0188(2) Uani d 1 . .
    H H1 0.1152 0.3949 0.6050 0.023 Uiso calc 1 . .
    C C2 0.28338(8) 0.60519(16) 0.69030(5) 0.0207(3) Uani d 1 . .
    H H2 0.3430 0.6720 0.7003 0.025 Uiso calc 1 . .
    C C3 0.35238(8) 0.62997(14) 0.56723(5) 0.0164(2) Uani d 1 . .
    H H3 0.3880 0.6932 0.6030 0.020 Uiso calc 1 . .
    C C4 0.38588(7) 0.62967(14) 0.50486(5) 0.0155(2) Uani d 1 . .
    C C5 0.33874(8) 0.51790(15) 0.45428(5) 0.0176(2) Uani d 1 . .
    H H5 0.2856 0.4423 0.4602 0.021 Uiso calc 1 . .
    C C6 0.37095(8) 0.52081(14) 0.39711(5) 0.0173(2) Uani d 1 . .
    H H6 0.3398 0.4485 0.3624 0.021 Uiso calc 1 . .
    C C7 0.45134(7) 0.63285(14) 0.38995(5) 0.0150(2) Uani d 1 . .
    C C8 0.49101(8) 0.63959(14) 0.33287(5) 0.0176(2) Uani d 1 . .
    H H8 0.4652 0.5636 0.2979 0.021 Uiso calc 1 . .
    C C9 0.56649(8) 0.75496(15) 0.32765(5) 0.0181(2) Uani d 1 . .
    H H9 0.5923 0.7598 0.2890 0.022 Uiso calc 1 . .
    C C10 0.60599(8) 0.86659(15) 0.37961(5) 0.0181(2) Uani d 1 . .
    H H10 0.6571 0.9485 0.3751 0.022 Uiso calc 1 . .
    C C11 0.57180(8) 0.85879(14) 0.43664(5) 0.0167(2) Uani d 1 . .
    H H11 0.6008 0.9319 0.4717 0.020 Uiso calc 1 . .
    C C12 0.49343(7) 0.74173(13) 0.44309(5) 0.0145(2) Uani d 1 . .
    O O1W 0.0000 0.27774(16) 0.7500 0.0257(3) Uani d 1 . .
    H H1W 0.0437(13) 0.351(3) 0.7347(9) 0.053(5) Uiso d 1 . .
loop_
    _atom_site_aniso_label
    _atom_site_aniso_U_11
    _atom_site_aniso_U_22
    _atom_site_aniso_U_33
    _atom_site_aniso_U_12
    _atom_site_aniso_U_13
    _atom_site_aniso_U_23
    N1 0.0192(5) 0.0245(5) 0.0230(5) 0.0016(4) 0.0086(4) 0.0027(4)
    N2 0.0225(5) 0.0295(5) 0.0201(5) 0.0004(4) 0.0087(4) 0.0000(4)
    N3 0.0151(4) 0.0211(5) 0.0154(4) 0.0012(3) 0.0059(3) 0.0007(3)
    N4 0.0163(4) 0.0227(5) 0.0138(4) 0.0030(3) 0.0056(3) 0.0015(3)
    N5 0.0146(4) 0.0177(4) 0.0147(4) 0.0019(3) 0.0031(3) 0.0003(3)
    C1 0.0155(5) 0.0203(5) 0.0218(5) 0.0016(4) 0.0062(4) 0.0021(4)
    C2 0.0194(5) 0.0269(6) 0.0167(5) -0.0003(4) 0.0060(4) -0.0016(4)
    C3 0.0153(5) 0.0184(5) 0.0155(5) 0.0026(4) 0.0033(4) 0.0007(4)
    C4 0.0133(5) 0.0181(5) 0.0150(5) 0.0035(4) 0.0024(4) 0.0022(4)
    C5 0.0136(5) 0.0209(5) 0.0178(5) -0.0017(4) 0.0018(4) 0.0024(4)
    C6 0.0164(5) 0.0190(5) 0.0153(5) -0.0005(4) -0.0001(4) -0.0002(4)
    C7 0.0144(5) 0.0165(5) 0.0135(5) 0.0022(4) 0.0008(4) 0.0018(4)
    C8 0.0193(5) 0.0205(5) 0.0125(5) 0.0000(4) 0.0015(4) -0.0002(4)
    C9 0.0174(5) 0.0241(6) 0.0132(5) 0.0009(4) 0.0037(4) 0.0022(4)
    C10 0.0149(5) 0.0210(6) 0.0182(5) -0.0021(4) 0.0027(4) 0.0021(4)
    C11 0.0160(5) 0.0184(5) 0.0153(5) -0.0010(4) 0.0012(4) -0.0009(4)
    C12 0.0136(5) 0.0164(5) 0.0132(5) 0.0032(4) 0.0020(4) 0.0010(4)
    O1W 0.0228(6) 0.0227(6) 0.0356(7) 0.000 0.0153(5) 0.000
_geom_special_details
;
 All esds (except the esd in the dihedral angle between two l.s. planes)
 are estimated using the full covariance matrix.  The cell esds are taken
 into account individually in the estimation of esds in distances, angles
 and torsion angles; correlations between esds in cell parameters are only
 used when they are defined by crystal symmetry.  An approximate (isotropic)
 treatment of cell esds is used for estimating esds involving l.s. planes.
;
loop_
    _geom_bond_atom_site_label_1
    _geom_bond_atom_site_label_2
    _geom_bond_site_symmetry_2
    _geom_bond_distance
    _geom_bond_publ_flag
    N1 C1 . 1.3011(14) ?
    N1 N2 . 1.3985(14) ?
    N2 C2 . 1.3057(14) ?
    N3 C1 . 1.3621(14) ?
    N3 C2 . 1.3714(14) ?
    N3 N4 . 1.3866(12) ?
    N4 C3 . 1.2793(14) ?
    N5 C4 . 1.3233(14) ?
    N5 C12 . 1.3724(13) ?
    C1 H1 . 0.9500 ?
    C2 H2 . 0.9500 ?
    C3 C4 . 1.4752(14) ?
    C3 H3 . 0.9500 ?
    C4 C5 . 1.4196(15) ?
    C5 C6 . 1.3623(15) ?
    C5 H5 . 0.9500 ?
    C6 C7 . 1.4169(15) ?
    C6 H6 . 0.9500 ?
    C7 C8 . 1.4140(14) ?
    C7 C12 . 1.4245(14) ?
    C8 C9 . 1.3698(15) ?
    C8 H8 . 0.9500 ?
    C9 C10 . 1.4099(15) ?
    C9 H9 . 0.9500 ?
    C10 C11 . 1.3739(14) ?
    C10 H10 . 0.9500 ?
    C11 C12 . 1.4143(14) ?
    C11 H11 . 0.9500 ?
    O1W H1W . 0.914(18) ?
loop_
    _geom_angle_atom_site_label_1
    _geom_angle_atom_site_label_2
    _geom_angle_atom_site_label_3
    _geom_angle_site_symmetry_1
    _geom_angle_site_symmetry_3
    _geom_angle
    _geom_angle_publ_flag
    C1 N1 N2 . . 107.30(9) ?
    C2 N2 N1 . . 107.22(9) ?
    C1 N3 C2 . . 105.24(9) ?
    C1 N3 N4 . . 121.04(9) ?
    C2 N3 N4 . . 133.67(9) ?
    C3 N4 N3 . . 117.85(9) ?
    C4 N5 C12 . . 117.27(9) ?
    N1 C1 N3 . . 110.36(10) ?
    N1 C1 H1 . . 124.8 ?
    N3 C1 H1 . . 124.8 ?
    N2 C2 N3 . . 109.88(10) ?
    N2 C2 H2 . . 125.1 ?
    N3 C2 H2 . . 125.1 ?
    N4 C3 C4 . . 117.94(9) ?
    N4 C3 H3 . . 121.0 ?
    C4 C3 H3 . . 121.0 ?
    N5 C4 C5 . . 124.21(10) ?
    N5 C4 C3 . . 115.64(9) ?
    C5 C4 C3 . . 120.16(9) ?
    C6 C5 C4 . . 118.91(10) ?
    C6 C5 H5 . . 120.5 ?
    C4 C5 H5 . . 120.5 ?
    C5 C6 C7 . . 119.32(10) ?
    C5 C6 H6 . . 120.3 ?
    C7 C6 H6 . . 120.3 ?
    C8 C7 C6 . . 122.77(9) ?
    C8 C7 C12 . . 119.37(9) ?
    C6 C7 C12 . . 117.86(9) ?
    C9 C8 C7 . . 120.42(10) ?
    C9 C8 H8 . . 119.8 ?
    C7 C8 H8 . . 119.8 ?
    C8 C9 C10 . . 120.08(10) ?
    C8 C9 H9 . . 120.0 ?
    C10 C9 H9 . . 120.0 ?
    C11 C10 C9 . . 121.06(10) ?
    C11 C10 H10 . . 119.5 ?
    C9 C10 H10 . . 119.5 ?
    C10 C11 C12 . . 119.93(10) ?
    C10 C11 H11 . . 120.0 ?
    C12 C11 H11 . . 120.0 ?
    N5 C12 C11 . . 118.53(9) ?
    N5 C12 C7 . . 122.41(9) ?
    C11 C12 C7 . . 119.06(9) ?
loop_
    _geom_torsion_atom_site_label_1
    _geom_torsion_atom_site_label_2
    _geom_torsion_atom_site_label_3
    _geom_torsion_atom_site_label_4
    _geom_torsion_site_symmetry_1
    _geom_torsion_site_symmetry_2
    _geom_torsion_site_symmetry_3
    _geom_torsion_site_symmetry_4
    _geom_torsion
    _geom_torsion_publ_flag
    C1 N1 N2 C2 . . . . 0.18(12) ?
    C1 N3 N4 C3 . . . . 178.11(10) ?
    C2 N3 N4 C3 . . . . -4.93(17) ?
    N2 N1 C1 N3 . . . . -0.19(12) ?
    C2 N3 C1 N1 . . . . 0.12(12) ?
    N4 N3 C1 N1 . . . . 177.84(9) ?
    N1 N2 C2 N3 . . . . -0.11(13) ?
    C1 N3 C2 N2 . . . . 0.00(13) ?
    N4 N3 C2 N2 . . . . -177.30(10) ?
    N3 N4 C3 C4 . . . . 178.88(8) ?
    C12 N5 C4 C5 . . . . 0.58(15) ?
    C12 N5 C4 C3 . . . . -179.61(8) ?
    N4 C3 C4 N5 . . . . 172.73(9) ?
    N4 C3 C4 C5 . . . . -7.45(15) ?
    N5 C4 C5 C6 . . . . -0.45(16) ?
    C3 C4 C5 C6 . . . . 179.75(9) ?
    C4 C5 C6 C7 . . . . 0.96(15) ?
    C5 C6 C7 C8 . . . . 178.09(10) ?
    C5 C6 C7 C12 . . . . -1.59(15) ?
    C6 C7 C8 C9 . . . . 177.65(10) ?
    C12 C7 C8 C9 . . . . -2.68(15) ?
    C7 C8 C9 C10 . . . . 0.74(16) ?
    C8 C9 C10 C11 . . . . 1.74(16) ?
    C9 C10 C11 C12 . . . . -2.19(16) ?
    C4 N5 C12 C11 . . . . 178.64(9) ?
    C4 N5 C12 C7 . . . . -1.26(14) ?
    C10 C11 C12 N5 . . . . -179.70(9) ?
    C10 C11 C12 C7 . . . . 0.21(15) ?
    C8 C7 C12 N5 . . . . -177.90(9) ?
    C6 C7 C12 N5 . . . . 1.78(15) ?
    C8 C7 C12 C11 . . . . 2.20(15) ?
    C6 C7 C12 C11 . . . . -178.12(9) ?
loop_
    _geom_hbond_atom_site_label_D
    _geom_hbond_atom_site_label_H
    _geom_hbond_atom_site_label_A
    _geom_hbond_site_symmetry_A
    _geom_hbond_distance_DH
    _geom_hbond_distance_HA
    _geom_hbond_distance_DA
    _geom_hbond_angle_DHA
    O1W H1W N1 . 0.914(18) 1.939(18) 2.8422(11) 169.3(17)
_shelx_space_group_comment
;
The symmetry employed for this shelxl refinement is uniquely defined
by the following loop, which should always be used as a source of
symmetry information in preference to the above space-group names.
They are only intended as comments.
;
_shelx_estimated_absorpt_T_min     0.764
_shelx_estimated_absorpt_T_max     0.881
_shelx_hkl_file
;
  -2   0   0   11.34    0.46
   2   0   0   11.74    0.46
  -2   0   0   10.82    0.46
   2   0   0   11.13    0.46
  -2   0   0   11.34    0.46
   2   0   0   11.14    0.47
  -2   0   0   11.90    0.47
  -2   0   0   11.82    0.46
   2   0   0   11.79    0.46
  -2   0   0   11.06    0.46
  -2   0   0   11.77    0.47
   2   0   0   10.54    0.45
   2   0   0   11.88    0.46
   2   0   0   11.63    0.46
  -2   0   0   10.57    0.45
   4   0   0   23.30    0.95
   4   0   0   23.37    0.95
   4   0   0   23.94    0.94
  -4   0   0   24.66    0.98
  -4   0   0   23.60    0.96
  -4   0   0   23.21    0.94
   4   0   0   23.49    0.95
  -4   0   0   23.80    0.94
   4   0   0   22.52    0.94
   4   0   0   22.92    0.98
  -4   0   0   22.35    0.95
  -4   0   0   23.58    0.95
   4   0   0   22.45    0.93
  -4   0   0   23.11    0.94
  -6   0   0    2.41    0.21
   6   0   0    2.79    0.21
  -6   0   0    2.55    0.20
   6   0   0    2.84    0.19
   6   0   0    2.80    0.21
  -6   0   0    2.60    0.17
  -6   0   0    2.83    0.19
   6   0   0    2.91    0.21
  -6   0   0    3.01    0.34
   6   0   0    2.79    0.21
   6   0   0    3.57    0.30
   6   0   0    3.39    0.22
   6   0   0    3.13    0.18
  -6   0   0    2.82    0.19
   6   0   0    2.45    0.34
  -8   0   0  234.49    9.12
  -8   0   0  229.94    9.13
   8   0   0  207.93   11.44
   8   0   0  246.54    9.09
  -8   0   0  211.36    9.13
   8   0   0  234.09    9.12
   8   0   0  240.97    9.13
   8   0   0  235.17    9.16
   8   0   0  215.26    9.15
   8   0   0  237.00    9.12
  -8   0   0  235.67    9.13
  -8   0   0  233.84    9.11
   8   0   0  244.43    9.15
  -8   0   0  237.62    9.09
  -8   0   0  240.09    9.11
   8   0   0  238.10    9.11
  -8   0   0  236.92    9.13
   8   0   0  235.59    9.09
   8   0   0  227.64    9.09
 -10   0   0   88.38    3.49
 -10   0   0   81.34    3.58
  10   0   0   85.14    3.49
 -10   0   0   85.79    3.50
 -10   0   0   87.84    3.43
 -10   0   0   88.27    3.49
 -10   0   0   84.39    3.54
 -10   0   0   90.83    3.50
  10   0   0   89.23    3.45
 -10   0   0   86.95    3.52
  10   0   0   88.30    3.46
  10   0   0   84.95    3.48
  10   0   0   86.79    3.52
  10   0   0   84.92    3.49
  12   0   0    7.02    0.58
  12   0   0    7.40    0.41
 -12   0   0    7.48    0.48
  12   0   0    7.77    0.48
  12   0   0    7.08    0.53
 -12   0   0    7.46    0.56
 -12   0   0    7.49    0.52
 -12   0   0    6.36    0.67
  12   0   0    7.27    0.42
 -12   0   0    7.27    0.48
  12   0   0    7.32    0.52
 -12   0   0    6.60    0.55
  12   0   0    7.40    0.43
  14   0   0   42.67    1.77
 -14   0   0   45.85    1.87
  14   0   0   39.52    1.94
  14   0   0   43.95    1.83
  14   0   0   41.71    1.85
  14   0   0   46.57    1.92
  16   0   0    2.10    0.16
 -16   0   0    1.68    0.22
 -16   0   0    1.73    0.18
 -16   0   0    1.58    0.24
  16   0   0    1.91    0.17
 -16   0   0    1.70    0.19
  -1  -1   0   66.39    2.68
  -1  -1   0   67.45    2.69
  -1  -1   0   69.04    2.68
   1  -1   0   69.18    2.68
  -1  -1   0   69.93    2.68
   1  -1   0   70.50    2.69
  -1  -1   0   65.63    3.16
   1  -1   0   67.74    2.69
  -1  -1   0   68.52    2.69
   1  -1   0   67.17    2.68
   1  -1   0   69.81    2.69
   1  -1   0   71.83    2.70
  -1  -1   0   71.28    2.69
   1  -1   0   66.90    2.69
  -1  -1   0   73.13    2.71
   1  -1   0   67.91    3.07
  -1  -1   0   67.29    2.68
  -1  -1   0   69.75    2.69
   1  -1   0   68.99    2.69
  -1   1   0   70.25    2.69
   1   1   0   67.66    3.12
   1   1   0   72.91    2.70
   1   1   0   65.55    2.68
  -1   1   0   67.15    2.69
  -1   1   0   69.34    2.69
  -1   1   0   67.92    2.69
  -1   1   0   69.19    2.69
   1   1   0   69.57    2.69
  -1   1   0   71.80    2.70
   1   1   0   67.65    2.69
   1   1   0   69.73    2.69
   3  -1   0    0.59    0.11
   3  -1   0    0.60    0.10
  -3  -1   0    0.40    0.06
   3  -1   0    0.49    0.06
  -3  -1   0    0.56    0.07
  -3  -1   0    0.62    0.07
   3  -1   0    0.43    0.06
   3  -1   0    0.42    0.05
  -3  -1   0    0.49    0.07
  -3  -1   0    0.44    0.06
   3  -1   0    0.65    0.09
   3  -1   0    0.40    0.06
  -3  -1   0    0.52    0.09
   3  -1   0    0.54    0.07
   3  -1   0    0.43    0.07
   3  -1   0    0.42    0.07
   3   1   0    0.46    0.31
  -3   1   0    0.48    0.08
  -3   1   0    0.46    0.05
   3   1   0    0.39    0.06
   3   1   0    0.47    0.08
  -3   1   0    0.37    0.07
   3   1   0    0.60    0.07
   3   1   0    0.43    0.07
   3   1   0    0.44    0.04
   3   1   0    0.44    0.07
  -3   1   0    0.51    0.07
   5  -1   0   52.98    2.11
   5  -1   0   51.98    2.10
  -5  -1   0   53.98    2.06
  -5  -1   0   50.01    2.06
   5  -1   0   53.85    2.10
  -5  -1   0   52.73    2.15
  -5  -1   0   52.69    2.11
   5  -1   0   53.67    2.09
   5  -1   0   51.81    2.16
  -5  -1   0   49.10    2.15
  -5  -1   0   53.13    2.11
   5  -1   0   52.15    2.11
  -5  -1   0   54.42    2.10
  -5  -1   0   53.68    2.09
   5  -1   0   53.54    2.12
  -5  -1   0   52.52    2.10
   5  -1   0   50.11    2.09
   5   1   0   48.76    3.17
  -5   1   0   53.48    2.15
  -5   1   0   52.58    2.11
   5   1   0   55.38    2.11
  -5   1   0   54.71    2.10
  -5   1   0   53.12    2.09
   5   1   0   51.72    2.09
  -5   1   0   53.77    2.10
   5   1   0   53.78    2.08
   5   1   0   53.91    2.16
  -5   1   0   52.79    2.11
   5   1   0   53.12    2.11
   5   1   0   54.81    2.10
   5   1   0   55.48    2.10
  -5   1   0   52.20    2.10
  -5   1   0   53.41    2.10
   7  -1   0    7.65    0.45
   7  -1   0    8.45    0.47
  -7  -1   0    8.44    0.37
  -7  -1   0    7.87    0.39
  -7  -1   0    7.89    0.40
   7  -1   0    8.01    0.39
  -7  -1   0    7.61    0.42
   7  -1   0    7.34    0.44
   7  -1   0    8.13    0.37
   7  -1   0    8.11    0.43
   7  -1   0    8.23    0.39
   7  -1   0    7.41    0.75
   7  -1   0    7.52    0.44
   7  -1   0    8.03    0.38
  -7  -1   0    7.94    0.45
  -7  -1   0    8.33    0.52
   7   1   0    7.86    0.45
  -7   1   0    8.17    0.40
   7   1   0    8.70    0.47
  -7   1   0    7.51    0.46
   7   1   0    7.90    0.37
  -7   1   0    7.91    0.44
   7   1   0    7.68    0.37
   7   1   0    7.80    0.42
   7   1   0    7.67    0.40
  -7   1   0    7.49    0.65
   7   1   0    7.54    0.41
   7   1   0    6.60    1.54
   7   1   0    8.31    0.48
  -7   1   0    7.24    0.42
  -7   1   0    7.83    0.39
  -7   1   0    7.38    0.49
   7   1   0    7.76    0.44
  -7   1   0    8.24    0.44
   9  -1   0   10.87    0.59
  -9  -1   0   10.93    0.60
   9  -1   0    9.83    0.61
   9  -1   0   11.07    0.56
   9  -1   0   11.35    0.60
   9  -1   0   11.18    0.52
   9  -1   0   11.51    0.54
  -9  -1   0   11.61    0.62
  -9  -1   0   11.36    0.64
  -9  -1   0   11.75    0.57
  -9  -1   0   11.01    0.61
  -9  -1   0   11.34    0.61
   9  -1   0   10.75    0.68
   9  -1   0   11.27    0.53
  -9  -1   0   11.89    0.57
  -9  -1   0   11.10    0.76
  -9  -1   0   11.89    0.50
  -9   1   0   11.17    0.53
   9   1   0   11.15    0.61
  -9   1   0   11.84    0.63
  -9   1   0   11.10    0.57
   9   1   0   10.33    0.54
  -9   1   0   10.84    0.61
  -9   1   0   11.56    0.61
   9   1   0   11.51    0.55
   9   1   0   11.32    0.57
   9   1   0   11.27    0.59
   9   1   0   11.42    0.60
  -9   1   0   11.42    0.60
   9   1   0   11.49    0.54
  -9   1   0   10.84    0.69
  -9   1   0   10.71    0.63
  -9   1   0   11.67    0.60
   9   1   0   10.86    0.64
 -11  -1   0   13.38    0.83
 -11  -1   0   14.04    0.71
  11  -1   0   13.27    0.74
 -11  -1   0   13.96    0.71
  11  -1   0   13.02    0.80
  11  -1   0   12.60    0.75
  11  -1   0   12.81    0.73
  11  -1   0   13.45    0.69
 -11  -1   0   14.88    0.75
 -11  -1   0   13.34    0.71
  11  -1   0   14.04    0.67
  11  -1   0   13.45    0.63
 -11  -1   0   13.79    0.70
  11  -1   0   13.59    0.63
 -11  -1   0   13.47    0.68
 -11   1   0   13.26    0.70
 -11   1   0   13.99    0.69
 -11   1   0   13.67    0.62
  11   1   0   13.24    0.72
  11   1   0   13.19    0.74
  11   1   0   13.37    0.65
  11   1   0   13.60    0.75
 -11   1   0   14.15    0.72
  11   1   0   13.63    0.65
  11   1   0   13.46    0.71
  11   1   0   13.25    0.65
 -11   1   0   14.02    0.77
 -11   1   0   13.76    0.73
 -11   1   0   14.03    0.70
  13  -1   0   12.59    0.91
 -13  -1   0   11.92    0.65
  13  -1   0   11.62    0.69
 -13  -1   0   13.29    0.72
 -13  -1   0   12.94    0.66
  13  -1   0   12.13    0.57
  13  -1   0   11.72    0.55
 -13  -1   0   12.59    0.64
  13  -1   0   11.83    0.61
  13  -1   0   11.66    0.62
 -13  -1   0   11.19    0.75
  13  -1   0   10.80    0.70
  13  -1   0   10.48    0.70
 -13  -1   0   10.61    0.76
 -13   1   0   12.11    0.64
  13   1   0   12.89    0.62
  13   1   0   11.25    0.83
  13   1   0   12.51    0.58
  13   1   0   12.54    0.61
  13   1   0   12.56    0.69
 -13   1   0   12.93    0.70
  13   1   0   12.35    0.64
  13   1   0   11.57    0.64
 -13   1   0   11.91    0.63
 -13   1   0   12.49    0.68
  15  -1   0    3.52    0.26
  15  -1   0    3.05    0.44
  15  -1   0    3.41    0.20
 -15  -1   0    3.55    0.28
 -15  -1   0    3.47    0.28
 -15  -1   0    3.44    0.39
  15   1   0    3.39    0.22
  15   1   0    2.49    0.30
  15   1   0    3.37    0.29
 -15   1   0    3.43    0.30
 -15   1   0    3.82    0.36
 -15   1   0    3.72    0.28
 -15   1   0    3.40    0.24
  15   1   0    3.47    0.40
   0  -2   0  246.29    9.09
   0  -2   0  238.44    9.09
   0  -2   0  251.51    9.13
   0  -2   0  265.11   10.11
   0  -2   0  229.60    9.12
   0   2   0  239.53    9.09
   0   2   0  216.73    9.10
   0   2   0  218.50    9.09
   0   2   0  222.42    9.10
   0   2   0  212.83    9.09
   0   2   0  233.35    9.09
  -2  -2   0  875.98   35.09
   2  -2   0  931.94   35.09
   4  -2   0  115.92    4.95
   4  -2   0  127.59    4.92
  -4  -2   0  124.10    4.90
  -4  -2   0  128.22    4.95
  -4  -2   0  130.43    4.99
   4  -2   0  126.63    4.94
  -4  -2   0  122.64    4.91
  -4  -2   0  126.60    4.94
   4  -2   0  125.74    4.93
   4  -2   0  123.23    4.94
   4  -2   0  124.01    4.92
   4  -2   0  127.44    4.93
  -4  -2   0  128.57    4.94
  -4  -2   0  127.12    4.93
   4  -2   0  120.84    5.04
   4  -2   0  122.33    4.93
  -4  -2   0  125.18    4.91
   4  -2   0  120.66    4.93
  -4   2   0  125.85    4.93
  -4   2   0  129.86    4.94
   4   2   0  129.45    4.94
   4   2   0  123.44    4.92
   4   2   0  130.40    4.95
  -4   2   0  125.68    4.93
   4   2   0  131.53    4.98
  -4   2   0  124.31    4.92
   4   2   0  122.92    6.18
   4   2   0  122.95    4.90
  -4   2   0  131.09    4.95
  -4   2   0  126.84    4.98
   4   2   0  127.26    4.93
  -4   2   0  128.59    4.92
  -4   2   0  126.72    4.94
  -4   2   0  129.33    4.94
  -6  -2   0    3.42    0.22
  -6  -2   0    3.04    0.31
  -6  -2   0    2.94    0.30
   6  -2   0    3.28    0.22
   6  -2   0    3.72    0.54
   6  -2   0    3.40    0.27
   6  -2   0    2.92    0.21
   6  -2   0    3.01    0.27
   6  -2   0    3.15    0.26
   6  -2   0    3.11    0.24
   6  -2   0    2.95    0.19
   6  -2   0    3.07    0.30
  -6  -2   0    3.08    0.18
   6  -2   0    3.25    0.23
  -6  -2   0    2.93    0.24
  -6  -2   0    2.42    0.26
  -6   2   0    3.00    0.24
   6   2   0    2.78    0.33
  -6   2   0    2.68    0.27
  -6   2   0    3.25    0.25
  -6   2   0    3.88    0.46
  -6   2   0    2.70    0.28
  -6   2   0    3.08    0.25
   6   2   0    3.02    0.17
   6   2   0    3.14    0.20
   6   2   0    3.02    0.23
  -6   2   0    2.95    0.29
   6   2   0    3.19    0.25
  -6   2   0    3.20    0.20
   6   2   0    3.15    0.30
  -6   2   0    2.90    0.21
   6   2   0    2.71    1.15
   6   2   0    3.13    0.27
   8  -2   0   58.44    2.30
   8  -2   0   57.05    2.30
   8  -2   0   59.79    2.33
   8  -2   0   57.00    2.34
  -8  -2   0   57.07    2.35
  -8  -2   0   53.26    2.44
  -8  -2   0   57.66    2.36
   8  -2   0   59.70    2.34
  -8  -2   0   57.14    2.38
  -8  -2   0   58.69    2.36
   8  -2   0   55.85    2.39
   8  -2   0   59.01    2.30
  -8  -2   0   56.77    2.37
   8  -2   0   56.77    2.34
  -8  -2   0   59.89    2.37
   8   2   0   57.01    2.37
   8   2   0   59.00    2.32
  -8   2   0   56.52    2.36
   8   2   0   55.62    2.31
  -8   2   0   57.27    2.33
  -8   2   0   58.02    2.35
  -8   2   0   57.23    2.34
  -8   2   0   59.62    2.39
   8   2   0   56.42    2.35
  -8   2   0   58.30    2.36
  -8   2   0   57.25    2.29
  -8   2   0   60.61    2.34
   8   2   0   56.40    2.33
  -8   2   0   58.68    2.33
   8   2   0   58.41    2.32
  -8   2   0   54.73    2.41
  -8   2   0   54.85    2.36
  10  -2   0   99.11    4.06
  10  -2   0   89.43    4.07
 -10  -2   0  101.31    4.06
  10  -2   0  106.26    4.04
  10  -2   0  100.46    4.00
 -10  -2   0  100.93    4.07
  10  -2   0  105.43    3.99
 -10  -2   0   94.36    4.11
  10  -2   0   97.09    4.03
 -10  -2   0  102.25    4.06
 -10  -2   0  101.02    4.04
  10  -2   0   97.41    4.03
  10  -2   0   98.96    4.07
 -10  -2   0  101.72    4.06
 -10  -2   0  103.37    4.06
  10  -2   0  102.23    3.99
 -10   2   0  102.55    4.06
 -10   2   0  103.10    4.02
  10   2   0  102.29    4.07
 -10   2   0  104.39    4.02
  10   2   0   95.02    4.04
  10   2   0  102.22    4.01
 -10   2   0  102.35    4.05
 -10   2   0  101.99    4.06
  10   2   0  103.46    4.02
  10   2   0  103.89    4.07
 -10   2   0  100.54    4.06
  12  -2   0    1.15    0.21
 -12  -2   0    0.83    0.23
  12  -2   0    1.31    0.28
  12  -2   0    1.30    0.18
  12  -2   0    1.45    0.25
 -12  -2   0    0.89    0.33
  12  -2   0    1.04    0.20
 -12  -2   0    0.86    0.25
 -12  -2   0    1.01    0.22
 -12   2   0    0.82    0.21
  12   2   0    0.89    0.17
  12   2   0    0.74    0.21
  12   2   0    0.97    0.26
 -12   2   0    1.56    0.28
  12   2   0    0.74    0.19
 -12   2   0    1.41    0.25
 -12   2   0    1.02    0.24
  12   2   0    1.15    0.37
  14  -2   0    0.26    0.14
  14  -2   0    0.01    0.09
 -14  -2   0    0.19    0.17
  14  -2   0    0.21    0.25
  14  -2   0   -0.03    0.18
 -14  -2   0    0.12    0.15
  14  -2   0   -0.07    0.35
 -14  -2   0   -0.14    0.30
 -14  -2   0    0.35    0.21
 -14   2   0    0.32    0.15
 -14   2   0    0.51    0.17
  14   2   0    0.79    0.23
  14   2   0    0.32    0.25
 -14   2   0    0.23    0.19
  14   2   0    0.03    0.15
  14   2   0   -0.11    0.11
 -14   2   0   -0.20    0.19
 -14   2   0   -0.04    0.12
  14   2   0   -0.17    0.24
  14   2   0    0.07    0.17
 -16  -2   0   23.70    1.02
 -16  -2   0   25.74    0.99
  16   2   0   22.60    1.01
  16   2   0   25.38    0.98
 -16   2   0   25.01    1.06
   1  -3   0   26.55    1.17
   1  -3   0   27.54    1.16
   1  -3   0   28.51    1.10
  -1  -3   0   27.28    1.09
   1  -3   0   30.52    2.24
  -1  -3   0   27.61    1.09
  -1  -3   0   29.29    1.09
   1  -3   0   28.36    1.14
   1  -3   0   27.93    1.10
   1  -3   0   25.90    1.09
  -1  -3   0   27.53    1.11
   1  -3   0   27.42    1.17
  -1  -3   0   26.16    1.10
   1  -3   0   27.73    1.09
   1  -3   0   27.39    1.12
  -1  -3   0   26.87    1.19
  -1   3   0   25.09    2.09
  -1   3   0   27.38    1.07
   1   3   0   28.13    1.13
  -1   3   0   23.48    1.12
  -1   3   0   26.79    1.10
   1   3   0   27.27    1.11
  -1   3   0   26.84    1.11
  -1   3   0   24.67    1.13
   1   3   0   27.13    1.10
  -1   3   0   27.49    1.12
   1   3   0   28.85    1.15
  -1   3   0   27.23    1.12
  -1   3   0   26.98    1.12
   1   3   0   26.13    1.12
   1   3   0   27.53    1.11
  -1   3   0   27.12    1.10
   1   3   0   28.92    2.19
   1   3   0   25.50    1.11
   3  -3   0   -0.07    0.10
  -3  -3   0    0.17    0.05
  -3  -3   0    0.10    0.13
   3  -3   0   -0.03    0.22
  -3  -3   0    0.07    0.36
   3  -3   0    0.21    0.08
   3  -3   0    0.13    0.08
   3  -3   0    0.04    0.41
  -3  -3   0    0.19    0.05
  -3  -3   0   -0.03    0.08
  -3  -3   0    0.32    0.08
  -3  -3   0    0.25    0.28
  -3  -3   0    0.07    0.12
  -3  -3   0    0.10    0.07
  -3  -3   0    0.17    0.09
   3  -3   0    0.27    0.18
   3  -3   0    0.19    0.10
   3   3   0    0.37    0.17
  -3   3   0    0.17    0.10
  -3   3   0    0.06    0.08
   3   3   0    0.09    0.11
   3   3   0    0.02    0.08
  -3   3   0    0.09    0.09
   3   3   0    0.04    0.12
  -3   3   0   -0.07    0.11
  -3   3   0    0.17    0.09
   3   3   0    0.07    0.10
   3   3   0    0.09    0.35
  -5  -3   0   44.60    1.69
  -5  -3   0   42.53    1.72
   5  -3   0   44.36    1.73
  -5  -3   0   43.68    1.72
   5  -3   0   39.46    1.74
   5  -3   0   41.67    1.75
   5  -3   0   43.91    1.74
   5  -3   0   43.05    1.70
   5  -3   0   41.09    3.27
  -5  -3   0   38.69    1.81
   5  -3   0   42.29    1.74
   5  -3   0   42.29    1.73
   5  -3   0   42.69    1.69
   5  -3   0   43.19    1.71
   5  -3   0   42.73    1.69
   5  -3   0   42.34    1.77
  -5   3   0   43.43    1.72
  -5   3   0   41.74    1.74
   5   3   0   42.91    3.34
   5   3   0   42.05    1.75
   5   3   0   41.41    1.71
  -5   3   0   43.12    1.74
  -5   3   0   44.43    1.78
  -5   3   0   43.25    1.72
  -5   3   0   43.33    1.73
  -5   3   0   38.05    1.72
  -5   3   0   43.08    1.71
   5   3   0   43.70    1.78
   5   3   0   42.99    1.72
  -5   3   0   42.58    1.75
  -5   3   0   40.59    1.71
   5   3   0   41.20    1.71
  -7  -3   0   32.71    1.48
   7  -3   0   32.99    1.52
  -7  -3   0   37.93    1.49
  -7  -3   0   34.36    1.41
  -7  -3   0   30.23    1.50
   7  -3   0   33.60    1.41
  -7  -3   0   32.96    1.48
   7  -3   0   35.10    1.42
   7  -3   0   33.14    1.36
  -7  -3   0   33.76    1.45
  -7  -3   0   31.58    1.51
   7  -3   0   34.05    1.37
   7  -3   0   33.00    1.41
   7  -3   0   34.51    1.36
  -7  -3   0   32.77    1.43
  -7  -3   0   34.67    1.46
   7  -3   0   33.09    1.43
  -7   3   0   34.95    1.41
  -7   3   0   33.64    1.37
  -7   3   0   29.71    1.43
  -7   3   0   34.23    1.41
  -7   3   0   32.28    1.42
  -7   3   0   35.22    1.41
  -7   3   0   37.65    1.48
  -7   3   0   34.63    1.39
   7   3   0   33.90    1.39
   7   3   0   35.35    1.42
   7   3   0   31.78    1.46
  -7   3   0   32.67    1.39
   7   3   0   33.82    1.39
  -7   3   0   33.20    1.49
  -7   3   0   33.60    1.44
  -7   3   0   33.97    1.42
  -7   3   0   33.28    1.43
   7   3   0   31.02    1.50
   7   3   0   32.29    1.40
  -9  -3   0    1.94    0.35
  -9  -3   0    2.20    0.32
  -9  -3   0    1.78    0.26
   9  -3   0    1.65    0.28
  -9  -3   0    1.35    0.36
  -9  -3   0    2.51    0.34
   9  -3   0    1.59    0.25
  -9  -3   0    1.89    0.26
   9  -3   0    1.56    0.29
   9  -3   0    1.56    0.19
   9  -3   0    1.80    0.21
  -9   3   0    2.24    0.26
   9   3   0    1.49    0.25
  -9   3   0    1.48    0.24
  -9   3   0    1.77    0.24
   9   3   0    1.85    0.26
   9   3   0    1.59    0.24
  -9   3   0    2.15    0.33
  -9   3   0    1.72    0.28
  -9   3   0    1.65    0.29
   9   3   0    1.44    0.27
  -9   3   0    1.45    0.28
  -9   3   0    2.09    0.37
   9   3   0    1.54    0.26
   9   3   0    1.51    0.25
  11  -3   0   14.79    0.72
  11  -3   0   16.38    0.92
 -11  -3   0   16.17    0.84
  11  -3   0   15.97    0.82
  11  -3   0   15.91    0.68
 -11  -3   0   15.87    0.81
  11  -3   0   16.22    0.83
 -11  -3   0   15.85    0.81
  11  -3   0   15.37    0.74
 -11  -3   0   15.46    0.80
  11   3   0   15.83    0.75
  11   3   0   15.64    0.73
 -11   3   0   15.41    0.77
  11   3   0   16.05    0.81
 -11   3   0   16.07    0.78
  11   3   0   14.90    0.80
  11   3   0   15.82    0.84
 -11   3   0   14.24    0.78
 -11   3   0   16.05    0.76
  11   3   0   17.79    0.83
 -11   3   0   15.25    0.77
 -11   3   0   15.08    0.78
 -13  -3   0    0.41    0.21
 -13  -3   0    0.13    0.29
  13  -3   0    0.59    0.37
 -13  -3   0    0.47    0.18
 -13  -3   0    0.71    0.23
 -13  -3   0    0.38    0.16
  13  -3   0    0.28    0.17
 -13  -3   0    0.69    0.27
  13  -3   0    0.02    0.39
  13  -3   0    0.43    0.10
  13  -3   0    0.25    0.23
 -13   3   0    0.15    0.23
  13   3   0    0.43    0.24
  13   3   0    0.38    0.15
 -13   3   0    0.42    0.21
  13   3   0    0.41    0.17
  13   3   0    0.54    0.22
  13   3   0    0.36    0.19
 -13   3   0    0.42    0.20
  13   3   0    0.34    0.15
 -15  -3   0    0.57    0.14
 -15  -3   0    0.60    0.12
  15  -3   0    0.60    0.09
 -15  -3   0    0.59    0.19
 -15  -3   0    0.63    0.12
  15   3   0    0.53    0.11
  15   3   0    0.76    0.23
 -15   3   0    0.46    0.18
  15   3   0    0.85    0.23
 -15   3   0    0.54    0.11
  15   3   0    0.61    0.10
  15   3   0    0.48    0.35
   0  -4   0   26.34    1.18
   0  -4   0   26.61    1.30
   0  -4   0   28.11    1.11
   0  -4   0   28.13    1.10
   0  -4   0   26.67    1.21
   0  -4   0   28.03    1.14
   0  -4   0   25.38    2.86
   0   4   0   26.91    1.14
   0   4   0   29.06    1.18
   0   4   0   27.59    1.08
   0   4   0   27.55    1.16
   0   4   0   27.13    1.12
   0   4   0   26.32    1.15
   0   4   0   27.40    1.13
   0   4   0   25.47    2.55
   0   4   0   26.98    1.16
   0   4   0   26.87    1.14
   0   4   0   26.60    1.11
  -2  -4   0    2.35    0.32
  -2  -4   0    2.65    1.93
  -2  -4   0    3.20    0.17
  -2  -4   0    2.81    0.29
   2  -4   0    2.93    0.19
   2  -4   0    2.84    0.19
  -2  -4   0    2.54    0.21
   2  -4   0    2.52    0.47
   2  -4   0    3.02    0.23
  -2   4   0    2.78    0.32
  -2   4   0    2.26    0.28
   2   4   0    2.24    0.35
  -2   4   0    2.56    0.21
   2   4   0    2.61    0.21
   2   4   0    2.77    0.27
   2   4   0    2.54    0.22
   2   4   0    2.90    1.26
  -2   4   0    2.82    0.29
  -2   4   0    2.86    0.24
   2   4   0    2.63    0.36
  -2   4   0    3.35    0.26
   2   4   0    2.82    0.32
   2   4   0    2.50    0.24
   2   4   0    2.70    0.22
  -2   4   0    2.70    0.19
  -4  -4   0   41.85    1.99
   4  -4   0   46.33    1.85
   4  -4   0   49.69    1.89
  -4  -4   0   42.46    2.00
  -4  -4   0   44.62    1.95
  -4  -4   0   45.06    1.95
   4  -4   0   47.81    1.85
   4  -4   0   51.20    2.02
   4  -4   0   45.70    1.93
   4  -4   0   47.12    1.88
   4  -4   0   52.72    1.94
   4  -4   0   49.07    1.92
  -4  -4   0   43.16    1.98
   4  -4   0   52.47    1.95
  -4  -4   0   45.87    1.93
  -4  -4   0   45.15    1.93
  -4  -4   0   48.50    1.85
  -4   4   0   44.41    1.93
  -4   4   0   48.56    1.90
  -4   4   0   44.69    1.91
  -4   4   0   45.26    1.91
   4   4   0   46.78    1.97
  -4   4   0   44.92    1.96
  -4   4   0   46.41    1.99
  -4   4   0   47.34    1.95
   4   4   0   43.25    1.89
  -4   4   0   45.11    1.87
   4   4   0   43.67    1.95
   4   4   0   48.79    1.88
   4   4   0   45.32    1.89
  -4   4   0   45.43    1.95
  -4   4   0   46.54    1.88
   4   4   0   46.27    1.89
   4   4   0   51.88    4.04
  -4   4   0   43.94    1.92
  -4   4   0   48.19    1.91
  -6  -4   0   48.92    2.05
   6  -4   0   49.83    2.01
   6  -4   0   50.09    2.01
   6  -4   0   54.65    2.07
  -6  -4   0   45.81    2.10
   6  -4   0   54.37    2.09
   6  -4   0   49.52    1.97
   6  -4   0   50.49    2.01
  -6  -4   0   50.11    1.96
   6  -4   0   50.81    2.05
  -6  -4   0   49.66    2.07
  -6  -4   0   43.68    2.14
   6  -4   0   48.83    2.05
  -6  -4   0   49.72    2.16
  -6  -4   0   47.47    2.10
  -6  -4   0   48.97    2.07
   6  -4   0   48.75    1.97
   6  -4   0   51.01    1.97
   6   4   0   49.04    2.09
  -6   4   0   50.40    2.03
   6   4   0   47.55    2.07
  -6   4   0   49.79    2.04
  -6   4   0   48.75    2.04
  -6   4   0   48.45    2.01
  -6   4   0   49.14    2.00
  -6   4   0   49.94    1.99
   6   4   0   48.93    2.01
   6   4   0   49.51    2.01
   6   4   0   48.06    2.01
  -6   4   0   48.95    2.05
   6   4   0   51.77    2.03
   8  -4   0    3.82    0.30
   8  -4   0    3.91    0.24
  -8  -4   0    3.89    0.43
   8  -4   0    3.81    0.37
   8  -4   0    4.10    0.32
  -8  -4   0    3.84    0.40
  -8  -4   0    3.67    0.38
   8  -4   0    4.00    0.37
   8  -4   0    3.68    0.26
   8  -4   0    3.87    0.23
  -8  -4   0    3.83    0.46
   8  -4   0    3.69    0.40
  -8  -4   0    4.03    0.52
  -8  -4   0    3.52    0.38
   8  -4   0    3.65    0.33
  -8  -4   0    3.56    0.50
   8   4   0    3.80    0.32
  -8   4   0    3.42    0.33
  -8   4   0    4.10    0.46
   8   4   0    3.64    0.48
  -8   4   0    3.84    0.38
   8   4   0    3.38    0.40
  -8   4   0    3.31    0.40
  -8   4   0    3.77    0.30
   8   4   0    3.43    0.40
  -8   4   0    3.77    0.33
  -8   4   0    3.79    0.31
  10  -4   0   36.45    1.45
  10  -4   0   37.48    1.51
  10  -4   0   33.25    1.55
 -10  -4   0   36.04    1.56
  10  -4   0   39.94    1.59
 -10  -4   0   36.91    1.58
 -10  -4   0   35.10    1.57
 -10  -4   0   37.26    1.58
  10  -4   0   36.09    1.54
 -10  -4   0   37.01    1.57
 -10  -4   0   31.51    1.63
  10   4   0   36.61    1.53
  10   4   0   33.07    1.59
 -10   4   0   36.20    1.52
 -10   4   0   37.39    1.55
 -10   4   0   35.28    1.56
 -10   4   0   34.01    1.53
  10   4   0   36.33    1.51
  10   4   0   37.49    1.58
 -10   4   0   34.97    1.55
  12  -4   0   20.79    0.96
 -12  -4   0   19.03    0.98
  12  -4   0   21.03    0.96
 -12  -4   0   18.94    0.93
  12  -4   0   19.52    0.96
 -12  -4   0   19.73    0.92
  12  -4   0   18.48    0.93
  12   4   0   19.25    0.93
  12   4   0   21.84    0.97
 -12   4   0   18.61    0.89
 -12   4   0   16.67    0.92
  12   4   0   18.79    0.91
  12   4   0   23.06    1.07
  12   4   0   19.58    0.88
 -14  -4   0    1.51    0.17
 -14  -4   0    1.65    0.25
 -14  -4   0    1.44    0.19
  14   4   0    1.13    0.21
  14   4   0    1.66    0.18
 -14   4   0    1.64    0.24
  14   4   0    1.40    0.23
  14   4   0    1.63    0.16
  14   4   0    1.21    0.22
  -1  -5   0    1.81    0.22
   1  -5   0    1.52    0.26
   1  -5   0    1.39    0.15
  -1  -5   0    1.01    0.14
   1  -5   0    0.99    0.21
  -1  -5   0    1.33    0.30
   1  -5   0    1.25    0.23
  -1  -5   0    1.15    0.16
  -1  -5   0    1.13    0.22
   1  -5   0    1.20    0.29
  -1  -5   0    1.40    0.24
  -1  -5   0    0.96    0.24
   1  -5   0    1.18    0.30
   1  -5   0    1.71    0.23
  -1  -5   0    0.88    0.22
   1  -5   0    1.24    0.25
  -1  -5   0    1.49    0.37
  -1  -5   0    1.09    0.23
  -1   5   0    1.15    0.18
  -1   5   0    1.19    0.16
  -1   5   0    1.01    0.20
   1   5   0    1.55    0.23
  -1   5   0    1.40    0.22
   1   5   0    1.14    0.20
  -1   5   0    1.23    0.20
  -1   5   0    1.04    0.19
   1   5   0    1.32    0.26
   1   5   0    1.45    0.26
   1   5   0    1.14    0.19
   1   5   0    1.19    0.20
  -3  -5   0    2.07    0.26
   3  -5   0    1.90    0.19
   3  -5   0    2.57    0.44
   3  -5   0    2.26    0.31
   3  -5   0    1.92    0.23
  -3  -5   0    2.28    0.37
  -3  -5   0    1.93    0.33
  -3  -5   0    2.07    0.35
   3  -5   0    1.91    0.22
   3  -5   0    2.01    0.25
  -3  -5   0    1.78    0.39
   3  -5   0    2.19    0.32
   3  -5   0    2.43    0.32
  -3  -5   0    1.95    0.34
  -3  -5   0    2.59    0.41
  -3  -5   0    1.63    0.25
  -3  -5   0    2.00    0.30
  -3  -5   0    2.11    0.17
  -3  -5   0    1.85    0.36
  -3   5   0    1.95    0.31
   3   5   0    2.31    0.28
  -3   5   0    1.87    0.28
  -3   5   0    1.91    0.22
   3   5   0    1.95    0.21
   3   5   0    3.05    0.36
   3   5   0    2.26    0.27
  -3   5   0    2.16    0.28
  -3   5   0    2.19    0.22
   3   5   0    2.15    0.34
  -3   5   0    2.28    0.28
  -3   5   0    2.42    0.24
   3   5   0    1.40    0.36
   3   5   0    2.33    0.22
  -5  -5   0   10.92    0.60
   5  -5   0   10.95    0.54
   5  -5   0   10.30    0.57
   5  -5   0   10.54    0.63
  -5  -5   0    9.78    0.65
  -5  -5   0    9.61    0.60
   5  -5   0   10.57    0.52
  -5  -5   0   10.58    0.60
  -5  -5   0   10.52    0.71
  -5  -5   0   10.39    0.68
  -5  -5   0   10.41    0.45
   5   5   0   10.21    0.53
  -5   5   0   11.03    0.56
  -5   5   0    9.80    0.53
  -5   5   0   10.66    0.58
   5   5   0   10.63    0.57
   5   5   0   10.32    0.54
  -5   5   0   11.25    0.60
   5   5   0    9.84    0.61
  -5   5   0   10.26    0.51
  -5   5   0   10.71    0.54
  -5   5   0   10.88    0.59
  -7  -5   0    0.02    0.20
  -7  -5   0   -0.14    0.29
   7  -5   0    0.27    0.17
  -7  -5   0    0.21    0.20
   7  -5   0    0.17    0.19
   7  -5   0    0.19    0.32
   7  -5   0    0.03    0.14
  -7  -5   0    0.08    0.19
   7  -5   0    0.15    0.20
   7  -5   0    0.05    0.20
   7  -5   0    0.27    0.17
  -7  -5   0    0.02    0.18
  -7  -5   0    0.23    0.21
  -7   5   0    0.17    0.19
  -7   5   0   -0.16    0.15
   7   5   0    0.63    0.17
  -7   5   0    0.07    0.14
   7   5   0    0.21    0.19
  -7   5   0    0.26    0.19
  -7   5   0    0.27    0.16
   7   5   0   -0.04    0.25
   7   5   0    0.30    0.19
   7   5   0   -0.05    0.18
   7   5   0    0.02    0.15
  -7   5   0    0.23    0.19
  -9  -5   0    1.39    0.27
   9  -5   0    1.55    0.28
  -9  -5   0    0.95    0.29
  -9  -5   0    1.55    0.25
  -9  -5   0    1.01    0.25
   9  -5   0    1.12    0.27
   9  -5   0    1.36    0.25
   9  -5   0    1.63    0.34
   9  -5   0    1.45    0.27
  -9  -5   0    1.12    0.24
  -9   5   0    0.93    0.24
  -9   5   0    1.51    0.31
   9   5   0    1.78    0.25
  -9   5   0    1.32    0.22
  -9   5   0    1.76    0.27
   9   5   0    1.32    0.21
   9   5   0    1.33    0.18
   9   5   0    0.83    0.25
  -9   5   0    1.27    0.23
   9   5   0    1.38    0.32
   9   5   0    1.15    0.23
  11  -5   0    0.50    0.22
  11  -5   0    0.37    0.13
 -11  -5   0    0.43    0.15
  11  -5   0    0.77    0.31
  11  -5   0    0.90    0.25
 -11  -5   0    0.04    0.20
 -11  -5   0    0.31    0.18
  11  -5   0    0.52    0.22
  11   5   0    0.63    0.33
  11   5   0    0.50    0.16
  11   5   0    0.46    0.16
 -11   5   0   -0.08    0.35
 -11   5   0    0.26    0.24
 -11   5   0    0.25    0.19
  11   5   0    0.28    0.16
  11   5   0    0.41    0.15
 -11   5   0    0.63    0.28
 -11   5   0    0.54    0.24
 -13  -5   0    0.94    0.15
  13  -5   0    0.61    0.27
 -13  -5   0    0.97    0.21
  13  -5   0    0.85    0.20
  13  -5   0    0.66    0.28
 -13  -5   0    1.04    0.17
  13   5   0    0.90    0.14
  13   5   0    1.08    0.24
 -13   5   0    0.92    0.16
  13   5   0    0.95    0.12
  13   5   0    1.05    0.17
  13   5   0    0.75    0.13
   0  -6   0    7.73    0.57
   0  -6   0    8.05    0.39
   0  -6   0    7.01    0.52
   0  -6   0    8.37    0.58
   0  -6   0    7.72    0.51
   0  -6   0    7.69    0.50
   0   6   0    7.81    0.50
   0   6   0    7.65    0.50
   0   6   0    7.66    0.51
   0   6   0    9.53    0.44
   0   6   0    7.56    0.43
   0   6   0    8.55    0.52
   2  -6   0    4.14    0.41
  -2  -6   0    4.23    0.39
  -2  -6   0    4.34    0.41
   2  -6   0    4.66    0.42
   2  -6   0    4.07    0.34
   2  -6   0    4.37    0.28
   2  -6   0    4.08    0.36
   2  -6   0    4.24    0.40
   2  -6   0    4.28    0.40
  -2  -6   0    3.81    0.48
  -2  -6   0    4.52    0.43
  -2  -6   0    3.72    0.44
  -2  -6   0    4.41    0.25
  -2  -6   0    3.57    0.44
  -2  -6   0    4.19    0.36
  -2  -6   0    3.79    0.40
  -2  -6   0    4.12    0.38
   2  -6   0    4.07    0.41
   2   6   0    4.21    0.31
  -2   6   0    4.38    0.30
   2   6   0    4.96    0.32
   2   6   0    4.68    0.33
  -2   6   0    4.17    0.33
   2   6   0    4.05    0.42
   2   6   0    4.32    0.39
  -2   6   0    3.52    0.37
  -2   6   0    4.30    0.40
  -2   6   0    4.47    0.38
   2   6   0    5.32    0.49
  -2   6   0    3.57    0.37
   2   6   0    5.20    0.45
  -2   6   0    3.88    0.31
  -4  -6   0   76.82    3.13
  -4  -6   0   76.09    3.08
   4  -6   0   78.80    3.05
  -4  -6   0   72.50    3.24
   4  -6   0   79.08    3.12
  -4  -6   0   70.55    3.19
   4  -6   0   78.83    3.19
  -4  -6   0   71.77    3.17
  -4  -6   0   71.84    3.09
   4  -6   0   79.80    3.17
   4  -6   0   78.68    3.13
   4  -6   0   77.65    3.12
  -4   6   0   77.17    3.10
  -4   6   0   77.30    3.10
   4   6   0   77.32    3.08
  -4   6   0   77.49    3.12
  -4   6   0   76.95    3.11
  -4   6   0   72.48    3.08
  -4   6   0   75.63    3.05
  -4   6   0   77.21    3.08
   4   6   0   75.04    3.12
   4   6   0   76.60    3.05
  -4   6   0   75.47    3.03
   4   6   0   78.04    3.07
   4   6   0   74.88    3.10
   6  -6   0    1.60    0.24
  -6  -6   0    1.32    0.25
  -6  -6   0    1.35    0.30
  -6  -6   0    2.03    0.33
   6  -6   0    1.95    0.38
  -6  -6   0    1.33    0.24
   6  -6   0    1.52    0.28
   6  -6   0    1.38    0.21
  -6  -6   0    1.67    0.33
   6  -6   0    1.48    0.24
  -6   6   0    1.12    0.25
  -6   6   0    1.59    0.24
   6   6   0    1.69    0.36
  -6   6   0    1.46    0.21
   6   6   0    1.67    0.29
   6   6   0    2.01    0.24
  -6   6   0    1.69    0.28
   6   6   0    1.18    0.24
  -6   6   0    1.62    0.27
   6   6   0    1.47    0.26
  -8  -6   0    1.15    0.23
   8  -6   0    1.77    0.39
  -8  -6   0    1.72    0.29
  -8  -6   0    1.23    0.32
  -8  -6   0    1.23    0.20
   8  -6   0    1.88    0.30
   8  -6   0    1.25    0.24
   8  -6   0    1.97    0.33
  -8  -6   0    1.21    0.28
   8  -6   0    1.48    0.34
   8   6   0    1.72    0.24
  -8   6   0    1.68    0.24
  -8   6   0    1.98    0.32
   8   6   0    1.34    0.19
   8   6   0    0.95    0.23
  -8   6   0    2.03    0.32
  -8   6   0    1.51    0.26
   8   6   0    1.19    0.26
  -8   6   0    1.64    0.25
   8   6   0    1.74    0.30
  10  -6   0    2.83    0.34
  10  -6   0    2.24    0.37
 -10  -6   0    2.96    0.46
  10  -6   0    2.30    0.50
 -10  -6   0    3.10    0.27
  10  -6   0    2.81    0.25
 -10  -6   0    3.39    0.31
  10   6   0    2.55    0.37
 -10   6   0    2.47    0.26
  10   6   0    2.38    0.22
 -10   6   0    3.34    0.30
  10   6   0    2.48    0.36
  10   6   0    2.80    0.30
 -10   6   0    2.54    0.23
  10   6   0    2.66    0.25
 -10   6   0    2.11    0.39
  12  -6   0    0.27    0.23
 -12  -6   0    0.29    0.10
  12  -6   0    0.26    0.16
 -12  -6   0    0.26    0.19
 -12  -6   0    0.23    0.10
  12   6   0    0.48    0.23
  12   6   0    0.30    0.12
  12   6   0    0.15    0.07
  12   6   0    0.72    0.23
  12   6   0    0.32    0.10
  -1  -7   0   17.45    0.99
  -1  -7   0   17.38    0.98
   1  -7   0   18.20    0.91
   1  -7   0   18.07    0.90
   1  -7   0   16.71    1.00
  -1  -7   0   19.83    1.03
  -1  -7   0   18.40    0.91
   1  -7   0   19.13    0.91
  -1  -7   0   16.92    0.93
   1  -7   0   17.87    0.98
  -1  -7   0   18.16    0.88
   1   7   0   18.90    0.90
   1   7   0   19.34    0.92
  -1   7   0   18.79    0.89
  -1   7   0   19.33    0.90
  -1   7   0   19.32    0.96
   1   7   0   18.00    0.90
   1   7   0   18.96    0.83
  -1   7   0   19.32    0.82
  -1   7   0   18.58    0.93
   1   7   0   18.79    0.92
   1   7   0   18.83    0.87
   1   7   0   18.68    0.84
  -1   7   0   18.90    0.87
  -1   7   0   18.79    0.85
  -3  -7   0    7.45    0.50
   3  -7   0    7.26    0.38
  -3  -7   0    6.95    0.49
   3  -7   0    6.91    0.56
   3  -7   0    7.16    0.56
   3  -7   0    6.95    0.49
  -3  -7   0    6.75    0.53
  -3  -7   0    7.29    0.48
   3  -7   0    6.83    0.56
  -3  -7   0    7.65    0.61
   3  -7   0    7.09    0.46
   3  -7   0    7.74    0.49
   3   7   0    6.89    0.44
  -3   7   0    7.33    0.57
   3   7   0    6.24    0.66
  -3   7   0    7.62    0.46
  -3   7   0    7.15    0.39
  -3   7   0    7.39    0.44
  -3   7   0    6.63    0.64
  -3   7   0    6.99    0.49
   3   7   0    7.29    0.40
   3   7   0    7.93    0.46
  -3   7   0    7.29    0.43
   5  -7   0    8.43    0.53
   5  -7   0    8.50    0.56
   5  -7   0    9.04    0.60
  -5  -7   0    8.23    0.61
  -5  -7   0    7.73    0.58
   5  -7   0    8.41    0.49
   5  -7   0    8.46    0.54
  -5  -7   0    8.89    0.52
  -5  -7   0    7.78    0.58
   5   7   0    8.50    0.54
   5   7   0    8.99    0.46
   5   7   0    9.02    0.44
  -5   7   0    8.01    0.52
   5   7   0    8.20    0.52
  -5   7   0    8.22    0.49
   5   7   0    8.47    0.50
  -5   7   0    8.72    0.49
   5   7   0    7.68    0.66
  -5   7   0    8.74    0.53
  -7  -7   0   34.77    1.43
   7  -7   0   33.74    1.52
  -7  -7   0   32.76    1.52
   7  -7   0   34.38    1.47
  -7  -7   0   34.73    1.45
  -7  -7   0   32.23    1.51
  -7   7   0   34.46    1.46
  -7   7   0   32.33    1.51
   7   7   0   34.55    1.41
  -7   7   0   33.02    1.46
   7   7   0   34.40    1.47
   7   7   0   34.64    1.47
  -7   7   0   34.58    2.02
   7   7   0   33.23    1.46
   7   7   0   34.57    1.40
  -7   7   0   35.11    1.44
   7   7   0   33.32    1.45
   9  -7   0    0.16    0.19
  -9  -7   0    0.36    0.16
   9  -7   0    0.14    0.18
  -9  -7   0    0.41    0.32
  -9  -7   0    0.30    0.12
   9  -7   0    0.27    0.15
  -9   7   0    0.47    0.18
  -9   7   0    0.37    0.17
   9   7   0    0.29    0.26
   9   7   0    0.52    0.16
   9   7   0    0.37    0.08
  -9   7   0    0.29    0.13
   9   7   0    0.26    0.16
   9   7   0    0.39    0.12
  -9   7   0    0.58    0.16
 -11  -7   0    6.27    0.33
 -11  -7   0    5.83    0.34
  11   7   0    5.99    0.28
  11   7   0    6.11    0.32
 -11   7   0    6.10    0.46
   0  -8   0  108.12    4.57
   0  -8   0  109.55    4.63
   0  -8   0  116.72    4.54
   0   8   0  114.27    4.53
   0   8   0  117.39    4.54
   0   8   0  115.21    4.47
   0   8   0  115.47    4.49
   0   8   0  113.00    4.54
   2  -8   0   82.33    3.70
  -2  -8   0   89.49    3.66
   2  -8   0   83.46    3.68
   2  -8   0   91.29    3.65
  -2  -8   0   84.67    3.70
   2  -8   0   91.67    3.62
  -2  -8   0   93.47    3.62
  -2   8   0   91.60    3.54
   2   8   0   92.41    3.62
   2   8   0   84.66    3.61
  -2   8   0   94.07    3.61
   2   8   0   91.09    3.61
  -2   8   0   94.04    3.63
  -2   8   0   92.87    3.61
   2   8   0   90.80    3.56
   2   8   0   89.31    3.55
   4  -8   0    6.86    0.42
  -4  -8   0    7.71    0.46
  -4  -8   0    7.66    0.52
   4  -8   0    6.53    0.47
  -4  -8   0    7.35    0.43
   4  -8   0    7.04    0.62
   4  -8   0    7.63    0.45
  -4  -8   0    7.45    0.55
   4   8   0    5.90    0.66
  -4   8   0    7.58    0.45
  -4   8   0    7.90    0.45
   4   8   0    7.76    0.42
  -4   8   0    7.31    0.47
   4   8   0    7.35    0.42
   4   8   0    7.40    0.37
  -4   8   0    7.41    0.42
   6  -8   0    2.13    0.29
   6  -8   0    2.27    0.22
  -6  -8   0    2.41    0.29
   6  -8   0    2.94    0.28
  -6  -8   0    2.40    0.22
   6   8   0    2.08    0.27
   6   8   0    2.44    0.21
   6   8   0    2.50    0.18
   6   8   0    2.47    0.26
  -6   8   0    2.21    0.26
  -6   8   0    2.28    0.19
   6   8   0    2.47    0.36
  -8  -8   0   -0.08    0.12
   8  -8   0    0.37    0.11
  -8  -8   0    0.21    0.12
   8  -8   0    0.09    0.10
   8   8   0    0.02    0.08
   8   8   0    0.16    0.10
   8   8   0    0.27    0.19
  -1  -9   0   11.22    0.61
   1  -9   0    9.75    0.51
  -1  -9   0   12.59    0.59
  -1  -9   0   11.84    0.52
   1  -9   0   12.34    0.57
   1  -9   0   11.02    0.61
  -1   9   0   12.91    0.54
   1   9   0    9.91    0.51
   3  -9   0    9.06    0.49
   3  -9   0    8.44    0.46
  -3  -9   0   10.79    0.45
  -3  -9   0    9.09    0.48
  -3  -9   0    9.91    0.48
  -3   9   0   10.74    0.45
   3   9   0    8.48    0.44
 -16   0   1    0.19    0.15
 -16   0   1    0.24    0.14
  16   0  -1    0.37    0.12
  16   0  -1    0.03    0.07
 -16   0   1    0.00    0.10
  14   0  -1    0.25    0.54
  14   0  -1    0.06    0.21
 -14   0   1    0.12    0.16
  14   0  -1    0.00    0.13
  12   0  -1   -0.13    0.16
  12   0  -1    0.04    0.26
  12   0  -1    0.12    0.18
 -12   0   1   -0.03    0.33
 -12   0   1   -0.09    0.17
  12   0  -1    0.14    0.22
  12   0  -1   -0.04    0.13
 -12   0   1    0.10    0.29
 -12   0   1   -0.08    0.29
  12   0  -1   -0.02    0.17
 -12   0   1   -0.31    0.29
 -12   0   1    0.30    0.22
 -12   0   1    0.32    0.18
  12   0  -1   -0.22    0.23
 -12   0   1    0.56    0.22
 -10   0   1    0.10    0.19
  10   0  -1    0.20    0.13
 -10   0   1    0.03    0.17
 -10   0   1    0.04    0.13
 -10   0   1    0.24    0.19
 -10   0   1   -0.07    0.27
 -10   0   1   -0.06    0.32
 -10   0   1    0.29    0.11
 -10   0   1   -0.10    0.27
  10   0  -1    0.01    0.22
  10   0  -1   -0.23    0.25
 -10   0   1    0.22    0.18
  10   0  -1   -0.04    0.15
  10   0  -1    0.02    0.19
  10   0  -1    0.09    0.11
   8   0  -1    0.24    0.16
  -8   0   1    0.10    0.18
   8   0  -1    0.37    0.23
  -8   0   1   -0.10    0.18
  -8   0   1    0.08    0.11
  -8   0   1    0.53    0.15
  -8   0   1    0.38    0.24
   8   0  -1    0.01    0.23
  -8   0   1    0.40    0.17
  -8   0   1    0.57    0.09
  -8   0   1    0.33    0.21
  -8   0   1    0.46    0.17
  -6   0   1   -0.05    0.20
  -6   0   1    0.23    0.07
   6   0  -1    0.12    0.12
  -6   0   1    0.04    0.05
   6   0  -1    0.04    0.20
   6   0  -1    0.08    0.07
   6   0  -1    0.02    0.07
   6   0  -1    0.10    0.09
  -6   0   1    0.03    0.08
  -6   0   1    0.31    0.08
   6   0  -1    0.09    0.09
  -6   0   1   -0.10    0.09
  -4   0   1    0.09    0.09
  -4   0   1    0.16    0.04
   4   0  -1    0.00    0.07
  -4   0   1    0.09    0.04
   4   0  -1    0.21    0.04
  -2   0   1    0.04    0.02
   2   0  -1    0.03    0.01
   2   0  -1    0.07    0.03
  -2   0   1    0.06    0.02
   2   0  -1    0.04    0.02
   2   0  -1    0.02    0.02
  -2   0   1    0.03    0.03
   2   0  -1    0.03    0.02
  -2   0   1    0.02    0.02
   2   0  -1   -0.01    0.03
  -2   0  -1    0.06    0.03
   2   0   1    0.06    0.03
  -2   0  -1    0.07    0.04
  -2   0  -1    0.04    0.04
  -2   0  -1    0.05    0.03
   2   0   1    0.16    0.05
   2   0   1    0.05    0.02
  -2   0  -1    0.01    0.02
   2   0   1    0.04    0.02
   2   0   1    0.04    0.02
  -2   0  -1    0.04    0.02
  -2   0  -1    0.04    0.03
  -2   0  -1    0.03    0.04
   4   0   1    0.03    0.04
  -4   0  -1    0.03    0.04
  -4   0  -1   -0.07    0.12
  -4   0  -1   -0.01    0.05
   4   0   1    0.08    0.04
   4   0   1    0.12    0.06
   4   0   1   -0.01    0.04
  -4   0  -1    0.08    0.05
  -4   0  -1    0.07    0.05
   4   0   1    0.21    0.12
   4   0   1    0.00    0.05
   4   0   1    0.04    0.05
  -4   0  -1   -0.02    0.03
   6   0   1    0.20    0.21
   6   0   1    0.01    0.15
   6   0   1    0.17    0.11
  -6   0  -1    0.02    0.26
  -6   0  -1    0.06    0.07
   6   0   1    0.22    0.09
  -6   0  -1   -0.07    0.13
   6   0   1   -0.03    0.05
  -6   0  -1   -0.10    0.11
  -6   0  -1    0.14    0.08
   6   0   1   -0.02    0.10
  -6   0  -1    0.08    0.09
   6   0   1    0.09    0.09
  -6   0  -1    0.12    0.09
   6   0   1    0.13    0.08
   8   0   1    0.20    0.18
   8   0   1   -0.09    0.32
   8   0   1    0.04    0.23
   8   0   1   -0.20    0.15
  -8   0  -1   -0.06    0.22
  -8   0  -1    0.05    0.09
   8   0   1    0.01    0.08
   8   0   1    0.08    1.01
   8   0   1    0.13    0.10
  -8   0  -1   -0.01    0.19
   8   0   1    0.16    0.15
  -8   0  -1    0.11    0.23
  -8   0  -1   -0.11    0.28
  -8   0  -1    0.20    0.15
   8   0   1    0.16    0.25
   8   0   1   -0.02    0.19
  -8   0  -1    0.26    0.22
  -8   0  -1    0.43    0.20
 -10   0  -1   -0.01    0.13
 -10   0  -1   -0.14    0.24
  10   0   1   -0.12    0.18
 -10   0  -1    0.10    0.20
 -10   0  -1    0.01    0.13
  10   0   1    0.07    0.19
  10   0   1    0.09    0.12
  10   0   1    0.09    0.12
 -10   0  -1    0.25    0.19
 -10   0  -1    0.21    0.18
 -10   0  -1    0.07    0.15
 -10   0  -1   -0.31    0.39
 -10   0  -1    0.16    0.20
  10   0   1   -0.01    0.17
  10   0   1    0.29    0.23
 -12   0  -1    0.21    0.18
  12   0   1   -0.25    0.22
 -12   0  -1    0.16    0.28
  12   0   1   -0.07    0.17
  12   0   1    0.07    0.13
  12   0   1    0.19    0.13
  12   0   1   -0.22    0.19
 -12   0  -1   -0.17    0.39
 -12   0  -1   -0.33    0.26
 -12   0  -1   -0.18    0.14
 -12   0  -1   -0.27    0.20
  12   0   1    0.16    0.23
  12   0   1    0.18    0.18
  14   0   1   -0.03    0.36
 -14   0  -1   -0.19    0.17
  14   0   1    0.12    0.36
  14   0   1    0.24    0.25
  14   0   1    0.01    0.16
 -14   0  -1    0.11    0.15
  14   0   1   -0.05    0.18
  14   0   1    0.04    0.41
  14   0   1   -0.01    0.27
 -14   0  -1    0.32    0.22
  14   0   1    0.10    0.11
  16   0   1    0.20    0.08
 -16   0  -1    0.06    0.08
 -16   0  -1   -0.15    0.13
 -16   0  -1    0.20    0.14
 -16   0  -1    0.31    0.11
  15  -1  -1    2.27    0.20
 -15  -1   1    2.54    0.29
 -15  -1   1    2.19    0.20
  15  -1  -1    1.92    0.44
  15  -1  -1    2.33    0.15
 -15  -1   1    2.84    0.32
  15  -1  -1    2.36    0.31
  15   1  -1    2.41    0.40
 -15   1   1    2.43    0.24
  15   1  -1    2.69    0.20
 -15   1   1    2.55    0.24
 -15   1   1    2.39    0.33
  15   1  -1    2.27    0.26
  15   1  -1    2.62    0.24
 -15   1   1    2.63    0.28
  13  -1  -1    0.03    0.17
  13  -1  -1    0.51    0.25
 -13  -1   1    0.07    0.17
  13  -1  -1    0.63    0.19
 -13  -1   1    0.46    0.25
 -13  -1   1    0.39    0.19
  13  -1  -1    0.25    0.27
 -13  -1   1    0.43    0.23
 -13  -1   1    0.16    0.30
 -13  -1   1    0.21    0.14
  13  -1  -1    0.15    0.14
  13  -1  -1    0.06    0.12
  13   1  -1    0.14    0.14
 -13   1   1    0.55    0.25
 -13   1   1   -0.02    0.20
  13   1  -1    0.04    0.44
 -13   1   1    0.16    0.16
  13   1  -1   -0.18    0.24
  13   1  -1    0.39    0.14
  13   1  -1    0.23    0.17
 -13   1   1    0.18    0.17
  13   1  -1    0.18    0.25
  13   1  -1    0.21    0.18
 -11  -1   1   15.64    0.91
 -11  -1   1   16.01    0.77
  11  -1  -1   15.43    0.72
  11  -1  -1   15.68    0.85
  11  -1  -1   14.93    0.79
  11  -1  -1   16.56    0.73
 -11  -1   1   14.96    0.80
 -11  -1   1   15.68    0.82
  11  -1  -1   16.02    0.72
 -11  -1   1   16.23    0.82
 -11  -1   1   15.78    0.87
  11  -1  -1   15.00    0.86
 -11  -1   1   15.60    0.76
  11  -1  -1   15.90    0.78
 -11  -1   1   17.06    0.79
  11  -1  -1   14.88    0.77
  11   1  -1   15.99    0.73
  11   1  -1   15.71    0.80
 -11   1   1   16.21    0.81
  11   1  -1   15.24    0.82
 -11   1   1   15.81    0.69
  11   1  -1   15.68    0.73
 -11   1   1   16.97    0.82
  11   1  -1   14.81    0.84
 -11   1   1   16.36    0.78
  11   1  -1   16.35    0.74
 -11   1   1   15.89    0.83
 -11   1   1   16.39    0.81
  11   1  -1   16.05    0.80
   9  -1  -1  137.02    5.28
   9  -1  -1  136.10    5.28
   9  -1  -1  127.97    5.35
  -9  -1   1  134.04    5.42
   9  -1  -1  138.33    5.29
  -9  -1   1  137.46    5.34
   9  -1  -1  135.57    5.33
  -9  -1   1  137.56    5.33
  -9  -1   1  137.25    5.33
   9  -1  -1  140.33    5.35
  -9  -1   1  128.05    5.33
  -9  -1   1  127.48    5.38
   9  -1  -1  139.71    5.31
  -9  -1   1  128.42    5.33
  -9  -1   1  130.41    5.34
  -9  -1   1  137.22    5.31
   9  -1  -1  131.43    5.31
   9   1  -1  139.59    5.32
  -9   1   1  136.28    5.33
  -9   1   1  132.18    5.33
   9   1  -1  135.16    5.32
   9   1  -1  128.69    5.28
  -9   1   1  135.48    5.32
  -9   1   1  137.41    5.31
  -9   1   1  138.63    5.28
   9   1  -1  137.23    5.33
   9   1  -1  138.41    5.29
   9   1  -1  132.56    5.29
   9   1  -1  133.98    5.29
  -9   1   1  129.78    5.33
  -9   1   1  133.22    5.30
  -9   1   1  129.19    5.33
  -9   1   1  129.73    5.35
  -7  -1   1  153.66    6.47
   7  -1  -1  171.93    6.48
   7  -1  -1  156.59    6.48
   7  -1  -1  169.92    6.46
   7  -1  -1  169.85    6.49
  -7  -1   1  164.94    6.48
  -7  -1   1  168.89    6.48
   7  -1  -1  166.37    6.46
   7  -1  -1  167.27    6.47
  -7  -1   1  156.57    6.49
  -7  -1   1  163.73    6.44
  -7  -1   1  162.21    6.53
   7  -1  -1  175.22    6.50
   7  -1  -1  161.12    6.51
  -7   1   1  168.07    6.50
   7   1  -1  177.24    6.50
  -7   1   1  156.56    6.49
   7   1  -1  160.23    6.48
   7   1  -1  165.16    6.50
   7   1  -1  165.89    6.45
  -7   1   1  179.18    6.67
   7   1  -1  171.68    6.46
   7   1  -1  168.66    6.47
  -7   1   1  172.58    6.47
   7   1  -1  167.72    6.47
   7   1  -1  151.28    8.40
   7   1  -1  164.19    6.46
  -7   1   1  170.54    6.47
   7   1  -1  168.83    6.51
  -7   1   1  144.59    6.51
  -7   1   1  168.98    6.46
  -7   1   1  154.52    6.52
  -5  -1   1  113.71    4.38
  -5  -1   1  110.40    4.36
  -5  -1   1  109.55    4.38
   5  -1  -1  109.68    4.37
  -5  -1   1  113.18    4.38
   5  -1  -1  111.63    4.38
  -5  -1   1  110.46    4.40
  -5  -1   1  112.40    4.37
  -5  -1   1  114.88    4.42
   5  -1  -1  106.17    4.39
   5  -1  -1  114.08    4.39
   5  -1  -1  110.03    4.35
   5  -1  -1  105.81    4.37
   5  -1  -1  110.91    4.40
   5  -1  -1  113.92    4.37
   5  -1  -1  115.33    4.43
   5   1  -1  114.93    4.37
   5   1  -1  103.86    5.60
  -5   1   1  110.31    4.38
  -5   1   1  109.10    4.37
   5   1  -1  108.40    4.39
  -5   1   1  116.62    4.43
   5   1  -1  116.22    4.39
  -5   1   1  112.18    4.37
  -5   1   1  111.56    4.37
   5   1  -1  116.18    4.40
   5   1  -1  112.32    4.38
  -5   1   1  115.67    4.39
  -5   1   1  114.85    4.38
   5   1  -1  106.62    4.36
   5   1  -1  109.55    4.37
   5   1  -1  115.01    4.42
  -3  -1   1  105.91    4.03
   3  -1  -1  107.00    4.03
   3  -1  -1  103.17    4.03
   3  -1  -1  100.20    4.04
   3  -1  -1   96.90    4.02
  -3  -1   1  103.41    4.02
  -3  -1   1   99.56    4.03
   3  -1  -1  100.08    4.03
   3  -1  -1  103.66    4.03
  -3  -1   1  111.08    4.05
   3  -1  -1  105.73    4.06
   3  -1  -1  102.49    4.02
  -3  -1   1   99.46    4.03
  -3  -1   1  100.79    4.00
  -3  -1   1   99.58    4.03
   3  -1  -1   97.77    4.03
  -3  -1   1  103.76    4.02
  -3   1   1  103.57    4.02
  -3   1   1  100.44    4.04
   3   1  -1  108.57    4.05
   3   1  -1  109.12    4.03
   3   1  -1  100.48    4.03
   3   1  -1  102.06    4.03
  -3   1   1  110.25    4.06
   3   1  -1   93.40    4.78
  -3   1   1  105.26    4.03
  -3   1   1  105.97    4.02
  -3   1   1  105.01    4.02
   3   1  -1  108.68    4.03
  -3   1   1  106.92    4.03
   3   1  -1   99.74    4.01
  -1  -1   1    9.14    0.36
  -1  -1   1    9.06    0.36
   1  -1  -1    8.57    0.37
  -1  -1   1    9.25    0.36
  -1  -1   1    9.36    0.38
   1  -1  -1    8.77    0.37
  -1  -1   1    9.01    0.36
  -1  -1   1    8.54    0.71
   1  -1  -1    9.44    0.37
  -1  -1   1    9.30    0.36
   1  -1  -1    8.32    0.65
   1  -1  -1    8.49    0.38
   1  -1  -1    9.30    0.36
   1  -1  -1    8.79    0.38
   1  -1  -1    9.00    0.36
   1  -1  -1    9.26    0.37
   1   1  -1    9.36    0.36
   1   1  -1    8.89    0.70
   1   1  -1    8.15    0.36
  -1   1   1    8.37    0.37
  -1   1   1    9.01    0.36
   1   1  -1    8.98    0.37
   1   1  -1    9.30    0.37
  -1   1   1    8.91    0.37
  -1   1   1    9.03    0.36
  -1  -1  -1  283.18   11.09
  -1  -1  -1  289.89   11.07
   1  -1   1  271.71   11.08
   1  -1   1  261.82   11.06
  -1   1  -1  312.97   11.07
   1   1   1  285.30   11.08
  -1   1  -1  287.55   11.08
   1   1   1  289.48   11.07
  -3  -1  -1   95.54    3.85
  -3  -1  -1   95.69    3.83
   3  -1   1   91.31    3.85
  -3  -1  -1  105.87    3.89
  -3  -1  -1   97.72    3.85
  -3  -1  -1  100.88    3.85
   3  -1   1   92.88    3.84
   3  -1   1   95.35    3.85
  -3  -1  -1   97.83    3.85
   3  -1   1  102.57    3.88
   3  -1   1   98.88    3.85
   3  -1   1  101.66    3.85
  -3  -1  -1   99.74    3.86
   3  -1   1   92.80    3.84
  -3  -1  -1  101.88    3.86
   3  -1   1   98.13    3.85
   3  -1   1   98.41    3.85
  -3   1  -1   97.85    3.84
   3   1   1  102.05    3.85
   3   1   1   99.50    3.85
   3   1   1   96.61    3.84
  -3   1  -1   98.15    3.85
  -3   1  -1   91.23    3.85
   3   1   1  100.95    3.86
  -3   1  -1  103.98    3.88
  -3   1  -1  100.31    3.85
  -3   1  -1  101.43    3.85
   3   1   1   91.67    4.57
   3   1   1  101.29    3.88
  -3   1  -1  101.67    3.86
   3   1   1   98.57    3.85
  -3   1  -1  100.13    3.86
  -3   1  -1   98.30    3.85
   5  -1   1    1.30    0.20
   5  -1   1    1.60    0.15
   5  -1   1    1.77    0.13
  -5  -1  -1    1.54    0.14
   5  -1   1    1.39    0.14
   5  -1   1    1.38    0.15
   5  -1   1    1.50    0.12
   5  -1   1    1.54    0.13
  -5  -1  -1    1.46    0.12
  -5  -1  -1    1.27    0.20
   5  -1   1    1.47    0.15
  -5  -1  -1    1.58    0.16
  -5  -1  -1    1.43    0.17
  -5   1  -1    1.35    0.16
  -5   1  -1    1.44    0.12
  -5   1  -1    1.44    0.12
   5   1   1    1.38    0.63
  -5   1  -1    1.61    0.14
   5   1   1    1.53    0.11
  -5   1  -1    1.43    0.14
   5   1   1    1.50    0.13
   5   1   1    1.70    0.31
   5   1   1    1.52    0.16
   5   1   1    1.86    0.15
   5   1   1    1.74    0.17
  -5   1  -1    1.41    0.14
  -5   1  -1    1.45    0.13
  -5   1  -1    1.54    0.16
   5   1   1    1.46    0.14
   7  -1   1    0.88    0.14
   7  -1   1    1.11    0.21
   7  -1   1    1.17    0.24
  -7  -1  -1    1.08    0.17
   7  -1   1    0.84    0.17
  -7  -1  -1    0.53    0.19
   7  -1   1    0.94    0.14
   7  -1   1    0.71    0.39
  -7  -1  -1    1.05    0.18
   7  -1   1    0.71    0.12
   7  -1   1    1.13    0.21
   7  -1   1    0.92    0.18
  -7  -1  -1    0.94    0.21
  -7  -1  -1    0.91    0.13
   7  -1   1    1.26    0.19
  -7  -1  -1    0.89    0.15
   7   1   1    0.93    0.15
  -7   1  -1    1.02    0.20
  -7   1  -1    1.19    0.22
  -7   1  -1    0.97    0.16
  -7   1  -1    1.56    0.25
   7   1   1    1.01    0.13
   7   1   1    0.87    0.16
  -7   1  -1    0.76    0.18
   7   1   1    0.98    0.21
  -7   1  -1    1.01    0.42
   7   1   1    1.13    0.17
  -7   1  -1    0.90    0.16
   7   1   1    0.72    0.67
  -7   1  -1    1.14    0.15
   7   1   1    1.01    0.18
  -7   1  -1    0.94    0.17
   7   1   1    0.81    0.23
   9  -1   1   88.67    3.56
   9  -1   1   87.64    3.60
  -9  -1  -1   90.13    3.55
   9  -1   1   88.37    3.60
  -9  -1  -1   92.97    3.61
  -9  -1  -1   90.73    3.62
   9  -1   1   87.49    3.63
  -9  -1  -1   91.44    3.60
   9  -1   1   89.10    3.56
  -9  -1  -1   88.52    3.63
   9  -1   1   89.37    3.61
   9  -1   1   92.68    3.56
  -9  -1  -1   90.11    3.62
  -9  -1  -1   89.29    3.63
  -9  -1  -1   94.21    3.63
   9   1   1   89.83    3.63
  -9   1  -1   88.33    3.57
  -9   1  -1   85.96    3.61
  -9   1  -1   93.99    3.60
   9   1   1   90.14    3.57
   9   1   1   91.59    3.57
  -9   1  -1   88.87    3.60
   9   1   1   89.72    3.59
  -9   1  -1   91.31    3.62
   9   1   1   90.14    3.61
  -9   1  -1   86.37    3.61
  -9   1  -1   95.68    3.61
   9   1   1   89.79    3.62
   9   1   1   92.17    3.57
  -9   1  -1   86.82    3.61
   9   1   1   83.87    3.57
 -11  -1  -1   35.11    1.53
  11  -1   1   33.71    1.50
 -11  -1  -1   34.95    1.39
  11  -1   1   34.39    1.42
 -11  -1  -1   35.99    1.50
 -11  -1  -1   34.51    1.48
  11  -1   1   33.10    1.49
  11  -1   1   34.21    1.48
  11  -1   1   32.01    1.56
 -11  -1  -1   38.37    1.63
 -11  -1  -1   35.21    1.53
  11  -1   1   34.32    1.43
 -11  -1  -1   34.02    1.50
  11  -1   1   32.91    1.51
  11  -1   1   34.00    1.44
 -11  -1  -1   34.34    1.49
  11   1   1   34.68    1.49
  11   1   1   33.71    1.44
  11   1   1   34.94    1.45
 -11   1  -1   34.77    1.56
 -11   1  -1   34.19    1.43
  11   1   1   33.91    1.51
 -11   1  -1   34.45    1.51
 -11   1  -1   34.90    1.50
  11   1   1   34.87    1.44
 -11   1  -1   34.22    1.51
 -11   1  -1   35.52    1.50
 -11   1  -1   34.05    1.49
  11   1   1   33.73    1.52
  11   1   1   32.51    1.49
  13  -1   1    0.21    0.12
  13  -1   1   -0.12    0.23
  13  -1   1    0.57    0.17
  13  -1   1   -0.22    0.31
 -13  -1  -1   -0.24    0.21
 -13  -1  -1   -0.16    0.19
 -13  -1  -1    0.72    0.35
 -13  -1  -1    0.38    0.18
  13  -1   1   -0.07    0.26
 -13  -1  -1   -0.25    0.22
  13  -1   1   -0.03    0.14
  13  -1   1   -0.01    0.43
  13  -1   1   -0.02    0.28
  13   1   1    0.15    0.21
  13   1   1    0.38    0.24
 -13   1  -1    0.35    0.18
 -13   1  -1    0.07    0.23
  13   1   1   -0.07    0.25
  13   1   1    0.45    0.24
  13   1   1    0.11    0.15
 -13   1  -1    0.20    0.22
 -13   1  -1    0.06    0.21
  13   1   1   -0.06    0.13
  13   1   1    0.20    0.13
 -15  -1  -1    0.05    0.13
  15  -1   1    0.04    0.08
 -15  -1  -1   -0.04    0.12
 -15  -1  -1   -0.19    0.21
  15  -1   1   -0.03    0.08
 -15   1  -1   -0.03    0.16
  15   1   1    0.01    0.09
 -15   1  -1   -0.01    0.15
  15   1   1    0.11    0.22
  15   1   1   -0.43    0.32
 -15   1  -1    0.34    0.14
 -15   1  -1    0.05    0.14
  15   1   1    0.26    0.16
  15   1   1    0.07    0.14
 -16  -2   1    9.20    0.40
 -16  -2   1    7.80    0.43
 -16  -2   1    8.96    0.44
 -16   2   1    9.02    0.45
  16   2  -1    8.91    0.44
  16   2  -1   10.17    0.45
 -16   2   1    9.98    0.50
 -14  -2   1    0.25    0.15
 -14  -2   1    0.39    0.16
  14  -2  -1   -0.01    0.31
 -14  -2   1    0.17    0.24
  14  -2  -1    0.13    0.10
 -14  -2   1    0.16    0.21
  14  -2  -1    0.37    0.14
  14  -2  -1    0.18    0.11
  14  -2  -1    0.40    0.23
  14   2  -1    0.25    0.15
  14   2  -1    0.41    0.13
 -14   2   1    0.17    0.19
 -14   2   1    0.36    0.20
 -14   2   1    0.00    0.16
  14   2  -1    0.45    0.26
  14   2  -1    0.30    0.18
 -14   2   1   -0.01    0.21
  14   2  -1   -0.01    0.23
  14   2  -1    0.29    0.23
 -14   2   1    0.21    0.13
 -12  -2   1   11.48    0.76
 -12  -2   1   10.99    0.62
  12  -2  -1   10.65    0.67
 -12  -2   1   11.40    0.66
  12  -2  -1   11.58    0.61
 -12  -2   1   10.90    0.75
  12  -2  -1   11.25    0.60
  12  -2  -1   11.72    0.54
 -12  -2   1   11.91    0.65
 -12  -2   1   12.99    0.69
  12  -2  -1   11.10    0.72
  12   2  -1   11.74    0.60
 -12   2   1   11.98    0.66
  12   2  -1   11.82    0.58
  12   2  -1   11.49    0.65
 -12   2   1   11.85    0.63
 -12   2   1   13.06    0.68
  12   2  -1   11.70    0.67
 -12   2   1   12.39    0.66
 -10  -2   1   23.40    1.08
 -10  -2   1   22.60    1.06
  10  -2  -1   23.48    1.04
  10  -2  -1   23.59    1.05
  10  -2  -1   20.62    1.06
 -10  -2   1   23.39    1.05
  10  -2  -1   23.27    0.99
  10  -2  -1   23.07    0.98
 -10  -2   1   23.22    1.02
  10  -2  -1   22.89    0.99
 -10  -2   1   22.86    1.07
 -10  -2   1   24.16    1.24
  10  -2  -1   23.72    1.05
  10  -2  -1   21.38    1.05
 -10  -2   1   22.95    1.05
 -10  -2   1   23.22    1.08
 -10   2   1   23.42    1.06
  10   2  -1   23.24    1.00
 -10   2   1   23.54    1.05
  10   2  -1   22.27    1.06
 -10   2   1   23.50    1.05
 -10   2   1   24.18    1.05
  10   2  -1   21.61    1.08
 -10   2   1   23.00    1.00
  10   2  -1   23.47    1.07
  10   2  -1   22.64    1.00
  -8  -2   1    2.09    0.38
  -8  -2   1    2.31    0.15
  -8  -2   1    1.95    0.35
  -8  -2   1    2.70    0.43
  -8  -2   1    1.98    0.30
   8  -2  -1    2.17    0.18
   8  -2  -1    2.93    0.41
   8  -2  -1    2.03    0.20
  -8  -2   1    1.79    0.29
  -8  -2   1    2.32    0.34
   8  -2  -1    2.55    0.38
   8  -2  -1    2.15    0.23
   8  -2  -1    2.28    0.23
   8  -2  -1    2.19    0.24
  -8  -2   1    2.33    0.31
   8   2  -1    2.29    0.25
  -8   2   1    3.08    0.33
   8   2  -1    2.21    0.31
   8   2  -1    2.66    0.23
   8   2  -1    2.12    0.30
   8   2  -1    2.16    0.19
  -8   2   1    2.09    0.26
  -8   2   1    2.14    0.24
  -8   2   1    2.09    0.30
  -8   2   1    1.88    0.32
  -8   2   1    2.32    0.27
  -8   2   1    2.22    0.37
  -8   2   1    2.18    0.37
  -8   2   1    2.26    0.29
   6  -2  -1  260.90   10.36
   6  -2  -1  271.08   10.35
   6  -2  -1  265.93   10.33
   6  -2  -1  264.95   10.43
   6  -2  -1  245.61   10.33
   6  -2  -1  255.66   10.33
  -6  -2   1  251.47   10.29
   6  -2  -1  270.83   10.31
  -6  -2   1  266.31   10.33
  -6  -2   1  252.05   10.33
   6  -2  -1  266.90   10.31
   6  -2  -1  256.68   10.31
   6   2  -1  267.81   10.33
  -6   2   1  263.61   10.41
  -6   2   1  272.70   10.33
  -6   2   1  277.12   10.34
   6   2  -1  266.49   10.29
  -6   2   1  266.09   10.37
  -6   2   1  247.77   10.34
   6   2  -1  248.67   12.26
  -6   2   1  264.27   10.31
  -6   2   1  287.40   10.35
  -6   2   1  278.76   10.37
   6   2  -1  256.30   10.32
   6   2  -1  275.45   10.34
  -6   2   1  272.85   10.33
   6   2  -1  281.26   10.36
  -6   2   1  269.63   10.32
   6   2  -1  257.89   10.32
  -4  -2   1   54.77    2.11
  -4  -2   1   55.57    2.14
   4  -2  -1   53.93    2.13
   4  -2  -1   53.13    2.14
   4  -2  -1   55.17    2.12
  -4  -2   1   54.51    2.13
  -4  -2   1   53.40    2.09
  -4  -2   1   51.88    2.10
   4  -2  -1   53.36    2.13
   4  -2  -1   52.40    2.12
  -4  -2   1   54.88    2.12
  -4  -2   1   54.51    2.18
   4  -2  -1   47.32    2.15
   4  -2  -1   52.98    2.19
   4  -2  -1   54.01    2.12
  -4  -2   1   54.53    2.13
   4  -2  -1   53.92    2.13
   4  -2  -1   54.70    2.14
   4   2  -1   54.36    2.17
   4   2  -1   51.91    2.13
   4   2  -1   54.02    2.12
  -4   2   1   52.63    2.12
  -4   2   1   53.67    2.13
  -4   2   1   53.34    2.13
  -4   2   1   54.81    2.15
   4   2  -1   54.25    2.13
  -4   2   1   54.40    2.13
  -4   2   1   54.76    2.14
   4   2  -1   55.62    2.14
   4   2  -1   52.19    3.25
  -4   2   1   52.87    2.12
  -4   2   1   53.10    2.12
   2  -2  -1   99.76    3.85
   2  -2  -1  101.53    4.71
  -2  -2   1   96.57    3.84
   2  -2  -1   99.40    3.85
  -2  -2   1   96.55    3.84
  -2  -2   1   96.53    3.83
  -2  -2   1   93.32    4.92
   2  -2  -1   97.48    3.86
  -2  -2   1  100.69    3.85
   2  -2  -1   97.67    3.88
  -2  -2   1  101.06    3.85
  -2  -2   1   86.71    3.89
   2  -2  -1   98.66    3.87
   2  -2  -1   98.12    3.85
   2  -2  -1  100.63    3.86
   2  -2  -1   95.58    3.87
   2  -2  -1  102.51    3.90
  -2  -2   1  102.57    3.89
   2  -2  -1   99.15    3.88
  -2  -2   1  101.93    3.85
  -2  -2   1  102.28    3.86
  -2   2   1  100.50    3.86
   2   2  -1  100.40    3.87
   2   2  -1   96.61    3.85
  -2   2   1  101.72    3.86
  -2   2   1  100.58    3.86
   2   2  -1   98.24    3.86
   2   2  -1   97.67    4.74
  -2   2   1  101.08    3.86
   2   2  -1   98.16    3.88
  -2   2   1   98.37    3.84
  -2   2   1   99.23    3.87
   2   2  -1   94.63    3.85
   0  -2  -1   56.66    2.87
   0  -2   1   51.13    2.05
   0  -2   1   50.32    2.04
   0  -2   1   50.82    2.08
   0  -2  -1   46.85    2.08
   0  -2  -1   53.36    2.09
   0  -2   1   54.78    2.87
   0  -2  -1   53.69    2.09
   0  -2  -1   52.79    2.05
   0  -2   1   54.37    2.08
   0  -2   1   51.32    2.05
   0  -2   1   52.82    2.08
   0   2   1   51.62    2.05
   0   2   1   54.72    2.82
   0   2  -1   52.35    2.05
   0   2  -1   50.91    2.06
   0   2   1   52.88    2.06
   0   2  -1   49.25    2.05
   0   2  -1   52.07    2.06
   0   2   1   52.25    2.06
   0   2  -1   51.33    2.05
   0   2  -1   51.29    2.05
   0   2   1   52.97    2.05
   0   2   1   49.37    2.05
   0   2   1   52.53    2.08
   0   2   1   51.76    2.05
   0   2  -1   56.00    2.81
   2  -2   1 1000.00   37.88
  -2  -2  -1  951.62   37.88
   4  -2   1   23.31    0.99
  -4  -2  -1   25.08    1.01
   4  -2   1   24.26    0.99
   4  -2   1   22.62    1.02
   4  -2   1   24.42    1.01
  -4  -2  -1   23.88    1.02
  -4  -2  -1   24.82    1.09
  -4  -2  -1   26.13    1.03
  -4  -2  -1   24.27    1.00
   4  -2   1   25.09    0.99
  -4  -2  -1   24.97    0.99
   4  -2   1   24.24    1.01
   4  -2   1   25.39    1.00
   4  -2   1   23.65    1.00
   4  -2   1   24.28    1.09
  -4  -2  -1   25.60    0.98
   4  -2   1   24.11    1.02
  -4  -2  -1   25.83    1.01
   4  -2   1   24.78    1.01
   4   2   1   21.98    1.01
   4   2   1   25.09    1.01
  -4   2  -1   23.86    1.02
   4   2   1   25.27    1.03
  -4   2  -1   25.07    1.02
  -4   2  -1   25.45    1.00
  -4   2  -1   24.39    1.03
   4   2   1   25.22    0.98
  -4   2  -1   24.84    1.00
  -4   2  -1   24.37    1.01
  -4   2  -1   25.76    1.02
   4   2   1   25.01    1.98
  -4   2  -1   23.92    1.06
   4   2   1   25.08    1.02
  -4   2  -1   24.54    1.01
  -4   2  -1   23.95    1.01
   4   2   1   24.43    1.07
  -6  -2  -1  122.45    4.89
   6  -2   1  127.25    4.85
  -6  -2  -1  128.10    4.92
  -6  -2  -1  128.55    4.88
  -6  -2  -1  117.44    4.89
   6  -2   1  126.77    4.88
   6  -2   1  126.17    4.90
   6  -2   1  117.24    4.87
   6  -2   1  121.18    4.88
  -6  -2  -1  127.34    4.88
   6  -2   1  130.41    4.90
   6  -2   1  123.01    5.01
   6  -2   1  127.97    4.85
  -6  -2  -1  128.00    4.88
   6  -2   1  124.84    4.88
   6  -2   1  112.10    4.88
   6  -2   1  122.27    4.86
  -6   2  -1  130.99    4.89
   6   2   1  127.87    4.84
  -6   2  -1  132.02    4.87
  -6   2  -1  115.16    4.87
  -6   2  -1  122.72    4.90
   6   2   1  119.64    4.86
  -6   2  -1  116.42    4.95
  -6   2  -1  125.17    4.89
  -6   2  -1  124.41    4.85
  -6   2  -1  121.64    4.87
  -6   2  -1  126.86    4.87
   6   2   1  129.59    4.91
   6   2   1  123.59    4.87
   6   2   1  119.83    4.92
  -6   2  -1  117.94    4.88
   6   2   1  122.05    4.86
  -6   2  -1  123.19    4.96
   6   2   1  121.50    6.66
   8  -2   1    0.22    0.11
   8  -2   1    0.26    0.13
   8  -2   1    0.41    0.14
  -8  -2  -1    0.38    0.19
  -8  -2  -1    0.33    0.14
   8  -2   1    0.44    0.13
   8  -2   1    0.58    0.14
   8  -2   1    0.29    0.10
  -8  -2  -1    0.76    0.21
  -8  -2  -1    0.51    0.26
   8  -2   1    0.22    0.28
  -8  -2  -1    0.16    0.17
  -8  -2  -1    0.56    0.21
  -8  -2  -1    0.13    0.24
  -8   2  -1    0.32    0.19
  -8   2  -1    0.40    0.22
  -8   2  -1    0.42    0.17
  -8   2  -1    0.35    0.12
  -8   2  -1    0.21    0.15
  -8   2  -1    0.33    0.22
   8   2   1    0.44    0.20
  -8   2  -1    0.04    0.12
   8   2   1    0.49    0.17
   8   2   1    0.13    0.12
   8   2   1    0.39    0.15
  -8   2  -1    0.02    0.21
  -8   2  -1    0.42    0.19
   8   2   1    0.22    0.14
   8   2   1    0.37    0.16
  -8   2  -1    0.06    0.27
   8   2   1    0.08    0.21
  -8   2  -1    0.35    0.22
 -10  -2  -1    2.96    0.37
  10  -2   1    3.20    0.36
  10  -2   1    3.59    0.35
 -10  -2  -1    3.07    0.22
 -10  -2  -1    3.24    0.41
  10  -2   1    2.86    0.26
 -10  -2  -1    2.79    0.27
 -10  -2  -1    3.08    0.36
  10  -2   1    2.84    0.24
  10  -2   1    3.05    0.39
 -10  -2  -1    2.99    0.36
  10  -2   1    2.85    0.41
  10  -2   1    3.02    0.31
  10  -2   1    3.08    0.57
  10  -2   1    2.86    0.29
  10   2   1    2.79    0.28
  10   2   1    3.40    0.27
 -10   2  -1    3.07    0.28
 -10   2  -1    2.97    0.29
 -10   2  -1    3.06    0.35
  10   2   1    3.23    0.36
  10   2   1    2.67    0.37
  10   2   1    3.06    0.36
  10   2   1    2.74    0.30
 -10   2  -1    3.33    0.37
 -10   2  -1    3.22    0.34
  10   2   1    3.10    0.39
 -12  -2  -1    0.52    0.25
 -12  -2  -1    0.65    0.22
  12  -2   1    0.64    0.32
  12  -2   1    0.42    0.26
 -12  -2  -1    0.93    0.30
  12  -2   1    0.44    0.18
 -12  -2  -1    0.83    0.32
  12  -2   1    0.23    0.27
  12  -2   1    0.54    0.29
  12  -2   1    0.56    0.18
  12  -2   1    0.49    0.12
  12  -2   1    0.97    0.23
 -12  -2  -1    0.44    0.18
 -12  -2  -1    0.44    0.19
 -12   2  -1    0.44    0.16
  12   2   1    0.48    0.15
  12   2   1    0.60    0.24
  12   2   1    0.43    0.16
  12   2   1    0.57    0.16
 -12   2  -1    0.51    0.20
 -12   2  -1    0.60    0.27
  12   2   1    0.60    0.24
 -12   2  -1    0.22    0.22
  12   2   1    0.81    0.24
 -12   2  -1    0.32    0.21
 -14  -2  -1    0.29    0.15
  14  -2   1    0.07    0.29
 -14  -2  -1    0.22    0.32
 -14  -2  -1    0.02    0.23
  14  -2   1    0.06    0.10
  14  -2   1    0.33    0.11
  14   2   1   -0.17    0.15
  14   2   1    0.03    0.22
 -14   2  -1    0.25    0.19
 -14   2  -1   -0.05    0.13
 -14   2  -1   -0.27    0.19
  14   2   1    0.82    0.31
  14   2   1    0.08    0.23
 -14   2  -1    0.10    0.11
 -14   2  -1    0.43    0.20
  14   2   1    0.17    0.12
  14   2   1    0.25    0.17
 -16  -2  -1    1.36    0.16
  16  -2   1    1.25    0.11
 -16  -2  -1    1.16    0.15
 -16  -2  -1    1.51    0.17
 -16   2  -1    1.11    0.20
  16   2   1    1.36    0.19
 -15  -3   1    0.52    0.16
  15  -3  -1    0.78    0.14
 -15  -3   1    0.67    0.13
  15  -3  -1    0.72    0.30
  15  -3  -1    0.67    0.17
 -15  -3   1    0.52    0.14
  15   3  -1    1.58    0.40
  15   3  -1    0.47    0.08
  15   3  -1    0.65    0.12
  15   3  -1    0.48    0.17
 -13  -3   1    0.82    0.30
  13  -3  -1    0.65    0.14
  13  -3  -1    0.06    0.39
  13  -3  -1    0.37    0.12
 -13  -3   1    0.63    0.27
 -13  -3   1    0.13    0.19
  13  -3  -1    0.39    0.27
 -13  -3   1    0.65    0.28
  13  -3  -1    0.22    0.23
 -13  -3   1    0.60    0.25
  13   3  -1    0.33    0.20
  13   3  -1    0.53    0.25
  13   3  -1    0.27    0.15
 -13   3   1    0.48    0.20
  13   3  -1    0.37    0.20
 -13   3   1    0.76    0.24
 -13   3   1    0.12    0.24
  13   3  -1    0.60    0.19
  11  -3  -1   12.18    0.55
  11  -3  -1   12.26    0.69
 -11  -3   1   10.72    0.69
 -11  -3   1   12.39    0.69
  11  -3  -1   12.04    0.61
  11  -3  -1   11.54    0.58
 -11  -3   1   11.96    0.81
 -11  -3   1   12.47    0.70
  11  -3  -1   11.50    0.65
 -11  -3   1   13.12    0.72
  11  -3  -1   11.98    0.56
 -11  -3   1   11.95    0.65
 -11  -3   1   12.45    0.64
 -11   3   1   14.36    0.65
 -11   3   1   11.72    0.65
  11   3  -1   12.48    0.65
 -11   3   1   11.15    0.63
  11   3  -1   12.63    0.61
  11   3  -1   12.17    0.69
 -11   3   1   12.44    0.64
  11   3  -1   12.71    0.62
 -11   3   1   12.45    0.66
  11   3  -1   11.44    0.60
 -11   3   1   11.38    0.65
 -11   3   1   11.96    0.60
   9  -3  -1   18.28    0.83
  -9  -3   1   17.70    0.86
   9  -3  -1   18.86    0.80
   9  -3  -1   17.93    0.84
  -9  -3   1   16.17    0.92
   9  -3  -1   18.45    0.88
   9  -3  -1   18.40    0.88
  -9  -3   1   18.35    0.88
   9  -3  -1   18.34    0.77
   9  -3  -1   18.36    0.78
  -9  -3   1   17.95    0.99
  -9  -3   1   18.36    0.88
  -9  -3   1   19.94    0.89
  -9   3   1   18.16    0.82
   9   3  -1   17.72    0.81
   9   3  -1   17.57    0.81
   9   3  -1   17.62    0.89
  -9   3   1   17.29    0.91
   9   3  -1   18.20    0.85
  -9   3   1   16.84    0.87
   9   3  -1   17.62    0.81
  -9   3   1   17.28    0.85
  -9   3   1   18.44    0.85
  -9   3   1   18.07    0.86
  -9   3   1   18.44    0.89
  -9   3   1   16.18    0.88
   9   3  -1   17.54    0.89
  -7  -3   1   46.25    1.98
   7  -3  -1   49.96    1.93
   7  -3  -1   47.90    1.88
   7  -3  -1   49.81    1.92
  -7  -3   1   46.83    1.95
   7  -3  -1   46.68    1.87
  -7  -3   1   47.79    1.98
   7  -3  -1   47.85    2.02
  -7  -3   1   48.20    1.96
  -7  -3   1   48.67    1.94
  -7  -3   1   50.55    1.84
   7  -3  -1   45.68    1.94
  -7  -3   1   42.59    2.03
   7  -3  -1   46.92    1.92
   7  -3  -1   47.72    1.88
  -7  -3   1   43.19    1.99
  -7  -3   1   46.14    1.94
  -7   3   1   46.69    2.01
  -7   3   1   44.81    1.97
   7   3  -1   44.25    1.92
   7   3  -1   47.57    1.93
   7   3  -1   49.06    2.08
  -7   3   1   47.41    1.92
  -7   3   1   44.64    1.92
  -7   3   1   47.29    1.91
  -7   3   1   45.94    1.94
   7   3  -1   47.87    1.90
   7   3  -1   44.75    1.97
   7   3  -1   47.47    1.90
  -7   3   1   44.28    1.94
  -7   3   1   52.05    1.98
  -7   3   1   39.07    1.93
  -7   3   1   46.11    1.88
   5  -3  -1    2.52    0.43
  -5  -3   1    2.34    0.13
  -5  -3   1    2.66    0.25
   5  -3  -1    2.24    1.26
   5  -3  -1    2.11    0.17
   5  -3  -1    2.15    0.15
   5  -3  -1    1.96    0.18
   5  -3  -1    2.39    0.25
  -5  -3   1    1.85    0.25
   5  -3  -1    2.01    0.17
   5  -3  -1    1.94    0.19
   5  -3  -1    1.99    0.27
   5  -3  -1    2.09    0.19
  -5  -3   1    2.01    0.20
   5  -3  -1    2.05    0.24
  -5  -3   1    2.14    0.33
   5   3  -1    1.90    0.27
   5   3  -1    2.34    0.17
  -5   3   1    2.55    0.20
  -5   3   1    1.97    0.22
  -5   3   1    2.41    0.27
   5   3  -1    2.33    0.27
  -5   3   1    2.02    0.21
  -5   3   1    1.64    0.27
  -5   3   1    2.52    0.26
   5   3  -1    2.28    1.17
   5   3  -1    2.07    0.31
   5   3  -1    2.08    0.25
  -5   3   1    2.01    0.25
  -5   3   1    2.31    0.18
  -5   3   1    2.12    0.22
  -3  -3   1  282.84   10.82
  -3  -3   1  278.99   10.84
   3  -3  -1  292.40   10.83
  -3  -3   1  270.20   10.84
   3  -3  -1  274.46   10.85
   3  -3  -1  290.98   10.94
  -3  -3   1  286.01   10.84
  -3  -3   1  273.56   10.85
   3  -3  -1  291.57   10.84
   3  -3  -1  276.43   10.95
   3  -3  -1  279.86   10.86
  -3  -3   1  270.72   10.82
   3  -3  -1  279.14   10.85
   3  -3  -1  279.61   10.86
  -3  -3   1  269.38   10.92
   3  -3  -1  278.28   10.86
   3   3  -1  262.17   10.84
   3   3  -1  258.36   10.84
   3   3  -1  291.07   12.48
  -3   3   1  288.03   10.86
  -3   3   1  284.84   10.86
  -3   3   1  275.78   10.84
  -3   3   1  296.73   10.87
   3   3  -1  270.27   10.87
  -3   3   1  276.76   10.85
   3   3  -1  279.73   10.88
  -3   3   1  276.83   10.88
   3   3  -1  266.10   10.86
  -1  -3   1   72.58    2.81
   1  -3  -1   72.20    2.83
  -1  -3   1   64.66    2.93
  -1  -3   1   65.40    3.00
   1  -3  -1   73.42    2.82
   1  -3  -1   72.24    2.82
   1  -3  -1   75.00    2.81
  -1  -3   1   76.48    2.80
   1  -3  -1   70.66    2.88
   1  -3  -1   71.92    2.80
  -1  -3   1   69.72    2.81
  -1  -3   1   74.04    2.81
  -1  -3   1   70.67    2.88
  -1  -3   1   72.38    2.83
  -1   3   1   72.45    2.84
  -1   3   1   71.33    2.83
  -1   3   1   70.40    2.84
  -1   3   1   72.10    2.82
   1   3  -1   73.16    2.84
  -1   3   1   73.19    2.83
   1   3  -1   67.10    2.83
  -1   3   1   65.73    2.84
   1   3  -1   72.34    2.82
  -1   3   1   71.26    2.80
   1   3  -1   77.90    4.16
  -1   3   1   71.24    2.82
  -1   3   1   71.89    2.82
   1   3  -1   70.42    2.83
   1   3  -1   72.33    2.82
   1  -3   1   73.23    2.78
  -1  -3  -1   66.95    2.78
   1  -3   1   74.95    2.83
   1  -3   1   71.55    2.80
   1  -3   1   77.99    4.13
  -1  -3  -1   73.37    2.78
   1  -3   1   76.17    2.87
  -1  -3  -1   60.79    4.07
   1  -3   1   71.49    2.86
  -1  -3  -1   69.76    2.87
   1  -3   1   70.71    2.84
   1  -3   1   71.77    2.78
   1  -3   1   71.12    2.77
  -1  -3  -1   72.12    2.80
  -1  -3  -1   71.22    2.78
  -1  -3  -1   67.57    2.80
   1   3   1   71.79    2.84
   1   3   1   70.70    2.82
  -1   3  -1   71.57    2.81
  -1   3  -1   70.42    2.80
   1   3   1   71.63    2.80
  -1   3  -1   73.64    2.82
  -1   3  -1   68.63    2.80
  -1   3  -1   66.56    2.81
  -1   3  -1   66.76    2.79
   1   3   1   70.51    2.80
   1   3   1   69.69    2.79
   1   3   1   70.71    4.42
   1   3   1   71.00    2.79
  -1   3  -1   67.81    3.98
  -1   3  -1   71.13    2.79
  -1   3  -1   71.98    2.80
   3  -3   1    0.47    0.23
  -3  -3  -1    0.38    0.10
   3  -3   1    0.32    0.09
  -3  -3  -1    0.10    0.24
  -3  -3  -1    0.40    0.14
   3  -3   1    0.56    0.08
  -3  -3  -1    0.26    0.54
  -3  -3  -1    0.31    0.19
  -3  -3  -1    0.40    0.07
   3  -3   1    0.37    0.08
   3  -3   1    0.36    0.08
   3  -3   1    0.34    0.17
   3  -3   1    0.48    0.11
   3  -3   1    0.31    0.09
  -3  -3  -1    0.30    0.06
  -3  -3  -1    0.38    0.08
   3  -3   1    0.53    0.11
   3  -3   1    0.31    0.16
  -3   3  -1    0.50    0.12
   3   3   1    0.57    0.15
   3   3   1    0.23    0.12
   3   3   1    0.33    0.39
  -3   3  -1    0.37    0.08
   3   3   1    0.48    0.09
  -3   3  -1    0.45    0.11
   5  -3   1    7.39    0.38
   5  -3   1    7.08    0.39
  -5  -3  -1    6.24    0.46
   5  -3   1    7.10    0.43
   5  -3   1    6.84    0.34
  -5  -3  -1    7.10    0.44
   5  -3   1    7.22    0.34
  -5  -3  -1    5.98    0.47
  -5  -3  -1    7.03    0.36
   5  -3   1    6.34    0.40
   5  -3   1    6.22    0.43
  -5  -3  -1    6.94    0.32
   5  -3   1    6.63    1.57
   5  -3   1    7.44    0.34
   5  -3   1    7.16    0.39
   5  -3   1    6.89    0.40
  -5   3  -1    6.63    0.37
   5   3   1    6.89    0.49
   5   3   1    6.89    0.37
  -5   3  -1    6.57    0.47
  -5   3  -1    6.25    0.42
   5   3   1    7.22    1.54
  -5   3  -1    6.78    0.35
  -5   3  -1    6.40    0.40
  -5   3  -1    6.96    0.36
  -5   3  -1    7.02    0.38
   5   3   1    6.79    0.44
  -5   3  -1    6.95    0.42
   5   3   1    6.76    0.36
  -7  -3  -1   37.78    1.74
  -7  -3  -1   39.90    1.68
  -7  -3  -1   36.46    1.70
   7  -3   1   38.59    1.72
  -7  -3  -1   38.82    1.68
   7  -3   1   39.35    1.64
  -7  -3  -1   42.10    1.68
  -7  -3  -1   38.60    1.67
  -7  -3  -1   39.83    1.64
   7  -3   1   41.48    1.65
   7  -3   1   40.58    1.59
   7  -3   1   40.08    1.83
   7  -3   1   40.35    1.59
   7  -3   1   37.04    1.69
   7  -3   1   40.10    1.66
   7  -3   1   39.44    1.60
  -7  -3  -1   40.54    1.67
  -7  -3  -1   34.00    1.76
   7  -3   1   40.39    1.64
  -7  -3  -1   41.81    1.59
  -7   3  -1   38.30    1.74
   7   3   1   39.89    1.62
  -7   3  -1   41.16    1.64
  -7   3  -1   38.51    1.67
   7   3   1   40.77    1.64
   7   3   1   35.92    1.70
  -7   3  -1   40.07    1.64
  -7   3  -1   38.36    1.68
  -7   3  -1   39.94    1.65
   7   3   1   38.96    1.67
  -7   3  -1   40.78    1.62
  -7   3  -1   37.94    1.68
  -7   3  -1   41.76    1.65
  -7   3  -1   40.79    1.62
   7   3   1   39.49    1.62
  -7   3  -1   40.07    1.60
  -7   3  -1   40.22    1.65
   9  -3   1   38.66    1.60
   9  -3   1   38.82    1.64
  -9  -3  -1   40.52    1.66
  -9  -3  -1   38.06    1.64
  -9  -3  -1   40.17    1.66
   9  -3   1   36.26    1.55
   9  -3   1   39.38    1.54
  -9  -3  -1   34.55    1.72
  -9  -3  -1   35.94    1.63
  -9  -3  -1   41.57    1.70
  -9  -3  -1   38.72    1.62
   9  -3   1   38.95    1.61
  -9  -3  -1   38.31    1.52
   9  -3   1   38.01    1.64
  -9  -3  -1   38.04    1.66
   9  -3   1   35.97    1.60
   9  -3   1   37.08    1.66
  -9   3  -1   40.03    1.64
  -9   3  -1   39.98    1.60
   9   3   1   38.66    1.65
  -9   3  -1   37.25    1.63
   9   3   1   38.35    1.60
  -9   3  -1   37.38    1.63
   9   3   1   37.81    1.58
  -9   3  -1   37.56    1.63
  -9   3  -1   39.04    1.61
  -9   3  -1   36.44    1.62
   9   3   1   38.16    1.64
   9   3   1   35.48    1.61
 -11  -3  -1    0.44    0.16
  11  -3   1    0.14    0.23
 -11  -3  -1    0.32    0.23
 -11  -3  -1    0.40    0.24
  11  -3   1    0.47    0.16
  11  -3   1    0.30    0.24
 -11   3  -1    0.19    0.14
 -11   3  -1    0.24    0.15
  11   3   1    0.33    0.21
  11   3   1    0.12    0.30
  11   3   1    0.62    0.21
  11   3   1    0.17    0.15
 -11   3  -1   -0.09    0.18
 -11   3  -1    0.11    0.24
  11   3   1    0.23    0.23
 -11   3  -1    0.06    0.18
  13  -3   1   24.30    1.11
  13  -3   1   25.45    1.15
 -13  -3  -1   23.96    1.10
  13  -3   1   25.69    1.07
  13  -3   1   24.36    1.00
 -13  -3  -1   25.85    1.15
 -13  -3  -1   24.73    1.10
  13  -3   1   22.67    1.19
 -13  -3  -1   24.38    1.18
  13  -3   1   24.63    1.19
 -13  -3  -1   25.85    1.13
 -13   3  -1   24.97    1.09
 -13   3  -1   23.82    1.09
  13   3   1   24.62    1.15
  13   3   1   24.01    1.24
 -13   3  -1   24.24    1.08
 -13   3  -1   26.25    1.12
  13   3   1   25.37    1.15
  13   3   1   25.06    1.05
  13   3   1   24.85    1.12
  13   3   1   24.05    1.06
 -15  -3  -1    5.37    0.34
 -15  -3  -1    5.23    0.29
 -15  -3  -1    5.37    0.30
  15   3   1    4.75    0.41
 -15   3  -1    4.89    0.29
  15   3   1    5.32    0.26
  15   3   1    6.13    0.46
 -14  -4   1    2.51    0.28
 -14  -4   1    2.32    0.19
  14  -4  -1    2.76    0.41
  14  -4  -1    2.51    0.21
 -14  -4   1    2.96    0.27
 -14   4   1    2.92    0.22
  14   4  -1    2.15    0.30
  14   4  -1    2.74    0.26
  14   4  -1    1.91    0.24
  14   4  -1    2.47    0.30
  14   4  -1    2.18    0.17
  12  -4  -1    6.31    0.58
  12  -4  -1    5.54    0.62
  12  -4  -1    7.13    0.53
  12  -4  -1    6.83    0.48
 -12  -4   1    6.83    0.47
 -12   4   1    6.37    0.44
  12   4  -1    6.47    0.43
  12   4  -1    6.66    0.51
  12   4  -1    6.99    0.40
 -10  -4   1   10.44    0.70
 -10  -4   1   10.28    0.65
  10  -4  -1   11.46    0.57
 -10  -4   1   11.35    0.65
  10  -4  -1   10.90    0.68
  10  -4  -1   11.28    0.50
 -10  -4   1   11.85    0.63
  10  -4  -1   12.67    0.67
  10  -4  -1   11.18    0.58
 -10  -4   1   11.35    0.62
 -10  -4   1   10.31    0.74
  10  -4  -1   11.24    0.58
 -10   4   1   10.59    0.63
  10   4  -1   12.12    0.60
 -10   4   1   10.80    0.68
 -10   4   1   11.17    0.62
  10   4  -1   12.13    0.59
 -10   4   1   11.38    0.60
 -10   4   1   11.70    0.64
  10   4  -1   11.13    0.58
  10   4  -1   11.17    0.66
   8  -4  -1   20.80    0.90
  -8  -4   1   20.65    0.96
  -8  -4   1   19.21    1.05
   8  -4  -1   20.32    0.95
  -8  -4   1   19.55    0.98
  -8  -4   1   19.87    0.93
  -8  -4   1   19.95    1.04
   8  -4  -1   19.64    0.86
   8  -4  -1   20.22    0.92
  -8  -4   1   21.47    1.15
   8  -4  -1   21.52    0.98
   8  -4  -1   20.39    0.84
   8  -4  -1   22.17    0.98
  -8  -4   1   22.11    0.96
   8   4  -1   19.98    0.90
  -8   4   1   19.86    0.92
  -8   4   1   19.82    0.96
  -8   4   1   20.29    0.94
   8   4  -1   18.80    0.93
  -8   4   1   19.97    0.93
  -8   4   1   19.96    0.92
  -8   4   1   18.02    0.98
   8   4  -1   20.43    0.95
   8   4  -1   18.40    0.96
   8   4  -1   20.47    0.90
  -6  -4   1   70.38    2.95
   6  -4  -1   73.15    2.87
  -6  -4   1   69.72    3.04
  -6  -4   1   73.38    2.96
   6  -4  -1   74.62    2.94
   6  -4  -1   80.12    2.98
  -6  -4   1   68.06    3.00
  -6  -4   1   70.95    2.97
   6  -4  -1   70.60    2.94
   6  -4  -1   72.58    2.86
   6  -4  -1   74.29    2.91
  -6  -4   1   73.72    2.95
   6  -4  -1   81.53    2.97
  -6  -4   1   66.72    3.04
  -6  -4   1   73.21    2.94
   6  -4  -1   75.71    2.86
   6  -4  -1   72.67    2.89
   6  -4  -1   75.62    2.90
  -6   4   1   73.99    2.92
  -6   4   1   67.70    2.93
  -6   4   1   73.11    2.92
   6   4  -1   75.76    2.91
   6   4  -1   72.21    2.90
  -6   4   1   71.24    2.93
  -6   4   1   68.10    2.89
  -6   4   1   71.18    2.94
  -6   4   1   71.48    2.89
   6   4  -1   69.13    2.96
   6   4  -1   69.48    2.90
  -6   4   1   72.56    2.87
  -4  -4   1   92.77    3.49
  -4  -4   1   79.96    3.62
   4  -4  -1   90.31    3.50
  -4  -4   1   86.08    3.58
   4  -4  -1   92.69    3.53
  -4  -4   1   81.99    3.65
   4  -4  -1   93.75    3.57
   4  -4  -1   88.20    3.58
   4  -4  -1   91.69    3.50
   4  -4  -1   92.06    3.56
  -4  -4   1   80.65    3.63
  -4  -4   1   84.20    3.58
   4  -4  -1  100.56    3.63
  -4  -4   1   85.04    3.58
   4  -4  -1   94.06    3.54
  -4  -4   1   85.72    3.57
   4  -4  -1  100.59    3.59
  -4   4   1   84.93    3.52
   4   4  -1   81.89    3.59
   4   4  -1   89.09    3.59
   4   4  -1   81.68    3.55
  -4   4   1   89.43    3.60
  -4   4   1   82.44    3.56
  -4   4   1   98.30    3.59
  -4   4   1   86.48    3.58
  -4   4   1   84.84    3.55
  -4   4   1   89.11    3.53
  -4   4   1   89.52    3.61
  -4   4   1   92.91    3.58
  -4   4   1   94.93    3.56
   4   4  -1   97.64    5.89
   4   4  -1   93.66    3.54
  -4   4   1   88.79    3.57
   4   4  -1   84.99    3.53
  -4   4   1   90.78    3.53
   2  -4  -1    5.82    0.31
   2  -4  -1    6.39    0.33
   2  -4  -1    6.21    0.34
   2  -4  -1    6.52    0.37
   2  -4  -1    6.38    0.32
   2  -4  -1    5.64    0.30
   2  -4  -1    6.09    1.78
  -2  -4   1    5.46    0.38
  -2  -4   1    6.16    0.28
  -2  -4   1    5.51    2.16
   2  -4  -1    6.22    0.40
   2  -4  -1    6.01    0.30
   2  -4  -1    5.36    0.63
  -2  -4   1    5.73    0.43
  -2  -4   1    6.12    0.33
   2   4  -1    6.20    0.37
  -2   4   1    6.25    0.34
  -2   4   1    5.65    0.38
   2   4  -1    6.53    0.31
   2   4  -1    6.03    0.39
   2   4  -1    6.47    0.34
  -2   4   1    5.81    0.42
   2   4  -1    6.26    0.41
  -2   4   1    6.02    0.31
   2   4  -1    5.74    0.44
  -2   4   1    5.70    0.32
  -2   4   1    6.02    0.40
  -2   4   1    6.53    0.39
  -2   4   1    6.54    0.37
   2   4  -1    6.13    1.47
   2   4  -1    5.75    0.32
   2   4  -1    6.27    0.34
  -2   4   1    5.85    0.40
   0  -4   1   25.54    1.04
   0  -4  -1   23.12    1.02
   0  -4  -1   23.91    1.23
   0  -4  -1   23.24    2.76
   0  -4  -1   25.88    1.02
   0  -4   1   25.50    1.02
   0  -4   1   23.54    2.77
   0  -4  -1   24.97    1.02
   0  -4  -1   25.11    1.04
   0  -4  -1   24.15    1.11
   0  -4   1   24.37    1.09
   0  -4  -1   25.16    1.02
   0  -4  -1   22.96    1.02
   0  -4   1   24.17    1.12
   0  -4   1   26.23    1.01
   0  -4  -1   24.03    1.09
   0   4   1   22.83    2.44
   0   4  -1   26.55    1.08
   0   4   1   24.45    1.05
   0   4  -1   25.57    1.04
   0   4   1   25.52    1.07
   0   4   1   24.55    1.02
   0   4  -1   23.75    1.06
   0   4  -1   24.99    1.05
   0   4   1   26.33    1.01
   0   4  -1   25.67    1.05
   0   4  -1   25.10    1.03
   0   4   1   24.13    1.03
   0   4  -1   25.33    1.02
   0   4   1   25.74    1.07
   0   4   1   23.13    1.06
   0   4  -1   23.54    2.44
   0   4  -1   25.08    1.07
   0   4   1   25.33    1.04
   0   4   1   24.76    1.06
   0   4  -1   25.12    1.07
   0   4   1   25.09    1.09
   2  -4   1   73.35    2.81
  -2  -4  -1   72.49    2.81
  -2  -4  -1   66.32    2.92
   2  -4   1   75.85    2.92
  -2  -4  -1   73.57    2.82
   2  -4   1   72.44    4.88
   2  -4   1   72.19    2.82
   2  -4   1   74.25    2.87
   2  -4   1   76.33    2.90
   2  -4   1   73.60    2.85
  -2  -4  -1   72.39    2.83
  -2  -4  -1   76.38    2.93
  -2  -4  -1   66.49    2.89
  -2  -4  -1   63.52    5.17
   2   4   1   72.09    2.82
  -2   4  -1   69.37    2.81
   2   4   1   70.92    2.83
  -2   4  -1   69.64    2.81
   2   4   1   71.98    2.85
   2   4   1   71.36    2.90
  -2   4  -1   73.46    2.86
   2   4   1   74.18    4.70
  -2   4  -1   69.19    2.84
  -2   4  -1   68.76    2.84
  -2   4  -1   69.98    2.84
  -2   4  -1   71.12    2.87
  -2   4  -1   68.15    2.84
  -2   4  -1   68.12    2.87
   2   4   1   68.26    2.86
   2   4   1   65.84    2.85
   2   4   1   70.29    2.83
  -4  -4  -1  447.74   19.50
   4  -4   1  484.12   19.42
  -4  -4  -1  479.01   19.40
  -4  -4  -1  488.36   19.43
   4  -4   1  467.90   19.46
  -4  -4  -1  528.80   19.46
   4  -4   1  495.79   19.45
  -4  -4  -1  510.75   19.48
   4  -4   1  524.87   19.39
   4  -4   1  509.95   19.42
  -4  -4  -1  532.81   19.47
  -4  -4  -1  481.60   19.48
  -4  -4  -1  432.80   19.52
  -4  -4  -1  429.08   19.50
   4  -4   1  568.75   19.49
  -4   4  -1  500.85   19.41
  -4   4  -1  513.01   19.48
   4   4   1  469.80   19.42
  -4   4  -1  496.69   19.42
  -4   4  -1  478.87   19.41
  -4   4  -1  565.57   19.51
  -4   4  -1  545.88   19.45
  -4   4  -1  502.66   19.50
  -4   4  -1  497.36   19.45
   4   4   1  495.23   19.42
   4   4   1  445.68   19.42
   4   4   1  492.89   19.49
   4   4   1  573.13   23.79
  -4   4  -1  485.60   19.44
  -4   4  -1  516.60   19.45
   4   4   1  458.95   19.42
  -4   4  -1  531.59   19.46
  -4   4  -1  484.16   19.45
   4   4   1  571.75   19.55
   4   4   1  472.92   19.47
   6  -4   1   13.98    0.66
   6  -4   1   11.27    0.69
  -6  -4  -1   12.61    0.65
  -6  -4  -1   12.44    0.79
   6  -4   1   13.99    0.64
  -6  -4  -1   11.72    0.65
   6  -4   1   12.01    0.54
  -6  -4  -1   11.34    0.72
   6  -4   1   12.62    0.58
  -6  -4  -1   11.81    0.53
   6  -4   1   12.17    0.58
  -6  -4  -1   11.34    0.73
   6  -4   1   11.11    0.55
   6  -4   1   13.02    0.63
  -6  -4  -1   11.72    0.77
   6  -4   1   12.21    0.63
  -6   4  -1   11.98    0.62
  -6   4  -1   11.60    0.63
  -6   4  -1   11.82    0.59
  -6   4  -1   12.14    0.56
  -6   4  -1   11.75    0.61
   6   4   1   12.61    0.60
   6   4   1   12.20    0.58
   6   4   1   11.75    0.65
   6   4   1   10.86    0.66
   6   4   1   12.57    0.58
  -6   4  -1   12.64    0.61
   6   4   1   12.34    0.59
  -8  -4  -1    7.43    0.58
  -8  -4  -1    6.89    0.53
   8  -4   1    7.66    0.42
   8  -4   1    7.58    0.39
   8  -4   1    7.54    0.45
  -8  -4  -1    7.46    0.50
   8  -4   1    7.38    0.36
  -8  -4  -1    7.00    0.55
  -8  -4  -1    8.00    0.52
  -8  -4  -1    7.06    0.59
   8  -4   1    7.57    0.48
  -8  -4  -1    8.17    0.64
  -8  -4  -1    7.71    0.52
   8  -4   1    8.63    0.52
  -8   4  -1    7.35    0.48
   8   4   1    7.51    0.43
   8   4   1    7.54    0.48
   8   4   1    7.14    0.58
  -8   4  -1    7.65    0.43
  -8   4  -1    7.93    0.58
  -8   4  -1    6.77    0.50
   8   4   1    7.50    0.53
   8   4   1    7.48    0.43
  -8   4  -1    8.08    0.51
  -8   4  -1    8.18    0.46
  -8   4  -1    7.36    0.47
 -10  -4  -1    5.98    0.45
 -10  -4  -1    5.49    0.42
 -10  -4  -1    5.40    0.48
  10  -4   1    5.29    0.45
  10  -4   1    5.43    0.39
  10  -4   1    6.08    0.48
  10  -4   1    5.95    0.33
 -10  -4  -1    5.59    0.46
 -10   4  -1    6.17    0.45
  10   4   1    4.68    0.53
 -10   4  -1    5.36    0.39
  10   4   1    5.93    0.45
 -10   4  -1    5.70    0.46
 -10   4  -1    6.42    0.44
  10   4   1    6.10    0.37
  10   4   1    5.48    0.39
 -10   4  -1    5.03    0.49
  12  -4   1    5.95    0.48
  12  -4   1    7.30    0.39
 -12  -4  -1    7.91    0.58
 -12  -4  -1    7.40    0.56
 -12  -4  -1    7.37    0.50
 -12  -4  -1    6.66    0.52
 -12  -4  -1    5.83    0.44
 -12  -4  -1    6.67    0.44
  12  -4   1    7.18    0.51
  12  -4   1    7.03    0.57
  12   4   1    8.17    0.40
  12   4   1    7.26    0.41
  12   4   1    6.97    0.45
 -12   4  -1    7.30    0.55
 -12   4  -1    6.75    0.43
  12   4   1    6.62    0.51
 -12   4  -1    7.32    0.43
  12   4   1    6.74    0.43
 -12   4  -1    7.05    0.46
 -14  -4  -1    3.28    0.24
 -14  -4  -1    3.93    0.26
 -14  -4  -1    4.17    0.38
 -14  -4  -1    3.76    0.24
  14  -4   1    3.97    0.46
  14   4   1    3.62    0.21
  14   4   1    3.25    0.32
  14   4   1    3.61    0.25
  14   4   1    3.90    0.27
  14   4   1    3.00    0.40
 -14   4  -1    3.73    0.29
 -13  -5   1    4.52    0.26
  13  -5  -1    4.17    0.27
  13  -5  -1    4.06    0.45
  13  -5  -1    4.62    0.52
 -13  -5   1    4.61    0.29
 -13  -5   1    4.11    0.34
  13   5  -1    4.79    0.35
  13   5  -1    4.44    0.26
 -13   5   1    4.45    0.32
  13   5  -1    4.54    0.29
  13   5  -1    4.77    0.36
  11  -5  -1   10.04    0.62
  11  -5  -1   10.82    0.55
 -11  -5   1   10.07    0.54
 -11  -5   1    9.55    0.54
 -11  -5   1    9.60    0.58
 -11  -5   1    9.13    0.67
  11  -5  -1   10.26    0.57
 -11  -5   1   10.09    0.64
  11  -5  -1    9.53    0.66
  11   5  -1    9.60    0.60
 -11   5   1   10.48    0.57
 -11   5   1    8.49    0.61
 -11   5   1   10.68    0.70
  11   5  -1   10.44    0.50
 -11   5   1    8.84    0.60
  11   5  -1    9.86    0.51
  11   5  -1   10.21    0.55
  11   5  -1   10.09    0.55
   9  -5  -1    0.18    0.13
   9  -5  -1    0.29    0.22
   9  -5  -1    0.15    0.21
  -9  -5   1    0.19    0.18
  -9  -5   1    0.08    0.14
   9  -5  -1    0.49    0.23
   9  -5  -1    0.13    0.21
  -9  -5   1    0.15    0.20
  -9  -5   1    0.19    0.24
  -9  -5   1    0.30    0.15
   9   5  -1    0.52    0.16
   9   5  -1    0.27    0.16
  -9   5   1    0.14    0.19
   9   5  -1    0.50    0.17
  -9   5   1    0.11    0.21
  -9   5   1    0.25    0.18
   9   5  -1    0.07    0.21
   9   5  -1    0.57    0.32
  -9   5   1    0.42    0.23
  -9   5   1    0.14    0.25
   9   5  -1    0.05    0.21
  -7  -5   1   10.19    0.58
  -7  -5   1    9.26    0.69
  -7  -5   1    8.57    0.61
  -7  -5   1    9.55    0.52
   7  -5  -1    9.18    0.57
  -7  -5   1    8.60    0.65
   7  -5  -1   11.05    0.61
   7  -5  -1    9.04    0.58
   7  -5  -1    8.87    0.46
   7  -5  -1    9.63    0.52
   7  -5  -1   10.82    0.57
  -7  -5   1    8.89    0.57
   7   5  -1    8.86    0.58
   7   5  -1    8.66    0.55
   7   5  -1    9.21    0.51
  -7   5   1    8.80    0.52
  -7   5   1    9.16    0.55
   7   5  -1    9.79    0.51
  -7   5   1    9.42    0.57
   7   5  -1    9.36    0.55
  -7   5   1    9.10    0.53
  -7   5   1    9.44    0.48
   7   5  -1    9.51    0.52
  -7   5   1    9.25    0.54
   5  -5  -1   87.58    3.62
  -5  -5   1   90.05    3.79
  -5  -5   1   93.96    3.73
  -5  -5   1   86.96    3.84
  -5  -5   1   92.84    3.73
   5  -5  -1  104.37    3.73
   5  -5  -1   92.78    3.67
   5  -5  -1  101.74    3.75
  -5  -5   1   87.63    3.73
   5  -5  -1   92.31    3.71
   5  -5  -1   99.94    3.77
   5  -5  -1   92.68    3.67
  -5   5   1   92.11    3.71
   5   5  -1   79.96    3.71
  -5   5   1   92.07    3.66
  -5   5   1   95.33    3.71
   5   5  -1   90.17    3.67
  -5   5   1   93.75    3.72
  -5   5   1   89.87    3.69
  -5   5   1   92.55    3.65
  -5   5   1   86.79    3.67
   5   5  -1   91.25    3.68
   3  -5  -1    8.59    0.62
   3  -5  -1    9.16    0.54
   3  -5  -1    9.15    0.50
   3  -5  -1    8.96    0.45
  -3  -5   1    8.18    0.58
  -3  -5   1    8.87    0.39
   3  -5  -1    8.79    0.44
  -3  -5   1    8.53    0.59
  -3  -5   1    8.70    0.56
   3  -5  -1    9.10    0.52
  -3  -5   1    8.78    0.53
   3  -5  -1    8.45    0.49
  -3  -5   1    8.48    0.49
  -3  -5   1    8.21    0.57
   3  -5  -1    9.04    0.49
  -3  -5   1    8.18    0.52
  -3  -5   1    8.68    0.65
   3   5  -1    8.28    0.57
  -3   5   1    8.85    0.49
  -3   5   1    8.58    0.47
  -3   5   1    8.39    0.57
  -3   5   1    8.36    0.50
   3   5  -1    8.77    0.46
   3   5  -1    9.00    0.47
   3   5  -1    8.46    0.45
   3   5  -1   10.14    0.52
  -3   5   1    8.09    0.44
   3   5  -1    9.16    0.55
  -3   5   1    8.97    0.49
  -3   5   1    8.81    0.52
  -3   5   1    8.77    0.44
  -1  -5   1   57.54    2.53
  -1  -5   1   56.10    2.49
  -1  -5   1   57.87    2.50
  -1  -5   1   63.33    2.39
  -1  -5   1   58.50    2.46
  -1  -5   1   57.03    2.48
   1  -5  -1   61.45    2.41
   1  -5  -1   62.44    2.49
  -1  -5   1   57.34    2.45
   1  -5  -1   62.97    2.45
  -1  -5   1   63.46    2.41
   1  -5  -1   59.60    2.49
   1  -5  -1   58.24    2.47
   1  -5  -1   62.65    2.41
  -1  -5   1   61.47    2.47
   1  -5  -1   59.30    2.51
  -1  -5   1   59.84    2.51
   1  -5  -1   57.85    2.46
  -1   5   1   61.38    2.42
   1   5  -1   58.54    2.45
   1   5  -1   59.11    2.45
  -1   5   1   59.42    2.46
   1   5  -1   60.09    2.47
   1   5  -1   59.74    2.41
   1   5  -1   62.03    2.43
   1   5  -1   61.99    2.42
   1   5  -1   58.70    2.41
  -1   5   1   62.58    2.56
  -1   5   1   62.52    2.42
  -1   5   1   60.66    2.46
  -1   5   1   60.41    2.46
  -1   5   1   59.17    2.41
  -1  -5  -1    0.99    0.24
   1  -5   1    1.23    0.14
   1  -5   1    1.04    0.21
  -1  -5  -1    1.16    0.22
   1  -5   1    1.75    0.26
   1  -5   1    0.96    0.21
   1  -5   1    1.53    0.25
   1  -5   1    1.31    0.18
   1  -5   1    1.13    0.22
  -1  -5  -1    1.30    0.18
   1  -5   1    1.15    0.24
  -1  -5  -1    1.35    0.23
  -1  -5  -1    1.02    0.14
  -1  -5  -1    1.26    0.29
  -1  -5  -1    0.97    0.24
  -1   5  -1    1.15    0.17
  -1   5  -1    1.60    0.24
   1   5   1    1.23    0.22
  -1   5  -1    1.29    0.17
  -1   5  -1    1.02    0.21
   1   5   1    1.39    0.26
  -1   5  -1    0.97    0.17
  -1   5  -1    1.29    0.19
   1   5   1    1.28    0.18
   1   5   1    1.12    0.18
   1   5   1    1.30    0.21
  -1   5  -1    1.26    0.21
   3  -5   1   19.61    0.92
  -3  -5  -1   19.24    0.92
   3  -5   1   19.67    0.94
   3  -5   1   19.58    0.88
   3  -5   1   19.82    0.90
  -3  -5  -1   17.56    0.93
  -3  -5  -1   18.88    0.93
  -3  -5  -1   19.39    0.89
  -3  -5  -1   19.57    0.92
   3  -5   1   19.23    0.83
  -3  -5  -1   17.67    0.98
   3  -5   1   19.13    0.88
  -3  -5  -1   19.13    0.81
   3  -5   1   20.13    0.94
   3  -5   1   20.14    0.83
  -3  -5  -1   18.08    0.93
  -3  -5  -1   19.65    0.83
  -3   5  -1   18.69    0.84
  -3   5  -1   19.73    0.83
   3   5   1   19.40    0.92
   3   5   1   16.87    0.97
   3   5   1   19.50    0.85
  -3   5  -1   19.91    0.85
  -3   5  -1   18.19    0.92
   3   5   1   18.92    0.85
  -3   5  -1   20.00    0.88
  -3   5  -1   19.61    0.88
   3   5   1   18.72    0.90
   3   5   1   19.28    0.85
  -3   5  -1   19.27    0.87
  -5  -5  -1   60.84    2.49
   5  -5   1   67.04    2.53
  -5  -5  -1   61.47    2.41
  -5  -5  -1   54.24    2.60
   5  -5   1   63.17    2.50
  -5  -5  -1   56.35    2.57
  -5  -5  -1   58.90    2.53
   5  -5   1   64.54    2.56
   5  -5   1   63.02    2.46
   5  -5   1   61.10    2.50
   5  -5   1   63.80    2.54
   5  -5   1   61.74    2.51
   5   5   1   59.58    2.52
  -5   5  -1   61.73    2.51
   5   5   1   59.70    2.47
  -5   5  -1   59.94    2.45
  -5   5  -1   58.61    2.48
   5   5   1   60.91    2.48
  -5   5  -1   62.23    2.44
  -5   5  -1   60.30    2.50
   5   5   1   60.00    2.47
   5   5   1   61.36    2.53
   5   5   1   59.76    2.46
  -5   5  -1   60.27    2.46
   7  -5   1   64.93    2.53
   7  -5   1   60.04    2.46
   7  -5   1   67.49    2.51
  -7  -5  -1   58.47    2.49
  -7  -5  -1   55.98    2.56
  -7  -5  -1   61.24    2.48
  -7  -5  -1   56.44    2.54
  -7  -5  -1   59.36    2.46
   7  -5   1   60.39    2.49
   7  -5   1   57.60    2.51
   7  -5   1   67.05    2.49
  -7   5  -1   54.54    2.40
   7   5   1   57.88    2.44
  -7   5  -1   59.75    2.46
   7   5   1   58.81    2.49
  -7   5  -1   59.04    2.44
   7   5   1   59.27    2.42
  -7   5  -1   57.81    2.47
  -7   5  -1   57.58    2.44
  -7   5  -1   59.10    2.39
  -7   5  -1   59.39    2.47
   7   5   1   61.26    2.45
   7   5   1   59.30    2.43
   7   5   1   57.72    2.49
   9  -5   1    3.23    0.39
  -9  -5  -1    2.48    0.29
  -9  -5  -1    2.58    0.36
   9  -5   1    2.40    0.35
   9  -5   1    2.65    0.33
  -9  -5  -1    2.85    0.35
   9  -5   1    2.94    0.33
  -9  -5  -1    2.84    0.52
  -9   5  -1    2.82    0.39
  -9   5  -1    2.56    0.27
   9   5   1    3.00    0.31
  -9   5  -1    2.17    0.28
   9   5   1    2.63    0.28
   9   5   1    2.63    0.26
  -9   5  -1    2.62    0.29
   9   5   1    2.32    0.43
   9   5   1    2.44    0.38
   9   5   1    2.55    0.34
   9   5   1    2.23    0.39
  11  -5   1    2.20    0.23
  11  -5   1    2.09    0.33
 -11  -5  -1    2.17    0.23
  11  -5   1    2.48    0.37
  11  -5   1    2.81    0.38
  11  -5   1    1.79    0.26
 -11  -5  -1    1.96    0.25
 -11   5  -1    1.92    0.32
 -11   5  -1    1.97    0.28
  11   5   1    2.60    0.34
  11   5   1    2.13    0.25
  11   5   1    2.09    0.35
 -11   5  -1    1.96    0.29
  11   5   1    2.40    0.25
 -11   5  -1    2.09    0.29
 -11   5  -1    1.63    0.27
  11   5   1    1.89    0.22
  11   5   1    2.19    0.29
  13  -5   1    5.17    0.43
 -13  -5  -1    5.31    0.29
 -13  -5  -1    5.39    0.42
 -13  -5  -1    5.35    0.31
  13   5   1    5.69    0.37
 -13   5  -1    5.01    0.31
  13   5   1    5.41    0.37
  13   5   1    5.41    0.31
  13   5   1    5.45    0.27
  13   5   1    5.09    0.41
  12  -6  -1    3.81    0.44
  12  -6  -1    3.11    0.35
  12  -6  -1    3.69    0.30
  12   6  -1    3.27    0.27
  12   6  -1    2.99    0.31
  12   6  -1    3.39    0.23
  12   6  -1    2.60    0.24
  12   6  -1    3.58    0.21
 -10  -6   1    0.28    0.20
  10  -6  -1    0.46    0.17
  10  -6  -1    0.77    0.23
  10  -6  -1    0.23    0.17
 -10  -6   1    0.53    0.15
 -10  -6   1    0.53    0.18
  10  -6  -1    0.07    0.29
  10   6  -1    0.43    0.15
  10   6  -1    0.53    0.11
 -10   6   1    0.71    0.15
 -10   6   1    0.53    0.28
  10   6  -1    0.61    0.17
 -10   6   1    0.73    0.21
  10   6  -1    0.43    0.21
  10   6  -1    0.20    0.18
 -10   6   1    0.47    0.20
   8  -6  -1    7.57    0.61
   8  -6  -1    7.21    0.45
  -8  -6   1    6.97    0.58
   8  -6  -1    7.62    0.55
   8  -6  -1    7.45    0.51
  -8  -6   1    6.63    0.56
  -8  -6   1    7.61    0.44
   8  -6  -1    7.24    0.52
   8  -6  -1    6.71    0.48
  -8  -6   1    7.74    0.47
  -8  -6   1    7.87    0.49
  -8   6   1    6.91    0.54
  -8   6   1    6.78    0.41
  -8   6   1    7.12    0.46
   8   6  -1    7.34    0.41
   8   6  -1    7.18    0.45
  -8   6   1    7.02    0.49
  -8   6   1    7.53    0.48
   8   6  -1    6.41    0.51
   8   6  -1    8.15    0.46
   6  -6  -1   21.70    1.03
  -6  -6   1   21.43    0.97
  -6  -6   1   19.33    1.02
  -6  -6   1   20.94    0.96
   6  -6  -1   19.68    0.97
  -6  -6   1   20.53    1.06
   6  -6  -1   20.65    0.96
   6  -6  -1   21.17    0.92
  -6  -6   1   19.58    0.97
   6  -6  -1   20.23    0.98
  -6  -6   1   19.75    1.04
  -6  -6   1   17.84    1.37
  -6   6   1   20.56    0.96
   6   6  -1   20.31    0.91
   6   6  -1   21.64    0.95
  -6   6   1   20.77    0.98
  -6   6   1   20.94    0.98
   6   6  -1   20.35    1.00
   6   6  -1   19.85    0.96
   6   6  -1   21.95    1.24
  -6   6   1   20.08    0.93
  -6   6   1   19.76    0.87
   4  -6  -1   19.79    0.96
  -4  -6   1   19.36    0.94
  -4  -6   1   19.75    0.93
  -4  -6   1   19.54    1.02
   4  -6  -1   19.87    0.95
   4  -6  -1   20.47    1.01
   4  -6  -1   20.46    0.95
   4  -6  -1   19.54    0.87
  -4  -6   1   19.58    0.95
   4  -6  -1   20.47    0.99
   4  -6  -1   20.09    0.91
  -4  -6   1   18.39    1.00
  -4  -6   1   19.79    0.96
  -4  -6   1   18.07    1.06
  -4   6   1   19.61    0.89
  -4   6   1   20.10    0.91
  -4   6   1   19.62    0.95
  -4   6   1   19.78    0.86
  -4   6   1   20.27    0.95
   4   6  -1   20.05    0.90
  -4   6   1   19.84    0.93
   4   6  -1   19.45    0.88
  -4   6   1   19.30    0.94
   4   6  -1   19.92    0.98
   4   6  -1   19.71    0.95
   4   6  -1   19.36    0.88
  -4   6   1   19.03    0.94
  -2  -6   1   12.11    0.75
  -2  -6   1   13.02    0.67
  -2  -6   1   12.71    0.72
   2  -6  -1   12.21    0.68
   2  -6  -1   12.35    0.66
  -2  -6   1   13.06    0.66
   2  -6  -1   13.07    0.66
   2  -6  -1   12.73    0.59
  -2  -6   1   12.83    0.68
   2  -6  -1   12.32    0.74
   2  -6  -1   13.30    0.63
  -2  -6   1   12.02    0.74
  -2  -6   1   12.59    0.74
   2  -6  -1   12.38    0.71
  -2  -6   1   12.29    0.68
  -2  -6   1   12.59    0.64
  -2  -6   1   11.76    0.73
   2  -6  -1   12.53    0.69
   2  -6  -1   12.36    0.70
  -2   6   1   12.64    0.62
   2   6  -1   12.42    0.62
  -2   6   1   13.26    0.68
   2   6  -1   13.08    0.63
   2   6  -1   12.69    0.68
  -2   6   1   13.00    0.64
   2   6  -1   11.50    0.69
   2   6  -1   12.61    0.68
  -2   6   1   12.21    0.59
   2   6  -1   12.38    0.65
  -2   6   1   12.50    0.66
  -2   6   1   12.65    0.67
   0  -6   1    8.63    0.53
   0  -6   1    8.56    0.47
   0  -6   1    7.54    0.58
   0  -6   1    8.71    0.48
   0  -6   1    8.88    0.53
   0  -6  -1    8.70    0.43
   0  -6   1    8.53    0.39
   0  -6   1    8.17    0.56
   0  -6  -1    9.07    0.47
   0  -6  -1    7.73    0.54
   0  -6  -1    8.41    0.50
   0  -6  -1    7.65    0.51
   0  -6  -1    8.30    0.55
   0  -6  -1    7.94    0.54
   0  -6   1    8.51    0.59
   0   6  -1    8.31    0.51
   0   6  -1    8.09    0.51
   0   6  -1    8.33    0.52
   0   6  -1    7.87    0.44
   0   6   1    8.10    0.48
   0   6   1    8.41    0.45
   0   6   1    7.78    0.52
   0   6  -1    8.34    0.51
   0   6   1    8.19    0.52
   0   6   1    8.50    0.44
   0   6  -1    7.99    0.44
   0   6  -1    7.65    0.54
   0   6   1    8.55    0.51
  -2  -6  -1    0.96    0.26
   2  -6   1    1.23    0.27
   2  -6   1    1.02    0.21
   2  -6   1    1.66    0.34
  -2  -6  -1    1.61    0.30
  -2  -6  -1    1.02    0.21
  -2  -6  -1    1.18    0.29
   2  -6   1    1.43    0.21
   2  -6   1    1.02    0.25
  -2  -6  -1    1.99    0.33
   2  -6   1    1.48    0.25
  -2  -6  -1    1.43    0.17
   2  -6   1    1.49    0.18
  -2  -6  -1    1.35    0.30
  -2  -6  -1    1.12    0.24
  -2   6  -1    1.24    0.23
   2   6   1    0.99    0.17
   2   6   1    1.30    0.21
  -2   6  -1    1.17    0.22
   2   6   1    1.37    0.23
   2   6   1    1.35    0.26
  -2   6  -1    1.64    0.21
  -2   6  -1    1.61    0.22
  -2   6  -1    1.31    0.22
   2   6   1    1.25    0.27
   2   6   1    1.28    0.21
   2   6   1    1.45    0.26
  -2   6  -1    1.31    0.26
   4  -6   1  199.06    7.62
   4  -6   1  193.09    7.60
   4  -6   1  198.02    7.68
  -4  -6  -1  173.93    7.68
  -4  -6  -1  189.85    7.63
  -4  -6  -1  183.87    7.67
   4  -6   1  201.16    7.67
  -4  -6  -1  184.53    7.58
   4  -6   1  200.83    7.63
  -4  -6  -1  191.27    7.49
   4  -6   1  202.45    7.54
  -4  -6  -1  199.11    7.58
  -4  -6  -1  179.82    7.73
  -4   6  -1  192.56    7.54
  -4   6  -1  186.49    7.58
  -4   6  -1  195.82    7.62
  -4   6  -1  200.52    7.62
  -4   6  -1  199.83    7.56
  -4   6  -1  197.90    7.57
   4   6   1  191.76    7.55
  -4   6  -1  194.09    7.60
   4   6   1  187.12    7.56
   4   6   1  189.56    7.58
  -4   6  -1  193.87    7.59
   4   6   1  183.76    7.61
  -6  -6  -1   52.87    2.21
  -6  -6  -1   53.22    2.20
   6  -6   1   53.75    2.16
  -6  -6  -1   51.03    2.31
   6  -6   1   52.81    2.24
   6  -6   1   54.85    2.28
   6  -6   1   53.74    2.23
  -6  -6  -1   53.16    2.24
  -6  -6  -1   50.05    2.29
   6  -6   1   55.26    2.22
   6   6   1   54.71    2.20
   6   6   1   53.31    2.16
  -6   6  -1   53.23    2.20
  -6   6  -1   53.40    2.14
  -6   6  -1   52.74    2.21
  -6   6  -1   53.81    2.21
   6   6   1   54.34    2.24
   6   6   1   50.63    2.22
  -6   6  -1   55.28    2.24
   6   6   1   50.89    2.23
  -8  -6  -1   13.05    0.70
   8  -6   1   13.86    0.71
   8  -6   1   13.42    0.76
  -8  -6  -1   12.53    0.74
   8  -6   1   13.84    0.68
   8  -6   1   13.67    0.71
  -8  -6  -1   13.46    0.71
   8  -6   1   13.55    0.78
   8   6   1   14.14    0.66
   8   6   1   13.42    0.72
  -8   6  -1   12.98    0.70
   8   6   1   13.68    0.64
   8   6   1   15.38    0.80
   8   6   1   14.37    0.69
  -8   6  -1   13.01    0.69
  -8   6  -1   13.52    0.78
   8   6   1   13.99    0.74
  -8   6  -1   13.57    0.71
  -8   6  -1   13.13    0.67
  10  -6   1    0.23    0.27
 -10  -6  -1    0.42    0.16
  10  -6   1    0.28    0.26
  10  -6   1    0.21    0.18
 -10  -6  -1    0.17    0.17
  10  -6   1   -0.08    0.11
 -10   6  -1    0.26    0.26
  10   6   1    0.14    0.20
  10   6   1    0.22    0.15
 -10   6  -1    0.03    0.12
 -10   6  -1   -0.02    0.16
  10   6   1    0.19    0.09
 -10   6  -1    0.11    0.19
  10   6   1    0.17    0.12
  10   6   1   -0.24    0.29
 -12  -6  -1    1.53    0.22
  12  -6   1    1.66    0.30
 -12  -6  -1    2.18    0.24
 -12  -6  -1    1.68    0.17
  12   6   1    1.29    0.19
  12   6   1    1.09    0.20
 -12   6  -1    1.89    0.18
  12   6   1    1.73    0.18
  12   6   1    1.60    0.17
  11  -7  -1    1.66    0.25
 -11  -7   1    1.79    0.20
  11  -7  -1    1.48    0.24
  11   7  -1    1.80    0.14
 -11   7   1    1.48    0.17
  11   7  -1    1.86    0.18
  11   7  -1    1.90    0.16
   9  -7  -1   23.88    1.12
   9  -7  -1   29.09    1.37
   9  -7  -1   26.22    1.16
  -9  -7   1   27.19    1.13
  -9  -7   1   25.09    1.18
  -9  -7   1   24.45    1.17
  -9  -7   1   26.04    1.10
   9   7  -1   26.10    1.13
  -9   7   1   26.61    1.13
  -9   7   1   28.03    1.13
   9   7  -1   26.91    1.09
   9   7  -1   27.06    1.17
   9   7  -1   27.01    1.21
  -7  -7   1   10.95    0.64
   7  -7  -1    9.89    0.59
   7  -7  -1    8.90    0.57
  -7  -7   1   10.84    0.57
  -7  -7   1   10.23    0.61
  -7  -7   1   10.41    0.55
   7  -7  -1   10.43    0.58
   7  -7  -1    9.88    0.59
  -7  -7   1   10.36    0.52
  -7   7   1   11.21    0.56
  -7   7   1   10.50    0.68
   7   7  -1   10.94    0.51
  -7   7   1    9.81    0.59
  -7   7   1    9.99    0.57
   7   7  -1    9.88    0.58
   7   7  -1   10.67    0.56
  -7   7   1   10.95    0.53
   7   7  -1   11.26    0.59
  -5  -7   1    0.01    0.25
  -5  -7   1    0.10    0.22
   5  -7  -1    0.15    0.18
  -5  -7   1    0.41    0.18
   5  -7  -1    0.45    0.28
   5  -7  -1    0.11    0.15
   5  -7  -1   -0.47    0.31
  -5  -7   1    0.07    0.18
   5   7  -1    0.12    0.18
  -5   7   1    0.28    0.21
   5   7  -1    0.31    0.20
   5   7  -1    0.13    0.10
   5   7  -1    0.24    0.16
   5   7  -1   -0.03    0.15
  -5   7   1    0.16    0.28
  -5   7   1    0.17    0.13
  -5   7   1    0.41    0.29
  -5   7   1    0.26    0.18
  -3  -7   1   10.99    0.68
  -3  -7   1   10.73    0.74
  -3  -7   1   11.68    0.62
   3  -7  -1   10.21    0.53
   3  -7  -1   10.84    0.66
  -3  -7   1   11.79    0.63
   3  -7  -1   11.43    0.70
   3  -7  -1    9.76    0.66
   3  -7  -1   10.88    0.64
   3  -7  -1   10.84    0.64
  -3   7   1   10.80    0.60
  -3   7   1   11.80    0.63
   3   7  -1   11.12    0.58
  -3   7   1   10.64    0.52
   3   7  -1   11.33    0.55
   3   7  -1   12.41    0.59
  -3   7   1   11.21    0.65
  -3   7   1   11.18    0.57
   3   7  -1   10.53    0.61
  -3   7   1   11.23    0.68
   3   7  -1   11.09    0.70
  -1  -7   1   22.97    1.14
   1  -7  -1   22.67    1.14
   1  -7  -1   24.11    1.11
  -1  -7   1   21.70    1.17
   1  -7  -1   24.77    1.20
   1  -7  -1   23.21    1.05
  -1  -7   1   23.01    1.20
   1  -7  -1   24.19    1.19
  -1  -7   1   24.40    1.12
  -1  -7   1   23.03    1.22
   1  -7  -1   25.71    1.15
  -1   7   1   23.24    1.14
  -1   7   1   25.36    1.12
   1   7  -1   25.13    1.13
   1   7  -1   25.30    1.08
   1   7  -1   24.44    1.11
   1   7  -1   25.90    1.07
   1   7  -1   24.88    1.05
   1   7  -1   23.12    1.26
  -1   7   1   25.87    1.06
  -1   7   1   24.19    1.12
  -1   7   1   24.44    1.10
  -1   7   1   25.71    1.12
   1   7  -1   24.60    1.09
  -1  -7  -1    2.53    0.36
  -1  -7  -1    2.24    0.44
   1  -7   1    2.79    0.42
   1  -7   1    2.36    0.36
   1  -7   1    2.61    0.34
   1  -7   1    2.86    0.28
  -1  -7  -1    2.71    0.36
   1  -7   1    2.72    0.46
  -1  -7  -1    2.63    0.42
   1  -7   1    1.99    0.41
  -1  -7  -1    2.77    0.30
  -1   7  -1    2.40    0.34
   1   7   1    2.35    0.32
  -1   7  -1    3.09    0.38
   1   7   1    2.63    0.24
   1   7   1    2.77    0.31
   1   7   1    2.36    0.38
  -1   7  -1    2.80    0.27
   1   7   1    2.43    0.34
   1   7   1    3.98    0.54
  -1   7  -1    2.36    0.32
  -1   7  -1    2.80    0.24
  -1   7  -1    2.34    0.44
  -1   7  -1    2.04    0.36
   1   7   1    3.23    0.28
   3  -7   1   16.14    0.86
  -3  -7  -1   16.86    0.85
   3  -7   1   16.38    0.73
   3  -7   1   16.77    0.92
   3  -7   1   16.98    0.93
   3  -7   1   16.34    0.84
  -3  -7  -1   17.37    0.81
   3  -7   1   17.09    0.89
  -3  -7  -1   16.15    0.89
  -3  -7  -1   16.25    0.96
  -3  -7  -1   14.98    0.89
   3  -7   1   17.17    0.84
   3   7   1   16.67    0.82
   3   7   1   17.20    0.84
  -3   7  -1   17.05    0.84
  -3   7  -1   17.16    0.75
  -3   7  -1   18.12    0.83
  -3   7  -1   16.39    0.77
   3   7   1   16.31    0.92
  -3   7  -1   17.18    0.83
  -3   7  -1   17.72    0.81
   3   7   1   17.55    0.76
   3   7   1   18.11    0.79
  -3   7  -1   17.53    0.92
   3   7   1   16.52    0.90
   3   7   1   18.25    0.85
   5  -7   1    7.83    0.54
  -5  -7  -1    7.77    0.51
   5  -7   1    7.42    0.44
   5  -7   1    8.29    0.48
  -5  -7  -1    9.45    0.73
  -5  -7  -1    7.22    0.56
   5  -7   1    7.93    0.61
  -5  -7  -1    7.68    0.57
   5  -7   1    8.21    0.58
   5  -7   1    7.54    0.48
   5   7   1    8.14    0.49
  -5   7  -1    8.35    0.49
  -5   7  -1    8.34    0.51
   5   7   1    8.13    0.43
   5   7   1    7.70    0.51
   5   7   1    8.40    0.61
   5   7   1    8.58    0.51
   5   7   1    8.47    0.45
  -5   7  -1    9.18    0.64
  -5   7  -1    8.04    0.48
  -7  -7  -1   33.76    1.57
   7  -7   1   32.93    1.61
   7  -7   1   34.86    1.53
  -7  -7  -1   36.20    1.52
  -7  -7  -1   34.59    1.58
   7  -7   1   34.31    1.59
  -7  -7  -1   36.11    1.51
   7  -7   1   36.15    1.53
   7   7   1   37.75    1.55
  -7   7  -1   35.65    1.54
   7   7   1   35.81    1.53
  -7   7  -1   38.07    1.52
  -7   7  -1   37.94    1.54
  -7   7  -1   35.62    1.60
   7   7   1   36.88    1.47
   7   7   1   36.15    1.54
  -7   7  -1   36.07    1.52
   7   7   1   36.04    1.53
   7   7   1   36.78    1.49
   9  -7   1    3.61    0.31
   9  -7   1    3.08    0.35
  -9  -7  -1    2.96    0.25
   9  -7   1    3.32    0.30
  -9  -7  -1    3.05    0.28
  -9   7  -1    3.06    0.26
  -9   7  -1    3.95    0.37
  -9   7  -1    3.53    0.30
   9   7   1    3.32    0.34
   9   7   1    3.48    0.21
   9   7   1    2.81    0.28
   9   7   1    3.30    0.24
  -9   7  -1    3.16    0.25
 -11  -7  -1    9.75    0.43
  11  -7   1   10.69    0.47
 -11  -7  -1    8.42    0.47
  11   7   1    9.61    0.44
  -8  -8   1    3.02    0.31
   8  -8  -1    2.97    0.24
   8  -8  -1    3.16    0.22
   8   8  -1    3.10    0.31
   8   8  -1    3.61    0.21
   8   8  -1    2.98    0.31
  -6  -8   1   29.66    1.23
   6  -8  -1   30.91    1.28
  -6  -8   1   27.74    1.28
  -6  -8   1   29.62    1.31
   6  -8  -1   29.16    1.27
  -6  -8   1   28.38    1.29
   6   8  -1   30.60    1.26
   6   8  -1   29.60    1.23
  -6   8   1   31.54    1.27
   6   8  -1   31.26    1.22
   6   8  -1   30.09    1.29
   6   8  -1   29.62    1.26
  -6   8   1   30.25    1.24
   4  -8  -1    2.86    0.31
  -4  -8   1    2.52    0.38
  -4  -8   1    2.98    0.28
   4  -8  -1    2.82    0.31
   4  -8  -1    2.55    0.31
  -4  -8   1    3.07    0.27
   4  -8  -1    2.72    0.49
  -4  -8   1    2.87    0.36
  -4   8   1    2.65    0.34
   4   8  -1    2.84    0.29
  -4   8   1    3.02    0.27
  -4   8   1    3.48    0.26
   4   8  -1    3.11    0.44
   4   8  -1    2.91    0.31
  -4   8   1    2.85    0.35
   4   8  -1    2.88    0.19
   4   8  -1    3.36    0.27
   2  -8  -1   23.68    1.20
   2  -8  -1   22.22    1.17
  -2  -8   1   23.64    1.21
   2  -8  -1   24.41    1.14
  -2  -8   1   23.83    1.14
  -2  -8   1   25.24    1.09
   2  -8  -1   25.88    1.13
  -2   8   1   26.23    1.11
  -2   8   1   24.38    1.02
   2   8  -1   26.54    1.12
  -2   8   1   26.23    1.14
   2   8  -1   25.32    1.11
   2   8  -1   26.16    1.07
   2   8  -1   23.43    1.13
  -2   8   1   26.54    1.13
  -2   8   1   26.38    1.12
   2   8  -1   24.93    1.04
   0  -8  -1    4.13    0.34
   0  -8  -1    3.87    0.45
   0  -8   1    4.13    0.34
   0  -8  -1    4.47    0.38
   0  -8   1    4.10    0.45
   0  -8   1    4.68    0.36
   0  -8  -1    2.79    0.64
   0   8  -1    3.96    0.43
   0   8   1    4.21    0.36
   0   8  -1    4.34    0.36
   0   8  -1    4.73    0.39
   0   8   1    4.17    0.41
   0   8   1    3.57    0.54
   0   8  -1    4.19    0.34
   0   8   1    4.41    0.26
   0   8   1    4.07    0.39
   0   8   1    4.50    0.33
   0   8  -1    4.49    0.27
   0   8   1    4.51    0.35
   2  -8   1   21.24    1.12
   2  -8   1   22.00    1.05
   2  -8   1   20.78    1.07
  -2  -8  -1   22.78    1.01
  -2  -8  -1   21.11    1.09
   2  -8   1   23.11    1.02
  -2  -8  -1   21.12    1.04
  -2   8  -1   24.06    0.94
  -2   8  -1   22.58    0.98
  -2   8  -1   23.09    1.01
   2   8   1   22.24    1.03
   2   8   1   22.49    1.00
   2   8   1   22.79    0.97
   2   8   1   22.96    0.94
  -2   8  -1   23.02    1.04
   2   8   1   23.69    1.02
  -2   8  -1   23.00    1.00
   4  -8   1   20.07    1.01
   4  -8   1   18.87    1.09
   4  -8   1   21.85    0.97
   4  -8   1   20.88    0.98
  -4  -8  -1   21.53    0.99
  -4  -8  -1   21.40    1.02
  -4  -8  -1   21.65    0.94
  -4  -8  -1   21.91    0.96
  -4  -8  -1   21.01    1.06
  -4   8  -1   22.32    0.97
  -4   8  -1   21.56    0.88
   4   8   1   21.54    0.96
   4   8   1   21.73    0.98
   4   8   1   22.49    0.90
  -4   8  -1   21.30    0.95
   4   8   1   22.47    0.96
  -4   8  -1   20.95    0.97
  -6  -8  -1    0.48    0.21
   6  -8   1    0.21    0.11
   6  -8   1    0.67    0.13
   6  -8   1    0.76    0.28
  -6  -8  -1    0.34    0.13
  -6  -8  -1    0.41    0.14
  -6  -8  -1    0.22    0.21
   6   8   1    0.54    0.18
   6   8   1    0.45    0.08
   6   8   1    0.64    0.29
  -6   8  -1    0.53    0.11
   6   8   1    0.44    0.17
   6   8   1    0.36    0.15
  -8  -8  -1    0.49    0.14
   8  -8   1    0.32    0.11
  -8  -8  -1    0.44    0.11
   8  -8   1    0.13    0.16
   8   8   1    0.37    0.18
   8   8   1    0.39    0.10
   8   8   1    0.30    0.12
   3  -9  -1    9.22    0.60
   3  -9  -1   10.48    0.55
  -3  -9   1   10.22    0.50
   3  -9  -1    8.27    0.46
  -3  -9   1   10.35    0.44
   3   9  -1   10.22    0.48
   1  -9  -1    0.26    0.10
  -1  -9   1    0.34    0.26
   1  -9  -1    0.27    0.18
  -1  -9   1    0.40    0.13
  -1  -9   1    0.34    0.11
  -1  -9   1    0.44    0.12
   1  -9  -1    0.33    0.11
   1   9  -1    0.15    0.09
   1   9  -1    0.60    0.12
  -1   9   1    0.48    0.16
  -1   9   1    0.19    0.13
  -1  -9  -1   51.42    2.04
   1  -9   1   45.33    2.09
   1  -9   1   50.93    2.03
  -1  -9  -1   47.72    2.06
   1  -9   1   49.52    2.06
   1   9   1   53.33    2.04
  -1   9  -1   49.30    2.03
  -1   9  -1   57.10    2.08
  -3  -9  -1    9.81    0.48
   3  -9   1    8.64    0.44
  -3  -9  -1    8.96    0.41
   3  -9   1    7.28    0.50
   3   9   1    8.07    0.50
  -3   9  -1    8.79    0.46
  -3   9  -1   10.11    0.43
   3   9   1    8.18    0.47
  -3   9  -1   10.24    0.45
 -16   0   2    0.94    0.17
  16   0  -2    0.70    0.09
  16   0  -2    0.76    0.14
  16   0  -2    0.62    0.16
 -16   0   2    1.05    0.15
 -16   0   2    0.75    0.17
 -14   0   2   17.58    0.87
  14   0  -2   16.47    0.78
  14   0  -2   16.30    0.75
 -12   0   2    7.91    0.60
 -12   0   2    7.92    0.53
  12   0  -2    7.83    0.44
  12   0  -2    6.64    0.66
  12   0  -2    8.14    0.66
  12   0  -2    7.88    0.49
 -12   0   2    7.24    0.63
  12   0  -2    7.80    0.43
 -12   0   2    7.93    0.48
 -12   0   2    7.63    0.49
 -12   0   2    7.58    0.56
  12   0  -2    7.39    0.54
  12   0  -2    7.36    0.42
 -12   0   2    7.66    0.54
  10   0  -2    0.68    0.17
 -10   0   2    0.61    0.15
  10   0  -2    0.80    0.29
  10   0  -2    0.59    0.13
 -10   0   2    0.75    0.22
 -10   0   2    0.66    0.18
 -10   0   2    0.46    0.31
 -10   0   2    0.58    0.19
  10   0  -2    1.17    0.30
 -10   0   2    0.26    0.27
  10   0  -2    0.59    0.21
  10   0  -2    0.51    0.15
  10   0  -2    0.43    0.23
 -10   0   2    0.23    0.30
 -10   0   2    0.36    0.18
 -10   0   2    0.62    0.19
  10   0  -2    0.72    0.12
 -10   0   2    0.32    0.18
   8   0  -2  251.69    9.82
  -8   0   2  249.33    9.86
   8   0  -2  257.75    9.87
  -8   0   2  246.12    9.84
  -8   0   2  233.21    9.86
  -8   0   2  256.09    9.87
   8   0  -2  255.27    9.85
   8   0  -2  258.89    9.87
  -8   0   2  242.80    9.83
   8   0  -2  240.20    9.89
  -8   0   2  259.05    9.87
   8   0  -2  264.01    9.85
   8   0  -2  260.89    9.83
   8   0  -2  263.86    9.85
  -8   0   2  231.13    9.87
  -8   0   2  254.95    9.80
   8   0  -2  256.46    9.83
   6   0  -2   11.55    0.65
  -6   0   2   13.45    0.55
   6   0  -2   13.02    0.59
   6   0  -2   13.29    0.58
   6   0  -2   13.03    0.57
   6   0  -2   13.15    0.56
  -6   0   2   12.01    0.57
   6   0  -2   12.48    0.57
  -6   0   2   12.96    0.56
   6   0  -2   12.79    0.60
  -6   0   2   12.50    0.65
  -6   0   2   12.59    0.56
  -6   0   2   13.82    0.54
   6   0  -2   12.66    0.55
  -6   0   2   13.46    0.54
   4   0  -2  362.78   14.16
  -4   0   2  365.73   14.16
  -4   0   2  341.56   14.14
  -4   0   2  321.84   14.18
  -4   0   2  397.69   14.19
   4   0  -2  398.99   14.16
   2   0  -2  152.38    6.24
  -2   0   2  174.34    6.23
   2   0  -2  165.71    6.22
  -2   0   2  149.87    6.22
   2   0  -2  176.36    6.23
   2   0  -2  143.25    6.22
   0   0   2  100.94    3.68
   0   0  -2   91.57    3.68
   0   0  -2   93.97    3.68
   0   0  -2   87.59    3.68
   0   0  -2  101.58    3.68
   0   0   2   92.63    3.68
  -2   0  -2   70.89    2.71
   2   0   2   67.41    2.71
   2   0   2   70.67    2.71
   2   0   2   68.97    2.71
  -2   0  -2   68.97    2.71
  -2   0  -2   68.63    2.71
   2   0   2   67.28    2.71
  -2   0  -2   72.81    2.73
   2   0   2   69.06    2.71
   2   0   2   66.98    2.71
  -2   0  -2   69.29    2.71
  -2   0  -2   67.60    2.71
   2   0   2   70.39    2.73
  -2   0  -2   68.65    2.71
  -2   0  -2   69.44    2.71
  -2   0  -2   71.98    2.71
   4   0   2   24.15    0.98
  -4   0  -2   25.39    1.00
   4   0   2   23.58    0.99
  -4   0  -2   23.37    0.98
  -4   0  -2   23.38    0.98
   4   0   2   23.73    0.97
   4   0   2   24.44    0.99
   4   0   2   24.11    0.99
   4   0   2   24.52    0.98
  -4   0  -2   23.33    0.99
  -4   0  -2   24.64    0.98
   4   0   2   23.91    1.03
  -4   0  -2   24.78    0.99
  -4   0  -2   25.26    1.03
  -4   0  -2   23.84    0.97
   4   0   2   24.40    0.98
   6   0   2    3.18    0.20
  -6   0  -2    3.38    0.21
   6   0   2    3.00    0.25
   6   0   2    3.30    0.29
   6   0   2    3.41    0.23
  -6   0  -2    3.45    0.41
   6   0   2    2.38    0.42
  -6   0  -2    3.36    0.22
   6   0   2    3.72    0.33
  -6   0  -2    3.56    0.22
   6   0   2    3.40    0.24
  -6   0  -2    3.59    0.24
  -6   0  -2    3.34    0.26
   6   0   2    3.05    0.22
   6   0   2    3.35    0.27
  -6   0  -2    3.78    0.24
  -8   0  -2  311.96   11.40
   8   0   2  284.79   11.38
   8   0   2  286.94   11.39
  -8   0  -2  297.75   11.42
   8   0   2  302.71   11.42
   8   0   2  264.71   13.82
   8   0   2  304.27   11.37
  -8   0  -2  266.96   11.40
  -8   0  -2  268.97   11.40
   8   0   2  304.98   11.43
  -8   0  -2  263.14   11.40
   8   0   2  303.63   11.36
  -8   0  -2  294.94   11.42
   8   0   2  307.80   11.41
  -8   0  -2  311.00   11.41
   8   0   2  305.20   11.45
  -8   0  -2  288.01   11.40
  -8   0  -2  250.45   11.39
  -8   0  -2  295.73   11.40
   8   0   2  316.54   11.37
  10   0   2   31.15    1.27
 -10   0  -2   32.19    1.36
  10   0   2   28.63    1.34
  10   0   2   28.90    1.28
  10   0   2   29.35    1.32
  10   0   2   30.29    1.33
 -10   0  -2   29.32    1.34
 -10   0  -2   31.81    1.35
 -10   0  -2   31.31    1.34
 -10   0  -2   31.37    1.36
 -10   0  -2   31.25    1.34
  10   0   2   30.07    1.28
 -10   0  -2   31.41    1.34
  10   0   2   30.26    1.34
 -10   0  -2   30.17    1.28
  12   0   2    8.92    0.56
 -12   0  -2    7.58    0.71
  12   0   2    8.30    0.44
  12   0   2    8.09    0.58
 -12   0  -2    8.28    0.49
 -12   0  -2    7.87    0.60
  12   0   2    8.51    0.52
 -12   0  -2    8.43    0.56
 -12   0  -2    9.14    0.43
 -12   0  -2    9.39    0.58
  12   0   2    8.22    0.51
 -14   0  -2   36.67    1.57
  14   0   2   36.79    1.49
 -14   0  -2   38.74    1.59
  14   0   2   36.66    1.58
  14   0   2   35.42    1.51
  14   0   2   38.31    1.57
 -14   0  -2   38.74    1.62
  14   0   2   34.46    1.65
  14   0   2   37.34    1.60
 -16   0  -2    0.01    0.13
 -16   0  -2    0.16    0.10
 -16   0  -2    0.18    0.11
  16   0   2    0.20    0.10
 -16   0  -2    0.22    0.15
 -15  -1   2   54.93    2.18
 -15  -1   2   58.14    2.22
  15  -1  -2   53.36    2.16
  15  -1  -2   51.10    2.14
  15  -1  -2   51.32    2.22
 -15  -1   2   57.08    2.25
  15  -1  -2   53.79    2.19
  15  -1  -2   47.39    2.25
 -15  -1   2   54.49    2.23
  15   1  -2   53.72    2.16
 -15   1   2   56.09    2.23
 -15   1   2   52.62    2.20
 -15   1   2   58.02    2.23
  15   1  -2   50.54    2.20
  15   1  -2   54.15    2.20
  15   1  -2   54.39    2.17
 -15   1   2   56.10    2.18
 -13  -1   2   10.36    0.57
  13  -1  -2    9.59    0.47
 -13  -1   2   10.54    0.65
 -13  -1   2    9.80    0.55
  13  -1  -2    9.87    0.52
  13  -1  -2    9.83    0.55
 -13  -1   2    8.80    0.64
 -13  -1   2    9.46    0.68
  13  -1  -2    9.87    0.50
  13  -1  -2    8.33    0.79
 -13  -1   2   10.70    0.62
 -13   1   2   10.04    0.56
  13   1  -2   10.01    0.65
  13   1  -2    9.26    0.62
 -13   1   2   10.92    0.56
  13   1  -2   10.44    0.52
  13   1  -2    9.91    0.58
 -13   1   2    9.76    0.62
 -13   1   2   11.03    0.63
  13   1  -2    9.98    0.49
 -13   1   2   10.13    0.61
  13   1  -2    9.72    0.53
  11  -1  -2    1.62    0.24
 -11  -1   2    1.70    0.23
  11  -1  -2    1.55    0.21
  11  -1  -2    1.32    0.18
 -11  -1   2    1.42    0.23
  11  -1  -2    1.22    0.33
 -11  -1   2    1.60    0.26
 -11  -1   2    1.43    0.24
  11  -1  -2    2.31    0.31
 -11  -1   2    2.19    0.41
 -11  -1   2    1.46    0.25
  11  -1  -2    1.36    0.29
 -11  -1   2    1.48    0.27
  11  -1  -2    1.79    0.22
 -11  -1   2    2.51    0.46
  11   1  -2    1.44    0.25
 -11   1   2    1.56    0.27
 -11   1   2    1.07    0.46
 -11   1   2    1.29    0.25
  11   1  -2    1.94    0.25
  11   1  -2    1.47    0.20
  11   1  -2    1.92    0.32
 -11   1   2    1.46    0.25
  11   1  -2    0.91    0.26
 -11   1   2    1.55    0.28
  11   1  -2    1.66    0.25
  11   1  -2    1.62    0.30
 -11   1   2    1.56    0.22
 -11   1   2    2.09    0.28
  -9  -1   2   15.17    0.72
   9  -1  -2   15.19    0.67
   9  -1  -2   15.44    0.77
   9  -1  -2   15.32    0.70
   9  -1  -2   14.42    0.74
   9  -1  -2   14.90    0.72
  -9  -1   2   14.61    0.75
   9  -1  -2   14.94    0.68
  -9  -1   2   15.62    0.86
  -9  -1   2   14.74    0.74
  -9  -1   2   14.25    0.84
   9  -1  -2   15.37    0.67
  -9  -1   2   15.74    0.75
  -9  -1   2   15.22    0.78
  -9  -1   2   15.06    0.77
   9   1  -2   14.52    0.68
  -9   1   2   15.53    0.74
  -9   1   2   15.46    0.76
   9   1  -2   15.09    0.76
   9   1  -2   14.06    0.70
  -9   1   2   15.79    0.74
   9   1  -2   14.29    0.76
   9   1  -2   15.01    0.67
  -9   1   2   14.93    0.80
  -9   1   2   15.82    0.66
  -9   1   2   15.19    0.75
  -9   1   2   12.95    0.88
   9   1  -2   15.39    0.68
   9   1  -2   14.19    0.72
  -9   1   2   14.88    0.73
   7  -1  -2  124.74    4.76
   7  -1  -2  118.19    4.77
   7  -1  -2  122.99    4.78
  -7  -1   2  121.53    4.77
   7  -1  -2  118.32    4.81
  -7  -1   2  121.63    4.83
  -7  -1   2  126.71    4.81
  -7  -1   2  117.90    4.80
   7  -1  -2  123.08    4.76
   7  -1  -2  126.54    4.80
   7  -1  -2  115.47    4.75
   7  -1  -2  123.54    4.77
  -7  -1   2  122.41    4.77
  -7   1   2  115.76    4.79
  -7   1   2  112.79    4.82
   7   1  -2  112.93    4.78
   7   1  -2  109.97    6.65
  -7   1   2  123.45    4.75
   7   1  -2  122.64    4.78
   7   1  -2  123.07    4.76
   7   1  -2  118.14    4.76
   7   1  -2  121.21    4.76
   7   1  -2  119.75    4.80
   7   1  -2  122.06    4.80
   7   1  -2  128.56    4.78
  -7   1   2  125.29    4.76
  -7   1   2  123.93    4.77
  -7   1   2  125.06    4.78
   7   1  -2  130.18    4.80
  -5  -1   2    0.60    0.09
   5  -1  -2    0.64    0.09
  -5  -1   2    0.43    0.13
   5  -1  -2    0.52    0.07
  -5  -1   2    0.48    0.08
   5  -1  -2    0.55    0.09
   5  -1  -2    0.55    0.16
  -5  -1   2    0.55    0.10
   5  -1  -2    0.72    0.07
   5  -1  -2    0.73    0.10
  -5  -1   2    0.51    0.08
   5  -1  -2    0.76    0.12
   5  -1  -2    0.60    0.10
  -5  -1   2    0.67    0.10
   5  -1  -2    0.67    0.10
  -5  -1   2    0.62    0.08
   5   1  -2    0.72    0.09
   5   1  -2    0.68    0.12
   5   1  -2    0.46    0.06
  -5   1   2    0.50    0.07
  -5   1   2    0.47    0.10
  -5   1   2    0.61    0.08
  -5   1   2    0.48    0.09
   5   1  -2    0.41    0.34
  -5   1   2    0.57    0.09
   5   1  -2    0.60    0.10
   5   1  -2    0.33    0.14
   5   1  -2    0.44    0.10
   5   1  -2    0.54    0.09
  -3  -1   2   39.27    1.49
   3  -1  -2   35.56    1.49
   3  -1  -2   38.48    1.48
  -3  -1   2   38.47    1.48
   3  -1  -2   36.06    1.48
   3  -1  -2   37.75    1.49
  -3  -1   2   37.74    1.47
  -3  -1   2   37.97    1.48
   3  -1  -2   39.17    1.48
  -3  -1   2   35.31    1.47
  -3  -1   2   39.12    1.50
  -3  -1   2   39.35    1.49
   3  -1  -2   39.01    1.49
   3  -1  -2   38.48    1.50
   3  -1  -2   36.71    1.48
   3  -1  -2   38.07    1.51
  -3   1   2   37.40    1.49
   3   1  -2   37.98    1.49
  -3   1   2   36.00    1.48
   3   1  -2   38.57    1.50
  -3   1   2   36.52    1.47
   3   1  -2   34.10    2.17
   3   1  -2   38.71    1.48
  -3   1   2   35.15    1.48
  -3   1   2   38.81    1.50
  -3   1   2   36.75    1.48
  -3   1   2   38.84    1.49
  -3   1   2   38.24    1.51
  -1  -1   2   26.71    1.11
   1  -1  -2   29.98    1.13
  -1  -1   2   28.16    1.10
   1  -1  -2   27.74    1.12
  -1  -1   2   29.79    1.12
  -1  -1   2   27.07    1.57
   1  -1  -2   29.28    1.11
   1  -1  -2   26.79    1.49
  -1  -1   2   28.13    1.10
   1  -1  -2   28.42    1.12
   1   1  -2   28.05    1.11
   1   1  -2   27.66    1.11
   1   1  -2   28.49    1.11
   1   1  -2   27.39    1.12
  -1   1   2   29.32    1.12
  -1   1   2   28.56    1.12
  -1   1   2   28.55    1.12
  -1   1   2   28.53    1.12
  -1   1   2   29.24    1.11
   1   1  -2   28.39    1.54
   1   1  -2   28.79    1.12
   1   1  -2   27.00    1.10
  -1   1   2   28.68    1.11
  -1  -1  -2  395.32   16.00
  -1  -1  -2  439.94   15.98
  -1   1  -2  439.16   15.98
   1   1   2  392.11   15.99
  -1   1  -2  392.81   15.99
  -3  -1  -2  840.64   32.91
   3  -1   2  825.83   32.90
  -3   1  -2  865.49   32.90
   3   1   2  858.88   32.91
  -5  -1  -2   22.23    1.02
   5  -1   2   23.42    0.99
   5  -1   2   24.66    1.01
  -5  -1  -2   24.90    0.99
   5  -1   2   24.66    0.99
  -5  -1  -2   24.86    1.03
  -5  -1  -2   24.10    1.08
  -5  -1  -2   23.94    1.01
   5  -1   2   23.77    0.99
  -5  -1  -2   24.15    0.99
   5  -1   2   24.02    1.01
  -5  -1  -2   23.72    1.00
   5  -1   2   24.50    0.98
   5  -1   2   24.33    1.01
   5  -1   2   24.28    0.99
  -5  -1  -2   24.74    1.00
  -5  -1  -2   24.93    1.00
   5   1   2   24.45    0.99
   5   1   2   21.57    1.04
  -5   1  -2   24.24    1.01
   5   1   2   22.24    1.89
  -5   1  -2   24.02    1.02
  -5   1  -2   24.90    0.99
   5   1   2   25.03    1.00
   5   1   2   25.02    1.01
  -5   1  -2   23.78    0.99
  -5   1  -2   24.46    1.00
   5   1   2   25.18    1.00
  -5   1  -2   24.43    1.09
  -5   1  -2   23.95    1.01
  -5   1  -2   24.95    1.00
  -5   1  -2   23.90    1.05
   5   1   2   23.67    1.08
  -5   1  -2   23.18    0.99
  -5   1  -2   24.19    0.99
   7  -1   2    1.04    0.23
  -7  -1  -2    0.67    0.17
   7  -1   2    1.23    0.23
  -7  -1  -2    0.82    0.19
  -7  -1  -2    0.91    0.17
   7  -1   2    0.75    0.14
  -7  -1  -2    0.70    0.13
   7  -1   2    1.37    0.26
   7  -1   2    1.00    0.17
  -7  -1  -2    0.98    0.17
   7  -1   2    0.77    0.12
   7  -1   2    0.90    0.46
  -7  -1  -2    0.49    0.23
   7  -1   2    0.75    0.13
   7  -1   2    1.10    0.20
  -7  -1  -2    0.83    0.14
   7  -1   2    1.10    0.17
  -7  -1  -2    0.85    0.27
   7  -1   2    0.77    0.13
   7  -1   2    0.67    0.20
  -7   1  -2    0.76    0.13
   7   1   2    0.70    0.68
  -7   1  -2    0.30    0.39
   7   1   2    0.59    0.12
  -7   1  -2    0.98    0.17
   7   1   2    0.65    0.11
   7   1   2    1.13    0.15
  -7   1  -2    0.96    0.15
   7   1   2    0.40    0.21
  -7   1  -2    0.74    0.13
   7   1   2    0.89    0.19
  -7   1  -2    0.85    0.28
  -7   1  -2    0.91    0.15
   7   1   2    0.84    0.14
  -7   1  -2    0.76    0.19
   9  -1   2   36.63    1.55
  -9  -1  -2   34.78    1.57
  -9  -1  -2   37.71    1.55
  -9  -1  -2   37.75    1.55
   9  -1   2   37.29    1.50
  -9  -1  -2   38.40    1.59
   9  -1   2   35.55    1.55
   9  -1   2   36.41    1.54
  -9  -1  -2   36.89    1.50
   9  -1   2   35.78    1.58
   9  -1   2   37.44    1.50
   9  -1   2   36.10    1.55
  -9  -1  -2   36.94    1.56
  -9  -1  -2   38.55    1.57
   9  -1   2   36.81    1.50
  -9  -1  -2   36.55    1.58
   9   1   2   35.17    1.56
   9   1   2   36.42    1.59
  -9   1  -2   37.17    1.55
   9   1   2   34.61    1.52
  -9   1  -2   36.16    1.57
   9   1   2   36.29    1.51
   9   1   2   36.49    1.51
  -9   1  -2   36.75    1.57
  -9   1  -2   36.65    1.50
   9   1   2   37.55    1.56
  -9   1  -2   36.96    1.55
  -9   1  -2   35.61    1.56
  -9   1  -2   36.24    1.56
  -9   1  -2   36.10    1.52
   9   1   2   35.29    1.51
  -9   1  -2   36.66    1.56
  11  -1   2  139.48    5.38
  11  -1   2  136.98    5.44
 -11  -1  -2  128.15    5.52
  11  -1   2  138.35    5.46
  11  -1   2  136.91    5.39
 -11  -1  -2  140.20    5.44
  11  -1   2  140.65    5.40
 -11  -1  -2  135.29    5.48
  11  -1   2  137.21    5.44
 -11  -1  -2  139.89    5.46
 -11  -1  -2  138.22    5.44
 -11  -1  -2  135.53    5.46
  11  -1   2  129.20    5.43
 -11  -1  -2  137.24    5.45
 -11  -1  -2  135.03    5.47
  11   1   2  138.99    5.46
  11   1   2  134.72    5.40
 -11   1  -2  142.13    5.47
  11   1   2  142.71    5.42
  11   1   2  138.11    5.39
  11   1   2  133.60    5.44
  11   1   2  135.77    5.45
 -11   1  -2  131.44    5.46
  11   1   2  135.60    5.47
 -11   1  -2  135.91    5.45
 -11   1  -2  133.78    5.46
 -11   1  -2  141.07    5.41
 -11   1  -2  136.52    5.44
  13  -1   2   14.95    0.73
 -13  -1  -2   15.33    0.81
 -13  -1  -2   15.67    0.77
  13  -1   2   14.88    0.67
 -13  -1  -2   15.68    0.75
  13  -1   2   15.31    0.71
 -13  -1  -2   16.21    0.81
  13  -1   2   15.67    0.80
 -13  -1  -2   16.82    0.80
  13  -1   2   14.29    0.87
  13   1   2   16.08    0.73
  13   1   2   15.21    0.69
  13   1   2   16.35    0.81
 -13   1  -2   15.14    0.74
  13   1   2   16.33    0.77
 -13   1  -2   15.57    0.80
  13   1   2   16.31    0.78
  13   1   2   15.10    0.77
 -13   1  -2   14.82    0.79
  13   1   2   14.38    0.79
 -13   1  -2   16.15    0.81
 -15  -1  -2    0.12    0.15
  15  -1   2    0.15    0.12
 -15  -1  -2   -0.09    0.12
 -15  -1  -2    0.17    0.14
 -15   1  -2   -0.01    0.10
 -15   1  -2   -0.03    0.18
  15   1   2   -0.01    0.08
 -15   1  -2    0.25    0.12
  15   1   2   -0.31    0.29
  15   1   2    0.22    0.21
 -15   1  -2    0.00    0.16
  15   1   2    0.03    0.13
 -16  -2   2    4.49    0.26
  16  -2  -2    4.38    0.23
 -16  -2   2    4.17    0.26
 -16   2   2    3.71    0.24
  16   2  -2    4.23    0.32
 -16   2   2    4.37    0.28
  16   2  -2    4.49    0.22
  16   2  -2    3.61    0.25
 -14  -2   2    1.34    0.23
 -14  -2   2    1.55    0.31
  14  -2  -2    1.55    0.39
  14  -2  -2    1.46    0.19
  14  -2  -2    1.80    0.20
 -14  -2   2    1.64    0.22
 -14  -2   2    2.07    0.38
  14  -2  -2    2.12    0.33
  14  -2  -2    1.62    0.17
 -14  -2   2    1.59    0.25
 -14   2   2    1.81    0.25
  14   2  -2    1.50    0.22
 -14   2   2    1.76    0.22
  14   2  -2    1.77    0.18
  14   2  -2    1.72    0.33
 -14   2   2    1.67    0.30
 -14   2   2    1.69    0.25
 -14   2   2    1.36    0.26
  14   2  -2    1.52    0.23
  14   2  -2    1.97    0.35
  12  -2  -2    1.72    0.35
 -12  -2   2    2.56    0.27
  12  -2  -2    2.14    0.28
 -12  -2   2    2.60    0.45
  12  -2  -2    2.49    0.37
 -12  -2   2    2.42    0.30
 -12  -2   2    2.59    0.36
  12  -2  -2    1.83    0.24
  12  -2  -2    1.71    0.21
 -12  -2   2    2.01    0.37
 -12  -2   2    1.96    0.30
  12   2  -2    1.94    0.29
 -12   2   2    1.79    0.29
 -12   2   2    2.01    0.33
  12   2  -2    1.70    0.26
  12   2  -2    1.73    0.26
  12   2  -2    1.98    0.25
 -12   2   2    1.77    0.28
 -12   2   2    2.15    0.36
 -10  -2   2    0.08    0.21
 -10  -2   2    0.08    0.17
  10  -2  -2    0.24    0.14
  10  -2  -2    0.03    0.22
  10  -2  -2   -0.07    0.11
 -10  -2   2    0.21    0.20
  10  -2  -2    0.09    0.15
  10  -2  -2   -0.04    0.16
  10  -2  -2    0.15    0.13
 -10  -2   2    0.57    0.22
  10   2  -2    0.07    0.18
 -10   2   2   -0.02    0.24
  10   2  -2    0.01    0.20
 -10   2   2   -0.09    0.14
 -10   2   2   -0.11    0.17
 -10   2   2   -0.07    0.20
  10   2  -2   -0.10    0.14
 -10   2   2    0.12    0.23
 -10   2   2    0.12    0.14
  10   2  -2   -0.06    0.12
  10   2  -2    0.50    0.17
 -10   2   2    0.00    0.17
  -8  -2   2   20.22    0.96
   8  -2  -2   20.31    0.92
   8  -2  -2   20.00    0.87
  -8  -2   2   20.48    0.94
  -8  -2   2   20.07    0.95
   8  -2  -2   20.91    0.89
   8  -2  -2   21.13    0.88
  -8  -2   2   18.87    0.92
   8  -2  -2   19.83    1.00
   8  -2  -2   20.65    0.86
  -8  -2   2   19.49    0.98
   8  -2  -2   21.49    0.86
  -8  -2   2   18.71    0.98
  -8   2   2   19.69    1.01
   8   2  -2   18.73    0.92
  -8   2   2   19.74    0.94
  -8   2   2   20.75    0.94
  -8   2   2   20.77    0.95
  -8   2   2   20.64    0.97
  -8   2   2   20.57    0.92
   8   2  -2   21.27    0.87
   8   2  -2   19.94    0.99
   8   2  -2   20.62    0.94
  -8   2   2   19.92    0.91
  -8   2   2   21.32    0.93
   6  -2  -2   79.80    3.14
   6  -2  -2   80.21    3.14
   6  -2  -2   79.48    3.15
  -6  -2   2   81.45    3.15
  -6  -2   2   80.32    3.13
   6  -2  -2   80.07    3.16
   6  -2  -2   80.76    3.12
   6  -2  -2   79.40    3.13
   6  -2  -2   78.03    3.13
  -6  -2   2   81.46    3.09
   6  -2  -2   83.24    3.19
   6  -2  -2   78.73    3.13
   6  -2  -2   75.97    3.27
  -6   2   2   79.72    3.17
  -6   2   2   75.10    3.16
  -6   2   2   80.50    3.13
  -6   2   2   80.39    3.14
   6   2  -2   75.78    3.14
  -6   2   2   77.05    3.22
  -6   2   2   78.54    3.14
   6   2  -2   78.20    3.15
   6   2  -2   84.28    3.17
   6   2  -2   81.57    3.15
   6   2  -2   77.45    3.15
   6   2  -2   74.51    4.84
  -6   2   2   82.51    3.20
  -6   2   2   77.25    3.18
  -6   2   2   79.48    3.13
   4  -2  -2   47.57    1.82
  -4  -2   2   42.01    1.80
   4  -2  -2   47.24    1.91
   4  -2  -2   46.38    1.86
  -4  -2   2   48.13    1.84
   4  -2  -2   47.08    1.83
  -4  -2   2   47.06    1.80
  -4  -2   2   48.21    1.84
   4  -2  -2   46.41    1.84
   4  -2  -2   45.89    1.84
  -4  -2   2   42.93    1.81
  -4  -2   2   45.93    1.88
   4  -2  -2   44.71    1.82
   4  -2  -2   46.49    1.84
  -4  -2   2   47.26    1.82
   4  -2  -2   39.75    1.95
  -4   2   2   45.38    1.84
  -4   2   2   49.09    1.83
   4   2  -2   47.04    1.85
  -4   2   2   46.31    1.85
  -4   2   2   47.46    1.83
   4   2  -2   43.50    2.93
   4   2  -2   47.24    1.83
  -4   2   2   44.00    1.83
   4   2  -2   50.07    1.83
   4   2  -2   45.11    1.86
  -4   2   2   47.29    1.88
  -4   2   2   45.55    1.83
  -4   2   2   48.38    1.82
   4   2  -2   43.45    1.84
  -2  -2   2  233.59   10.39
   2  -2  -2  260.53   10.36
   2  -2  -2  279.24   10.35
  -2  -2   2  277.09   10.34
   2  -2  -2  280.77   10.36
  -2  -2   2  260.84   11.59
  -2  -2   2  228.33   10.41
   2  -2  -2  257.52   10.37
   2  -2  -2  255.65   10.37
   2  -2  -2  274.66   10.37
   2  -2  -2  271.62   10.40
  -2  -2   2  269.28   10.35
   2  -2  -2  287.83   11.38
   2  -2  -2  266.48   10.39
   2  -2  -2  274.21   10.38
  -2  -2   2  263.33   10.35
  -2   2   2  273.70   10.35
  -2   2   2  276.11   10.36
   2   2  -2  260.69   10.36
   2   2  -2  265.37   10.36
  -2   2   2  274.29   10.36
   2   2  -2  269.70   10.37
  -2   2   2  276.01   10.37
   2   2  -2  253.29   10.35
  -2   2   2  270.61   10.36
  -2   2   2  283.13   10.36
   2   2  -2  257.68   10.36
  -2   2   2  267.57   10.37
   2   2  -2  260.42   11.34
   0  -2  -2   36.22    1.51
   0  -2  -2   39.05    1.51
   0  -2   2   37.59    1.52
   0  -2  -2   36.88    1.49
   0  -2   2   38.98    2.28
   0  -2   2   37.45    1.51
   0  -2  -2   38.81    1.50
   0  -2  -2   39.29    1.54
   0  -2  -2   38.77    1.51
   0  -2  -2   40.70    2.28
   0  -2   2   36.85    1.49
   0  -2   2   37.52    1.49
   0  -2  -2   38.89    1.53
   0  -2  -2   38.35    1.50
   0  -2   2   35.65    1.53
   0   2  -2   38.61    1.50
   0   2  -2   34.93    1.50
   0   2  -2   35.73    1.48
   0   2   2   38.11    1.50
   0   2   2   35.38    1.50
   0   2   2   39.44    1.53
   0   2  -2   40.86    2.21
   0   2  -2   37.30    1.51
   0   2   2   37.83    2.22
   0   2  -2   38.17    1.50
   0   2   2   38.50    1.51
   0   2  -2   39.82    1.50
   0   2  -2   36.18    1.49
   0   2  -2   37.67    1.50
  -2  -2  -2  404.47   15.49
  -2  -2  -2  415.43   15.49
  -2  -2  -2  414.29   15.54
  -2  -2  -2  406.53   15.48
   2  -2   2  381.91   15.52
  -2  -2  -2  374.02   16.66
  -2  -2  -2  432.98   15.48
  -2  -2  -2  342.58   15.51
   2  -2   2  459.18   15.51
  -2  -2  -2  396.96   15.48
   2   2   2  407.95   15.52
  -2   2  -2  445.13   15.49
  -2   2  -2  365.13   15.48
   2   2   2  387.79   15.50
  -2   2  -2  411.04   15.52
  -2   2  -2  374.71   15.47
   2   2   2  386.04   15.48
  -2   2  -2  447.09   15.51
   2   2   2  347.69   15.48
  -2   2  -2  369.77   15.49
   2   2   2  403.18   15.49
  -4  -2  -2    9.22    0.44
   4  -2   2    8.79    0.45
  -4  -2  -2    9.48    0.40
   4  -2   2    9.50    0.43
   4  -2   2    9.20    1.10
  -4  -2  -2   10.37    0.44
   4  -2   2    9.37    0.41
  -4  -2  -2    9.78    0.43
   4  -2   2    9.29    0.43
   4  -2   2    9.54    0.55
  -4  -2  -2    8.98    0.42
   4  -2   2    9.63    0.42
  -4  -2  -2    9.68    0.42
   4  -2   2    9.34    0.42
  -4  -2  -2    9.12    0.55
   4  -2   2    9.54    0.41
  -4  -2  -2    9.35    0.43
  -4  -2  -2    9.69    0.43
   4  -2   2    9.50    0.44
  -4   2  -2    9.55    0.43
  -4   2  -2   10.04    0.46
   4   2   2    9.40    1.17
  -4   2  -2    9.27    0.42
   4   2   2    9.49    0.42
  -4   2  -2    9.45    0.43
  -4   2  -2    9.54    0.54
   4   2   2   10.05    0.53
  -4   2  -2    9.52    0.45
   4   2   2    9.42    0.44
   4   2   2    9.68    0.43
   4   2   2    9.51    0.41
  -4   2  -2    9.22    0.44
   4   2   2    9.16    0.46
  -4   2  -2    9.56    0.44
  -6  -2  -2   48.31    1.92
   6  -2   2   46.28    1.94
   6  -2   2   46.68    1.92
  -6  -2  -2   50.50    1.90
   6  -2   2   46.98    1.89
  -6  -2  -2   46.02    1.95
   6  -2   2   48.80    1.94
   6  -2   2   43.43    1.93
  -6  -2  -2   47.52    1.95
  -6  -2  -2   49.36    1.93
   6  -2   2   42.61    3.24
   6  -2   2   48.79    1.92
   6  -2   2   48.96    1.91
   6  -2   2   47.73    1.89
   6  -2   2   46.22    1.92
  -6  -2  -2   48.22    1.99
  -6  -2  -2   48.08    1.93
   6  -2   2   46.48    1.95
   6  -2   2   46.72    1.93
  -6   2  -2   44.83    1.93
  -6   2  -2   47.98    1.97
   6   2   2   47.21    1.91
   6   2   2   47.42    1.91
  -6   2  -2   47.99    2.06
   6   2   2   48.36    1.95
   6   2   2   48.03    1.91
  -6   2  -2   49.67    1.90
   6   2   2   45.10    1.98
   6   2   2   47.87    1.97
  -6   2  -2   48.16    1.94
  -6   2  -2   48.03    1.92
  -6   2  -2   46.18    1.96
  -6   2  -2   48.44    1.96
  -6   2  -2   48.05    1.92
   6   2   2   45.65    3.43
  -6   2  -2   50.65    1.90
   8  -2   2   37.30    1.63
  -8  -2  -2   38.55    1.63
   8  -2   2   38.73    1.56
   8  -2   2   37.41    1.65
   8  -2   2   38.21    1.56
   8  -2   2   38.32    1.61
   8  -2   2   39.41    1.61
   8  -2   2   37.73    1.61
  -8  -2  -2   39.03    1.61
  -8  -2  -2   39.94    1.61
  -8  -2  -2   38.92    1.65
  -8  -2  -2   39.74    1.63
  -8  -2  -2   37.50    1.65
   8  -2   2   35.27    1.61
   8  -2   2   38.83    1.56
  -8  -2  -2   38.06    1.62
  -8  -2  -2   40.35    1.66
   8   2   2   38.74    1.58
  -8   2  -2   38.86    1.60
  -8   2  -2   36.79    1.64
   8   2   2   37.88    1.63
   8   2   2   38.53    1.63
   8   2   2   39.15    1.60
  -8   2  -2   42.92    1.61
  -8   2  -2   37.20    1.63
  -8   2  -2   37.68    1.62
   8   2   2   35.59    1.57
  -8   2  -2   38.99    1.57
   8   2   2   37.19    1.58
  -8   2  -2   39.13    1.61
  -8   2  -2   38.32    1.59
   8   2   2   38.99    1.58
  -8   2  -2   38.86    1.62
 -10  -2  -2   28.86    1.30
  10  -2   2   28.02    1.26
  10  -2   2   28.60    1.20
  10  -2   2   28.88    1.19
 -10  -2  -2   29.77    1.28
 -10  -2  -2   28.29    1.28
 -10  -2  -2   31.00    1.32
  10  -2   2   28.75    1.30
  10  -2   2   28.61    1.27
  10  -2   2   28.33    1.22
 -10  -2  -2   29.41    1.32
 -10  -2  -2   29.12    1.27
  10  -2   2   27.75    1.33
 -10  -2  -2   30.00    1.19
  10  -2   2   29.01    1.26
 -10   2  -2   28.12    1.28
  10   2   2   28.73    1.28
  10   2   2   29.61    1.29
 -10   2  -2   28.91    1.29
  10   2   2   28.84    1.22
 -10   2  -2   29.23    1.28
 -10   2  -2   28.64    1.31
  10   2   2   29.29    1.32
 -10   2  -2   29.00    1.25
 -10   2  -2   27.57    1.26
  10   2   2   29.39    1.23
 -10   2  -2   29.41    1.30
  10   2   2   27.53    1.25
 -12  -2  -2   60.41    2.60
  12  -2   2   63.59    2.59
 -12  -2  -2   63.05    2.59
  12  -2   2   63.95    2.57
  12  -2   2   63.41    2.50
 -12  -2  -2   59.36    2.58
  12  -2   2   62.76    2.52
 -12  -2  -2   60.58    2.69
 -12  -2  -2   65.07    2.63
 -12  -2  -2   67.63    2.65
  12  -2   2   59.34    2.58
  12  -2   2   61.04    2.62
 -12   2  -2   64.85    2.61
  12   2   2   64.78    2.56
  12   2   2   62.14    2.60
 -12   2  -2   65.51    2.62
  12   2   2   64.51    2.54
 -12   2  -2   63.34    2.59
 -12   2  -2   64.10    2.56
  12   2   2   61.42    2.63
 -12   2  -2   61.43    2.59
  12   2   2   63.67    2.57
  12   2   2   64.15    2.63
  14  -2   2    1.33    0.15
  14  -2   2    1.55    0.17
 -14  -2  -2    2.07    0.36
 -14  -2  -2    1.68    0.25
 -14   2  -2    1.76    0.22
  14   2   2    1.33    0.26
 -14   2  -2    1.81    0.25
  14   2   2    1.81    0.26
 -14   2  -2    1.22    0.19
  14   2   2    1.16    0.24
  14   2   2    1.28    0.20
  14   2   2    1.51    0.18
 -14   2  -2    1.74    0.23
 -14   2  -2    1.55    0.28
 -16  -2  -2    2.84    0.18
 -16  -2  -2    2.44    0.24
 -16   2  -2    2.23    0.18
  16   2   2    2.63    0.17
  15  -3  -2    0.07    0.07
 -15  -3   2   -0.05    0.10
  15  -3  -2    0.25    0.27
 -15  -3   2    0.05    0.22
  15  -3  -2    0.02    0.10
 -15  -3   2    0.14    0.19
  15   3  -2    0.06    0.14
  15   3  -2    0.66    0.24
  15   3  -2    0.06    0.07
 -13  -3   2    9.41    0.56
 -13  -3   2    8.94    0.49
  13  -3  -2    8.67    0.55
  13  -3  -2    7.54    0.75
 -13  -3   2    9.91    0.78
 -13  -3   2    9.38    0.60
  13  -3  -2    8.83    0.53
  13  -3  -2    8.38    0.42
  13   3  -2    8.45    0.50
  13   3  -2    9.19    0.52
 -13   3   2    8.41    0.48
  13   3  -2    8.22    0.49
  13   3  -2    8.48    0.49
  13   3  -2    8.49    0.58
 -11  -3   2    0.40    0.19
 -11  -3   2    0.15    0.20
 -11  -3   2    0.17    0.28
  11  -3  -2    0.38    0.27
  11  -3  -2    0.47    0.15
  11  -3  -2    0.55    0.12
 -11  -3   2    0.42    0.19
  11  -3  -2    0.21    0.11
 -11  -3   2    0.44    0.21
  11  -3  -2    0.21    0.16
 -11  -3   2    0.40    0.26
 -11  -3   2   -0.02    0.15
  11  -3  -2    0.35    0.16
 -11  -3   2    0.02    0.15
  11   3  -2    0.12    0.22
  11   3  -2    0.50    0.16
 -11   3   2    0.15    0.17
 -11   3   2    0.58    0.16
 -11   3   2    0.37    0.20
 -11   3   2   -0.15    0.22
 -11   3   2    0.58    0.22
 -11   3   2    0.71    0.16
 -11   3   2    0.20    0.20
  11   3  -2    0.27    0.21
  11   3  -2    0.16    0.16
  11   3  -2    0.30    0.15
   9  -3  -2    3.58    0.24
  -9  -3   2    3.72    0.41
   9  -3  -2    3.55    0.31
  -9  -3   2    3.08    0.38
   9  -3  -2    3.43    0.25
   9  -3  -2    3.42    0.27
  -9  -3   2    3.97    0.38
  -9  -3   2    3.64    0.47
   9  -3  -2    3.59    0.35
   9  -3  -2    3.11    0.33
   9  -3  -2    3.26    0.35
  -9  -3   2    3.17    0.31
  -9  -3   2    4.16    0.36
   9   3  -2    3.61    0.27
  -9   3   2    3.65    0.34
  -9   3   2    3.49    0.50
  -9   3   2    3.59    0.28
  -9   3   2    3.42    0.29
  -9   3   2    4.26    0.35
  -9   3   2    3.79    0.42
  -9   3   2    3.06    0.42
   9   3  -2    3.53    0.31
  -9   3   2    3.41    0.41
  -9   3   2    3.25    0.39
  -9   3   2    3.62    0.34
  -7  -3   2    0.47    0.16
   7  -3  -2    0.91    0.16
   7  -3  -2    0.61    0.17
  -7  -3   2    0.89    0.31
   7  -3  -2    0.75    0.16
   7  -3  -2    0.67    0.12
   7  -3  -2    0.60    0.15
  -7  -3   2    1.04    0.32
   7  -3  -2    0.48    0.11
  -7  -3   2    0.07    0.24
  -7  -3   2    0.88    0.26
   7  -3  -2    0.84    0.16
  -7  -3   2    0.34    0.23
   7  -3  -2    0.92    0.14
   7  -3  -2    0.59    0.32
  -7  -3   2    0.60    0.20
  -7  -3   2    0.31    0.22
  -7  -3   2    0.68    0.32
  -7   3   2    0.59    0.20
   7   3  -2    0.66    0.29
   7   3  -2    0.39    0.23
  -7   3   2    0.80    0.20
  -7   3   2    0.57    0.23
  -7   3   2    0.51    0.15
  -7   3   2    0.82    0.22
   7   3  -2    0.77    0.29
   7   3  -2    0.66    0.16
  -7   3   2    0.76    0.16
  -7   3   2    0.56    0.19
  -7   3   2    0.85    0.33
   7   3  -2    0.55    0.11
  -7   3   2    0.76    0.20
   5  -3  -2   77.27    3.36
   5  -3  -2   75.42    4.91
   5  -3  -2   81.58    3.22
   5  -3  -2   83.87    3.22
   5  -3  -2   83.92    3.20
  -5  -3   2   76.16    3.16
   5  -3  -2   79.95    3.25
  -5  -3   2   81.83    3.16
   5  -3  -2   80.90    3.19
   5  -3  -2   80.66    3.25
   5  -3  -2   82.39    3.19
   5  -3  -2   85.66    3.23
   5  -3  -2   83.18    3.25
  -5  -3   2   75.08    3.32
   5   3  -2   84.47    3.26
  -5   3   2   84.07    3.24
  -5   3   2   79.74    3.21
  -5   3   2   83.16    3.21
  -5   3   2   82.61    3.27
   5   3  -2   82.02    3.22
  -5   3   2   82.58    3.22
   5   3  -2   84.47    3.24
  -5   3   2   82.32    3.20
  -5   3   2   81.91    3.24
   5   3  -2   79.94    5.03
  -5   3   2   83.42    3.22
  -5   3   2   77.09    3.23
   5   3  -2   78.81    3.20
   5   3  -2   78.39    3.21
  -3  -3   2   81.38    3.17
   3  -3  -2   79.62    3.27
  -3  -3   2   79.88    3.16
   3  -3  -2   78.17    3.25
  -3  -3   2   81.78    3.17
   3  -3  -2   83.14    3.20
   3  -3  -2   82.86    3.20
   3  -3  -2   83.71    3.18
  -3  -3   2   82.71    3.17
  -3  -3   2   75.63    3.26
  -3  -3   2   80.78    3.18
   3  -3  -2   81.25    3.18
  -3  -3   2   78.71    3.15
   3   3  -2   80.88    3.19
  -3   3   2   77.54    3.23
   3   3  -2   81.27    3.21
   3   3  -2   74.03    3.18
  -3   3   2   80.53    3.21
  -3   3   2   83.20    3.19
   3   3  -2   87.06    4.65
   3   3  -2   78.73    3.22
  -3   3   2   80.11    3.19
   3   3  -2   80.78    3.18
  -3   3   2   83.88    3.21
  -3   3   2   80.05    3.18
  -3   3   2   81.20    3.19
   1  -3  -2   41.20    1.60
  -1  -3   2   42.05    1.61
   1  -3  -2   40.31    1.68
  -1  -3   2   41.21    2.99
  -1  -3   2   38.67    1.69
   1  -3  -2   41.02    1.61
  -1  -3   2   40.55    1.67
  -1  -3   2   42.00    1.59
   1  -3  -2   39.52    1.67
   1  -3  -2   40.00    1.59
   1  -3  -2   40.65    1.62
   1  -3  -2   40.87    1.60
  -1  -3   2   37.46    1.69
  -1  -3   2   40.26    1.59
  -1  -3   2   40.10    1.66
  -1   3   2   40.53    1.63
  -1   3   2   39.27    1.60
  -1   3   2   36.94    1.64
  -1   3   2   39.81    1.61
  -1   3   2   42.03    1.61
  -1   3   2   40.23    1.59
  -1   3   2   40.38    1.61
   1   3  -2   42.15    2.75
  -1   3   2   41.58    1.61
   1   3  -2   38.98    1.60
  -1   3   2   40.06    1.62
   1   3  -2   40.96    1.62
   1   3  -2   38.90    1.61
   1   3  -2   39.10    1.60
  -1   3   2   37.15    1.61
   1   3  -2   41.31    1.60
   1   3  -2   40.18    1.61
  -1  -3  -2   83.85    4.80
   1  -3   2   84.18    3.33
   1  -3   2   86.49    3.31
  -1  -3  -2   85.01    3.31
  -1  -3  -2   87.01    3.32
  -1  -3  -2   83.41    3.31
   1  -3   2   85.00    3.29
  -1  -3  -2   80.98    3.36
  -1  -3  -2   78.32    3.39
   1  -3   2   90.44    4.69
   1  -3   2   87.31    3.36
   1  -3   2   81.59    3.38
   1  -3   2   82.71    3.36
  -1  -3  -2   84.97    3.33
   1  -3   2   83.90    3.31
  -1  -3  -2   88.58    3.31
  -1  -3  -2   81.96    3.41
   1  -3   2   87.35    3.39
  -1   3  -2   85.73    3.32
  -1   3  -2   85.35    3.33
   1   3   2   85.70    3.32
   1   3   2   83.19    3.33
  -1   3  -2   85.43    3.32
  -1   3  -2   79.57    4.49
  -1   3  -2   78.78    3.32
   1   3   2   83.83    3.35
  -1   3  -2   87.76    3.35
   1   3   2   83.28    3.32
  -1   3  -2   85.15    3.33
   1   3   2   85.49    3.37
  -3  -3  -2   69.49    2.69
  -3  -3  -2   69.42    2.66
  -3  -3  -2   69.85    2.68
   3  -3   2   70.41    2.67
   3  -3   2   65.16    2.69
  -3  -3  -2   61.32    2.73
   3  -3   2   70.14    2.67
  -3  -3  -2   72.76    2.67
  -3  -3  -2   68.51    2.68
   3  -3   2   63.14    2.73
   3  -3   2   66.44    2.65
  -3  -3  -2   69.87    2.68
  -3  -3  -2   64.99    2.80
   3  -3   2   68.50    2.68
   3  -3   2   68.83    2.70
  -3  -3  -2   69.91    2.68
  -3  -3  -2   61.54    4.34
   3  -3   2   61.28    2.76
  -3  -3  -2   59.39    2.76
   3  -3   2   68.85    2.69
  -3  -3  -2   71.30    2.67
   3   3   2   68.57    2.75
  -3   3  -2   68.96    2.71
  -3   3  -2   69.61    2.67
  -3   3  -2   69.04    2.69
   3   3   2   69.65    2.73
   3   3   2   62.00    2.73
  -3   3  -2   69.16    2.69
   3   3   2   66.74    2.68
   3   3   2   70.36    2.67
  -3   3  -2   69.06    2.71
   5  -3   2  271.42   10.50
   5  -3   2  288.91   10.54
   5  -3   2  265.54   10.53
   5  -3   2  277.47   10.47
  -5  -3  -2  265.16   10.53
  -5  -3  -2  244.68   10.59
  -5  -3  -2  256.32   10.55
   5  -3   2  272.36   10.51
   5  -3   2  268.15   10.51
  -5  -3  -2  272.98   10.56
  -5  -3  -2  261.74   10.49
   5  -3   2  284.40   10.56
   5  -3   2  278.26   10.52
   5  -3   2  286.73   12.61
   5  -3   2  253.62   10.52
   5  -3   2  259.68   10.51
  -5  -3  -2  258.76   10.53
  -5  -3  -2  264.09   10.51
  -5  -3  -2  277.58   10.52
  -5   3  -2  289.77   10.53
   5   3   2  275.34   10.58
   5   3   2  254.22   10.50
  -5   3  -2  262.73   10.53
   5   3   2  270.15   10.54
  -5   3  -2  276.20   10.57
  -5   3  -2  241.25   10.51
   5   3   2  282.64   12.67
  -5   3  -2  267.89   10.49
   5   3   2  290.48   10.61
  -5   3  -2  271.80   10.52
  -5   3  -2  263.73   10.49
   5   3   2  266.66   10.60
   5   3   2  254.89   10.50
  -5   3  -2  281.20   10.56
   5   3   2  266.50   10.50
  -5   3  -2  270.58   10.51
   7  -3   2   10.46    0.47
   7  -3   2   10.56    0.55
   7  -3   2   10.50    0.51
  -7  -3  -2   10.30    0.60
   7  -3   2   10.65    0.54
   7  -3   2   10.59    0.54
   7  -3   2   10.24    0.57
  -7  -3  -2    9.81    0.68
   7  -3   2   10.23    0.62
  -7  -3  -2   10.45    0.55
  -7  -3  -2   10.42    0.82
   7  -3   2    9.77    0.76
  -7  -3  -2   10.65    0.63
   7  -3   2   10.26    0.47
  -7  -3  -2    9.17    0.67
  -7  -3  -2   10.63    0.58
   7  -3   2   10.47    0.51
  -7  -3  -2   11.49    0.58
  -7  -3  -2   10.33    0.52
   7  -3   2    9.74    0.48
   7   3   2   10.03    0.50
  -7   3  -2   10.05    0.64
  -7   3  -2   10.34    0.54
  -7   3  -2   10.50    0.50
   7   3   2    9.47    0.54
  -7   3  -2   11.05    0.52
   7   3   2   10.50    0.53
  -7   3  -2   10.94    0.53
   7   3   2   10.22    0.55
   7   3   2   10.27    0.50
  -7   3  -2   10.71    0.55
  -7   3  -2   10.03    0.56
  -7   3  -2    9.86    0.62
   7   3   2    9.32    0.67
  -7   3  -2   10.57    0.59
  -7   3  -2   10.71    0.54
  -9  -3  -2    0.43    0.25
  -9  -3  -2    0.25    0.25
   9  -3   2    0.24    0.14
   9  -3   2    0.10    0.15
   9  -3   2    0.32    0.25
   9  -3   2    0.58    0.19
   9  -3   2    0.23    0.19
  -9  -3  -2    0.44    0.14
   9  -3   2    0.45    0.20
  -9  -3  -2    0.40    0.22
   9  -3   2    0.13    0.15
  -9  -3  -2    0.20    0.14
   9  -3   2    0.15    0.20
   9  -3   2    0.16    0.18
   9  -3   2    0.36    0.21
  -9  -3  -2    0.41    0.09
  -9  -3  -2    0.36    0.21
  -9   3  -2    0.31    0.22
   9   3   2    0.36    0.15
  -9   3  -2    0.35    0.17
  -9   3  -2    0.25    0.19
   9   3   2    0.03    0.19
   9   3   2    0.43    0.17
   9   3   2    0.23    0.18
   9   3   2    0.23    0.20
  -9   3  -2    0.10    0.21
  -9   3  -2    0.68    0.19
  -9   3  -2    0.37    0.23
  -9   3  -2    0.41    0.15
  -9   3  -2    0.19    0.24
  -9   3  -2   -0.04    0.26
 -11  -3  -2   14.92    0.72
 -11  -3  -2   13.30    0.73
  11  -3   2   13.47    0.65
  11  -3   2   13.71    0.75
 -11  -3  -2   13.03    0.72
  11  -3   2   13.08    0.73
  11  -3   2   15.08    0.78
  11  -3   2   13.70    0.60
 -11  -3  -2   14.79    0.74
 -11   3  -2   13.14    0.68
  11   3   2   14.09    0.69
 -11   3  -2   13.90    0.72
  11   3   2   12.81    0.76
 -11   3  -2   13.39    0.67
  11   3   2   13.64    0.70
 -11   3  -2   14.23    0.72
  11   3   2   14.16    0.76
 -11   3  -2   14.04    0.72
  11   3   2   14.53    0.66
 -13  -3  -2   82.04    3.12
  13  -3   2   79.55    3.07
 -13  -3  -2   72.77    3.17
 -13  -3  -2   77.39    3.13
 -13  -3  -2   80.38    3.12
 -13  -3  -2   76.10    3.11
  13  -3   2   80.49    3.14
  13  -3   2   75.02    3.10
  13  -3   2   70.45    3.13
  13   3   2   77.76    3.15
  13   3   2   78.44    3.06
 -13   3  -2   75.19    3.09
 -13   3  -2   76.65    3.11
  13   3   2   73.05    3.12
 -13   3  -2   78.74    3.10
  13   3   2   74.90    3.07
  13   3   2   77.09    3.11
  13   3   2   76.97    3.14
 -15  -3  -2    1.29    0.20
 -15  -3  -2    1.87    0.26
 -15  -3  -2    1.95    0.18
  15   3   2    1.93    0.16
 -15   3  -2    1.99    0.35
  15   3   2    1.26    0.23
  15   3   2    1.76    0.17
  14  -4  -2    1.47    0.18
 -14  -4   2    1.10    0.26
 -14  -4   2    1.21    0.19
  14  -4  -2    1.09    0.26
 -14  -4   2    1.25    0.16
  14   4  -2    1.42    0.19
 -14   4   2    1.41    0.24
  14   4  -2    1.07    0.22
  14   4  -2    1.71    0.24
  14   4  -2    1.16    0.14
  14   4  -2    1.04    0.21
 -12  -4   2    4.51    0.51
  12  -4  -2    3.88    0.26
 -12  -4   2    4.15    0.39
  12  -4  -2    3.26    0.45
  12  -4  -2    4.34    0.37
  12  -4  -2    4.28    0.40
  12   4  -2    4.05    0.35
 -12   4   2    4.51    0.51
 -12   4   2    3.96    0.36
  12   4  -2    4.08    0.38
  12   4  -2    3.27    0.42
  12   4  -2    4.02    0.31
 -10  -4   2    5.34    0.55
  10  -4  -2    5.36    0.31
  10  -4  -2    5.37    0.46
 -10  -4   2    5.62    0.45
 -10  -4   2    4.82    0.45
  10  -4  -2    5.46    0.29
  10  -4  -2    5.59    0.36
  10  -4  -2    6.10    0.35
  10  -4  -2    6.33    0.48
  10  -4  -2    4.65    0.54
 -10  -4   2    5.74    0.42
 -10  -4   2    5.78    0.40
 -10   4   2    4.91    0.37
  10   4  -2    5.22    0.46
 -10   4   2    5.74    0.44
  10   4  -2    5.47    0.36
 -10   4   2    5.27    0.39
  10   4  -2    5.83    0.41
 -10   4   2    4.90    0.53
 -10   4   2    5.88    0.42
  10   4  -2    5.75    0.38
 -10   4   2    6.16    0.51
  10   4  -2    5.55    0.38
  -8  -4   2    0.01    0.20
  -8  -4   2    0.01    0.17
   8  -4  -2    0.24    0.13
  -8  -4   2    0.19    0.15
   8  -4  -2   -0.02    0.11
   8  -4  -2   -0.03    0.12
  -8  -4   2    0.32    0.28
   8  -4  -2    0.32    0.18
  -8  -4   2    0.48    0.24
   8  -4  -2    0.10    0.11
   8  -4  -2    0.36    0.14
  -8  -4   2    0.05    0.24
  -8   4   2    0.24    0.18
  -8   4   2    0.45    0.16
  -8   4   2    0.33    0.23
  -8   4   2    0.38    0.16
   8   4  -2    0.17    0.18
   8   4  -2    0.06    0.13
  -8   4   2    0.02    0.17
  -8   4   2    0.26    0.24
   8   4  -2    0.36    0.23
  -6  -4   2   24.79    1.14
   6  -4  -2   24.27    1.00
   6  -4  -2   24.73    1.07
  -6  -4   2   23.42    1.09
   6  -4  -2   23.43    1.12
   6  -4  -2   24.53    0.99
  -6  -4   2   23.84    1.20
  -6  -4   2   22.66    1.18
   6  -4  -2   24.21    0.99
  -6  -4   2   25.94    1.08
  -6  -4   2   23.72    1.17
  -6  -4   2   23.98    1.11
   6  -4  -2   24.77    1.03
   6  -4  -2   24.59    1.05
   6  -4  -2   26.20    1.10
   6  -4  -2   26.41    1.10
   6  -4  -2   24.35    1.03
  -6  -4   2   24.28    1.10
   6   4  -2   24.33    1.04
   6   4  -2   22.67    1.05
  -6   4   2   24.81    1.09
  -6   4   2   25.47    1.10
  -6   4   2   24.32    1.06
  -6   4   2   23.27    1.06
  -6   4   2   21.77    1.08
   6   4  -2   23.77    1.03
  -6   4   2   22.75    1.07
   6   4  -2   22.98    1.12
  -6   4   2   23.58    1.05
  -6   4   2   24.64    1.01
   6   4  -2   24.03    1.07
  -4  -4   2   15.38    0.59
  -4  -4   2   14.43    0.81
   4  -4  -2   15.32    0.62
   4  -4  -2   14.86    0.65
  -4  -4   2   13.90    0.76
   4  -4  -2   14.24    0.77
  -4  -4   2   14.70    0.71
   4  -4  -2   14.87    0.74
  -4  -4   2   14.05    0.77
   4  -4  -2   15.57    0.66
   4  -4  -2   17.06    0.74
  -4  -4   2   15.24    0.76
  -4  -4   2   14.69    0.74
   4  -4  -2   15.46    0.69
   4  -4  -2   15.11    0.63
  -4  -4   2   13.45    0.80
   4  -4  -2   16.74    0.71
  -4  -4   2   14.72    0.76
  -4   4   2   14.77    0.66
  -4   4   2   15.81    0.68
  -4   4   2   14.35    0.67
  -4   4   2   14.72    0.82
  -4   4   2   13.83    0.73
   4   4  -2   15.22    2.78
   4   4  -2   14.56    0.65
   4   4  -2   12.99    0.71
  -4   4   2   15.01    0.71
  -4   4   2   14.40    0.77
  -4   4   2   13.77    0.74
  -4   4   2   12.94    0.66
   4   4  -2   15.48    0.68
   4   4  -2   14.84    0.77
  -4   4   2   15.43    0.77
  -4   4   2   13.89    0.70
  -4   4   2   14.27    0.66
  -4   4   2   14.07    0.70
   4   4  -2   13.89    0.84
  -2  -4   2  106.39    4.39
   2  -4  -2  109.24    4.27
   2  -4  -2  110.52    4.29
  -2  -4   2  106.03    4.37
   2  -4  -2  112.75    6.48
  -2  -4   2  100.31    4.39
  -2  -4   2  113.83    4.30
   2  -4  -2  119.24    4.35
   2  -4  -2  110.82    4.31
   2  -4  -2  110.27    4.29
   2  -4  -2  121.70    4.38
  -2  -4   2   97.36    6.85
  -2  -4   2  113.73    4.46
  -2  -4   2  100.92    4.37
   2  -4  -2  112.01    4.32
  -2  -4   2  110.38    4.26
   2  -4  -2  121.94    4.42
  -2   4   2  103.50    4.31
   2   4  -2  107.32    4.29
  -2   4   2  108.56    4.31
   2   4  -2  115.93    6.25
   2   4  -2  106.47    4.31
  -2   4   2  108.34    4.29
  -2   4   2  108.56    4.29
  -2   4   2  110.77    4.32
   2   4  -2  107.46    4.29
  -2   4   2  107.41    4.34
  -2   4   2   99.08    4.32
  -2   4   2  115.52    4.32
   2   4  -2  102.88    4.31
  -2   4   2  106.84    4.35
  -2   4   2  105.01    4.32
   2   4  -2  113.00    4.36
  -2   4   2  106.51    4.32
   2   4  -2  105.22    4.29
   2   4  -2  109.52    4.33
   2   4  -2  110.57    4.30
   0  -4  -2    0.07    0.08
   0  -4   2    0.41    0.81
   0  -4   2    0.21    0.18
   0  -4  -2   -0.11    0.37
   0  -4   2    0.07    0.13
   0  -4  -2    0.10    0.16
   0  -4   2    0.20    0.06
   0  -4  -2    0.05    0.08
   0  -4  -2    0.32    0.13
   0  -4  -2    0.09    0.11
   0  -4  -2   -0.10    0.73
   0  -4  -2    0.11    0.13
   0   4  -2    0.09    0.13
   0   4  -2    0.20    0.16
   0   4   2    0.33    0.60
   0   4   2    0.37    0.15
   0   4  -2   -0.04    0.07
   0   4  -2    0.09    0.15
   0   4  -2    0.11    0.55
   0   4  -2    0.17    0.16
   0   4   2    0.32    0.12
   0   4   2    0.06    0.07
   0   4   2    0.11    0.17
   0   4  -2    0.08    0.12
   0   4   2    0.09    0.13
   0   4  -2    0.06    0.13
   0   4   2    0.45    0.16
   0   4  -2    0.03    0.09
   0   4  -2    0.17    0.13
  -2  -4  -2  121.45    5.06
  -2  -4  -2  127.30    4.95
   2  -4   2  137.61    4.99
  -2  -4  -2  120.77    5.04
  -2  -4  -2  130.13    4.97
  -2  -4  -2  122.62    5.01
   2  -4   2  134.61    5.02
   2  -4   2  135.57    5.04
  -2  -4  -2  129.32    4.98
   2  -4   2  123.05    4.99
  -2  -4  -2  126.54    4.95
  -2  -4  -2  130.52    5.09
  -2  -4  -2  114.96    7.54
   2  -4   2  118.67    5.00
   2  -4   2  130.43    4.95
   2  -4   2  132.91    4.96
  -2  -4  -2  125.20    5.11
   2  -4   2  129.13    7.23
   2   4   2  120.43    5.01
  -2   4  -2  124.96    4.98
  -2   4  -2  129.51    4.96
   2   4   2  114.54    5.00
  -2   4  -2  127.45    4.96
   2   4   2  127.83    4.96
   2   4   2  125.10    4.96
  -2   4  -2  126.86    5.02
   2   4   2  126.68    5.04
  -2   4  -2  126.06    4.97
   2   4   2  128.54    4.97
  -2   4  -2  126.00    4.99
  -2   4  -2  124.01    5.01
  -2   4  -2  128.79    5.00
   2   4   2  117.07    4.96
  -2   4  -2  131.33    4.99
   2   4   2  126.65    4.99
   2   4   2  129.76    7.02
   2   4   2  123.53    4.96
   2   4   2  121.91    4.99
  -4  -4  -2  336.17   12.88
  -4  -4  -2  300.30   12.93
   4  -4   2  356.69   12.99
   4  -4   2  381.49   12.92
   4  -4   2  320.85   12.88
   4  -4   2  332.04   12.85
  -4  -4  -2  289.78   12.95
  -4  -4  -2  317.20   12.91
  -4  -4  -2  349.39   12.91
  -4  -4  -2  337.83   12.85
  -4  -4  -2  298.34   12.94
  -4  -4  -2  326.03   12.87
  -4  -4  -2  336.51   12.89
   4  -4   2  322.65   12.87
   4  -4   2  331.49   12.90
  -4  -4  -2  335.41   12.87
  -4   4  -2  359.86   12.95
  -4   4  -2  349.01   12.88
  -4   4  -2  326.88   12.94
  -4   4  -2  336.26   12.85
   4   4   2  327.73   12.93
   4   4   2  316.79   12.88
  -4   4  -2  359.12   12.89
   4   4   2  330.12   12.85
  -4   4  -2  320.59   12.88
  -4   4  -2  330.56   12.85
  -4   4  -2  326.63   12.87
   4   4   2  311.03   12.85
  -4   4  -2  333.39   12.88
   4   4   2  309.38   12.90
  -4   4  -2  319.99   12.84
   4   4   2  322.74   12.85
  -6  -4  -2  179.67    6.99
  -6  -4  -2  174.54    7.05
   6  -4   2  182.27    7.02
   6  -4   2  187.12    7.01
   6  -4   2  178.39    7.15
  -6  -4  -2  178.22    7.05
   6  -4   2  172.02    7.04
   6  -4   2  205.29    7.09
   6  -4   2  205.21    7.11
  -6  -4  -2  170.16    7.12
  -6  -4  -2  169.34    7.05
   6  -4   2  178.62    7.06
  -6  -4  -2  177.74    7.08
  -6  -4  -2  169.57    7.14
  -6  -4  -2  176.72    7.06
  -6  -4  -2  162.82    7.15
   6   4   2  171.35    7.02
   6   4   2  172.10    7.07
   6   4   2  170.54    7.01
   6   4   2  173.70    7.03
  -6   4  -2  179.62    7.04
  -6   4  -2  182.75    7.00
  -6   4  -2  187.78    7.05
   6   4   2  171.65    7.08
  -6   4  -2  185.61    7.06
  -6   4  -2  180.52    7.05
  -6   4  -2  182.67    7.06
  -6   4  -2  180.65    7.01
  -6   4  -2  173.00    7.04
  -6   4  -2  184.59    7.02
  -8  -4  -2    0.19    0.10
   8  -4   2    0.05    0.19
   8  -4   2    0.32    0.19
   8  -4   2   -0.02    0.24
   8  -4   2    0.22    0.14
  -8  -4  -2    0.06    0.20
  -8  -4  -2   -0.25    0.19
  -8  -4  -2    0.11    0.20
  -8  -4  -2   -0.01    0.22
   8  -4   2    0.24    0.16
  -8  -4  -2   -0.44    0.34
  -8  -4  -2    0.00    0.27
  -8  -4  -2    0.52    0.26
   8   4   2   -0.04    0.19
  -8   4  -2    0.31    0.16
  -8   4  -2   -0.39    0.25
   8   4   2    0.12    0.19
  -8   4  -2    0.07    0.18
  -8   4  -2   -0.02    0.30
   8   4   2    0.12    0.15
  -8   4  -2    0.08    0.28
   8   4   2   -0.06    0.17
   8   4   2    0.84    0.29
   8   4   2   -0.02    0.19
  -8   4  -2    0.05    0.18
  -8   4  -2    0.09    0.23
  -8   4  -2    0.16    0.19
  -8   4  -2    0.29    0.17
   8   4   2    0.17    0.15
 -10  -4  -2    1.61    0.26
  10  -4   2    0.95    0.26
  10  -4   2    1.27    0.21
 -10  -4  -2    1.16    0.29
  10  -4   2    1.07    0.24
 -10  -4  -2    0.80    0.23
  10  -4   2    0.90    0.18
  10  -4   2    1.68    0.37
 -10  -4  -2    1.07    0.27
 -10   4  -2    1.24    0.26
  10   4   2    1.58    0.37
 -10   4  -2    1.33    0.30
  10   4   2    1.10    0.26
 -10   4  -2    0.99    0.26
 -10   4  -2    1.11    0.22
 -10   4  -2    1.20    0.21
  10   4   2    1.54    0.25
  10   4   2    1.27    0.22
 -10   4  -2    0.93    0.19
  10   4   2    0.75    0.29
  10   4   2    1.08    0.18
  12  -4   2    0.09    0.48
 -12  -4  -2    0.22    0.28
 -12  -4  -2   -0.25    0.18
 -12  -4  -2    0.08    0.22
 -12  -4  -2    0.19    0.18
  12  -4   2    0.32    0.21
  12  -4   2    0.12    0.27
  12  -4   2    0.08    0.12
 -12  -4  -2    0.16    0.27
  12  -4   2    0.07    0.21
  12  -4   2    0.10    0.19
  12   4   2    0.16    0.21
  12   4   2    0.13    0.18
 -12   4  -2    0.32    0.28
 -12   4  -2    0.13    0.19
  12   4   2    0.34    0.28
  12   4   2   -0.08    0.21
 -12   4  -2   -0.13    0.21
 -12   4  -2   -0.09    0.17
  12   4   2   -0.02    0.16
  12   4   2    0.18    0.13
  14  -4   2   14.42    0.72
 -14  -4  -2   12.94    0.62
 -14  -4  -2   14.56    0.63
 -14  -4  -2   14.41    0.73
  14   4   2   15.83    0.69
  14   4   2   14.13    0.69
  14   4   2   14.74    0.60
  13  -5  -2    0.51    0.25
  13  -5  -2    0.48    0.12
 -13  -5   2    0.56    0.17
 -13  -5   2    0.53    0.12
  13   5  -2    0.29    0.18
  13   5  -2    0.41    0.12
 -13   5   2    0.59    0.13
  13   5  -2    0.36    0.14
  13   5  -2    0.52    0.12
 -11  -5   2    1.08    0.20
 -11  -5   2    0.64    0.30
  11  -5  -2    1.30    0.26
 -11  -5   2    1.23    0.26
  11  -5  -2    1.14    0.26
 -11  -5   2    1.57    0.31
 -11  -5   2    1.44    0.25
  11  -5  -2    1.22    0.28
  11  -5  -2    1.26    0.32
  11  -5  -2    1.32    0.31
 -11   5   2    1.27    0.38
  11   5  -2    1.84    0.27
  11   5  -2    1.53    0.25
 -11   5   2    1.37    0.29
 -11   5   2    1.45    0.23
  11   5  -2    1.19    0.19
  11   5  -2    1.34    0.19
  11   5  -2    1.42    0.22
  -9  -5   2    0.36    0.22
  -9  -5   2    0.34    0.23
  -9  -5   2    0.43    0.21
  -9  -5   2    0.11    0.27
   9  -5  -2    0.16    0.22
   9  -5  -2    0.24    0.24
   9  -5  -2    0.39    0.13
   9  -5  -2    0.41    0.18
  -9  -5   2    0.04    0.21
   9  -5  -2    0.12    0.22
   9  -5  -2    0.27    0.16
   9  -5  -2   -0.10    0.28
  -9   5   2    0.09    0.21
   9   5  -2    0.33    0.21
  -9   5   2    0.44    0.20
  -9   5   2    0.10    0.21
   9   5  -2    0.23    0.16
   9   5  -2    0.29    0.16
  -9   5   2    0.11    0.25
  -9   5   2    0.12    0.19
   9   5  -2    0.29    0.34
  -7  -5   2    2.39    0.33
   7  -5  -2    2.54    0.34
  -7  -5   2    2.29    0.34
   7  -5  -2    2.54    0.28
   7  -5  -2    2.31    0.34
   7  -5  -2    1.80    0.24
   7  -5  -2    2.99    0.33
  -7  -5   2    2.33    0.41
  -7  -5   2    2.70    0.48
   7  -5  -2    2.16    0.30
  -7  -5   2    2.59    0.28
  -7  -5   2    2.37    0.29
   7  -5  -2    2.34    0.23
  -7   5   2    2.42    0.33
   7   5  -2    2.08    0.30
   7   5  -2    2.22    0.28
  -7   5   2    2.39    0.30
  -7   5   2    2.71    0.30
  -7   5   2    2.01    0.34
   7   5  -2    2.38    0.26
   7   5  -2    2.44    0.26
   7   5  -2    2.21    0.33
  -7   5   2    2.46    0.34
   5  -5  -2    0.14    0.19
  -5  -5   2   -0.06    0.18
  -5  -5   2    0.12    0.23
   5  -5  -2   -0.03    0.09
  -5  -5   2    0.01    0.27
   5  -5  -2    0.19    0.17
   5  -5  -2    0.02    0.26
  -5  -5   2   -0.20    0.24
   5  -5  -2    0.09    0.13
   5  -5  -2    0.25    0.18
   5  -5  -2    0.19    0.16
  -5  -5   2    0.11    0.19
   5  -5  -2    0.09    0.14
   5  -5  -2   -0.09    0.10
  -5   5   2    0.00    0.21
  -5   5   2    0.18    0.16
  -5   5   2   -0.01    0.18
  -5   5   2   -0.02    0.16
  -5   5   2    0.27    0.18
   5   5  -2    0.09    0.15
   5   5  -2    0.11    0.12
  -3  -5   2   -0.04    0.28
   3  -5  -2    0.24    0.13
  -3  -5   2    0.49    0.25
  -3  -5   2    0.73    0.25
   3  -5  -2    0.26    0.12
   3  -5  -2    0.34    0.17
  -3  -5   2   -0.18    0.23
  -3  -5   2   -0.06    0.12
   3  -5  -2    0.37    0.17
  -3  -5   2    0.74    0.24
   3  -5  -2    0.37    0.13
   3  -5  -2    0.24    0.13
  -3  -5   2    0.20    0.18
   3  -5  -2    0.46    0.18
  -3  -5   2   -0.10    0.18
  -3   5   2    0.26    0.15
  -3   5   2    0.52    0.14
   3   5  -2    0.06    0.17
   3   5  -2    0.20    0.12
   3   5  -2    0.16    0.11
  -3   5   2    0.37    0.17
  -3   5   2   -0.20    0.25
   3   5  -2    0.14    0.22
  -3   5   2    0.29    0.19
  -3   5   2    0.37    0.17
   1  -5  -2   47.35    2.02
  -1  -5   2   45.37    2.07
   1  -5  -2   50.04    1.98
  -1  -5   2   46.09    2.03
  -1  -5   2   50.55    1.91
   1  -5  -2   49.11    2.06
  -1  -5   2   47.95    1.99
   1  -5  -2   48.91    2.02
  -1  -5   2   45.45    2.01
   1  -5  -2   47.36    2.01
  -1  -5   2   51.59    1.94
   1  -5  -2   49.57    1.95
  -1  -5   2   49.21    2.00
  -1  -5   2   45.60    2.04
   1  -5  -2   49.16    1.94
  -1  -5   2   47.48    2.05
   1  -5  -2   47.51    2.03
  -1   5   2   47.69    1.95
   1   5  -2   48.76    1.95
  -1   5   2   47.02    1.99
   1   5  -2   50.90    1.99
   1   5  -2   47.45    1.98
  -1   5   2   47.24    1.98
   1   5  -2   47.66    2.00
   1   5  -2   48.77    1.95
  -1   5   2   47.89    2.00
   1   5  -2   47.14    1.95
   1   5  -2   46.31    2.00
  -1   5   2   47.85    1.95
  -1   5   2   45.83    2.08
  -1   5   2   49.35    1.94
  -1  -5  -2   15.93    0.67
  -1  -5  -2   14.81    0.78
   1  -5   2   15.24    0.77
  -1  -5  -2   14.59    0.75
   1  -5   2   15.60    0.66
   1  -5   2   15.10    0.78
   1  -5   2   14.66    0.79
  -1  -5  -2   14.37    0.78
  -1  -5  -2   13.86    0.77
   1  -5   2   15.24    0.77
   1  -5   2   15.49    0.74
   1  -5   2   15.73    0.68
   1  -5   2   15.69    0.73
  -1  -5  -2   14.98    0.70
  -1  -5  -2   15.66    0.68
  -1  -5  -2   14.67    0.79
  -1  -5  -2   15.37    0.74
  -1   5  -2   15.78    0.69
  -1   5  -2   15.08    0.73
  -1   5  -2   16.10    0.68
  -1   5  -2   15.98    0.74
   1   5   2   14.71    0.78
  -1   5  -2   15.44    0.73
   1   5   2   15.03    0.69
   1   5   2   14.98    0.75
   1   5   2   15.06    0.74
   1   5   2   15.17    0.69
   1   5   2   15.46    0.70
  -1   5  -2   14.95    0.68
   3  -5   2    5.11    0.37
   3  -5   2    5.06    0.42
  -3  -5  -2    5.19    0.33
  -3  -5  -2    5.12    0.45
  -3  -5  -2    5.12    0.40
  -3  -5  -2    4.96    0.28
   3  -5   2    4.96    0.29
  -3  -5  -2    4.81    0.31
  -3  -5  -2    5.45    0.45
   3  -5   2    5.00    0.36
   3  -5   2    5.46    0.49
  -3  -5  -2    5.69    0.47
  -3  -5  -2    4.63    0.45
   3  -5   2    4.68    0.37
   3  -5   2    4.88    0.35
   3  -5   2    4.83    0.38
  -3   5  -2    4.72    0.40
   3   5   2    5.10    0.34
   3   5   2    4.68    0.34
   3   5   2    4.77    0.35
  -3   5  -2    5.19    0.33
  -3   5  -2    4.85    0.32
   3   5   2    4.49    0.42
   3   5   2    4.82    0.34
  -3   5  -2    4.81    0.36
  -3   5  -2    4.12    0.47
  -3   5  -2    5.17    0.37
   3   5   2    5.20    0.54
  -3   5  -2    4.92    0.30
   3   5   2    5.36    0.32
  -5  -5  -2   64.14    2.90
   5  -5   2   73.58    2.88
  -5  -5  -2   62.77    2.95
   5  -5   2   76.75    2.87
  -5  -5  -2   69.84    2.83
  -5  -5  -2   69.08    2.76
   5  -5   2   71.84    2.85
   5  -5   2   70.28    2.86
   5  -5   2   70.66    2.83
   5  -5   2   74.10    2.90
   5  -5   2   70.46    2.79
  -5  -5  -2   67.69    2.87
  -5   5  -2   69.46    2.79
   5   5   2   68.89    2.88
  -5   5  -2   69.02    2.83
   5   5   2   68.67    2.80
   5   5   2   70.23    2.82
   5   5   2   69.52    2.80
  -5   5  -2   70.00    2.78
  -5   5  -2   70.31    2.83
   5   5   2   69.02    2.81
  -5   5  -2   67.24    2.84
  -5   5  -2   70.46    2.84
  -5   5  -2   69.98    2.84
  -5   5  -2   68.78    2.84
   5   5   2   68.59    2.86
  -7  -5  -2    0.56    0.22
   7  -5   2    0.86    0.20
   7  -5   2    0.60    0.18
  -7  -5  -2    0.35    0.34
  -7  -5  -2    0.66    0.11
  -7  -5  -2    0.31    0.26
   7  -5   2    0.94    0.22
  -7  -5  -2    0.37    0.16
   7  -5   2    0.86    0.21
   7  -5   2    0.71    0.23
   7  -5   2    0.01    0.37
  -7   5  -2    0.34    0.24
   7   5   2    0.67    0.19
  -7   5  -2    0.75    0.27
  -7   5  -2    0.87    0.21
  -7   5  -2    0.31    0.14
   7   5   2    0.46    0.17
  -7   5  -2    0.39    0.22
   7   5   2    0.90    0.22
   7   5   2    0.55    0.16
  -7   5  -2   -0.02    0.30
  -7   5  -2    0.36    0.17
  -7   5  -2    0.12    0.21
   7   5   2    0.55    0.26
   9  -5   2    1.46    0.23
   9  -5   2    1.70    0.31
   9  -5   2    1.73    0.31
   9  -5   2    1.75    0.31
  -9  -5  -2    1.23    0.24
  -9  -5  -2    1.66    0.26
   9  -5   2    1.65    0.36
   9   5   2    1.91    0.31
   9   5   2    1.85    0.25
  -9   5  -2    1.43    0.24
   9   5   2    1.14    0.24
  -9   5  -2    1.34    0.23
   9   5   2    1.83    0.27
   9   5   2    1.72    0.23
   9   5   2    1.69    0.33
  -9   5  -2    1.56    0.25
  -9   5  -2    1.63    0.26
  -9   5  -2    1.73    0.29
  -9   5  -2    1.18    0.26
   9   5   2    1.17    0.27
 -11  -5  -2    0.16    0.18
 -11  -5  -2    0.13    0.13
  11  -5   2   -0.05    0.40
  11  -5   2    0.01    0.20
  11  -5   2    0.04    0.27
  11  -5   2    0.15    0.19
  11  -5   2    0.19    0.19
  11   5   2    0.14    0.16
 -11   5  -2    0.64    0.27
  11   5   2   -0.01    0.18
 -11   5  -2    0.07    0.23
  11   5   2    0.20    0.13
  11   5   2    0.10    0.20
 -11   5  -2    0.02    0.17
 -11   5  -2    0.09    0.32
 -11   5  -2    0.12    0.13
  11   5   2    0.08    0.35
  11   5   2    0.34    0.16
 -13  -5  -2   18.61    0.91
 -13  -5  -2   19.15    0.96
 -13  -5  -2   21.95    0.90
  13   5   2   22.99    0.93
  13   5   2   23.26    0.96
 -13   5  -2   22.62    0.93
  13   5   2   22.11    0.90
  13   5   2   21.15    0.95
 -12  -6   2    0.54    0.12
 -12  -6   2    0.55    0.15
  12  -6  -2    0.63    0.20
  12  -6  -2    0.56    0.15
  12  -6  -2    0.26    0.24
  12   6  -2    0.89    0.15
  12   6  -2    0.67    0.10
  12   6  -2    0.79    0.16
  12   6  -2    0.61    0.12
  12   6  -2    0.72    0.23
 -12   6   2    0.44    0.15
 -10  -6   2    0.07    0.25
  10  -6  -2   -0.05    0.27
 -10  -6   2    0.41    0.14
  10  -6  -2    0.35    0.25
 -10  -6   2   -0.04    0.17
 -10  -6   2   -0.05    0.13
  10  -6  -2    0.04    0.15
  10  -6  -2    0.04    0.15
  10   6  -2    0.09    0.20
 -10   6   2    0.01    0.27
  10   6  -2    0.04    0.09
  10   6  -2    0.17    0.20
 -10   6   2    0.24    0.15
  10   6  -2   -0.04    0.12
  10   6  -2    0.24    0.14
 -10   6   2    0.23    0.18
   8  -6  -2    0.10    0.12
  -8  -6   2    0.07    0.14
  -8  -6   2    0.47    0.24
   8  -6  -2    0.43    0.24
  -8  -6   2   -0.05    0.17
  -8  -6   2    0.05    0.15
   8  -6  -2   -0.08    0.16
  -8  -6   2   -0.10    0.25
   8  -6  -2   -0.12    0.29
   8  -6  -2   -0.08    0.21
   8  -6  -2    0.39    0.24
   8   6  -2    0.05    0.14
  -8   6   2    0.30    0.25
  -8   6   2   -0.21    0.22
  -8   6   2    0.43    0.20
   8   6  -2    0.15    0.15
  -8   6   2    0.21    0.20
  -8   6   2    0.42    0.20
   8   6  -2    0.17    0.17
   8   6  -2   -0.10    0.25
  -6  -6   2    4.55    0.51
  -6  -6   2    6.36    0.45
  -6  -6   2    5.78    0.46
   6  -6  -2    5.43    0.39
  -6  -6   2    5.82    0.44
  -6  -6   2    4.72    0.46
   6  -6  -2    5.51    0.46
  -6  -6   2    5.01    0.50
   6  -6  -2    5.20    0.47
   6  -6  -2    5.54    0.47
   6  -6  -2    5.80    0.42
  -6   6   2    4.69    0.35
  -6   6   2    5.27    0.43
  -6   6   2    5.64    0.44
   6   6  -2    5.21    0.47
   6   6  -2    5.68    0.45
   6   6  -2    5.35    0.37
  -6   6   2    4.23    0.42
   6   6  -2    4.89    0.36
  -6   6   2    5.05    0.40
   4  -6  -2    7.71    0.47
   4  -6  -2    7.80    0.43
  -4  -6   2    7.14    0.45
  -4  -6   2    6.87    0.61
  -4  -6   2    6.62    0.57
  -4  -6   2    6.59    0.49
  -4  -6   2    7.73    0.46
   4  -6  -2    7.71    0.53
   4  -6  -2    7.59    0.53
   4  -6  -2    7.40    0.53
  -4  -6   2    7.94    0.47
   4  -6  -2    7.37    0.50
   4  -6  -2    7.45    0.49
  -4  -6   2    6.59    0.57
   4   6  -2    7.47    0.43
  -4   6   2    6.97    0.45
   4   6  -2    6.81    0.46
  -4   6   2    7.32    0.40
  -4   6   2    7.37    0.48
  -4   6   2    7.38    0.47
   4   6  -2    6.52    0.53
   4   6  -2    7.25    0.42
  -4   6   2    8.65    0.48
   4   6  -2    7.85    0.43
  -4   6   2    7.51    0.50
  -4   6   2    7.39    0.52
  -2  -6   2    5.94    0.52
  -2  -6   2    6.07    0.52
  -2  -6   2    6.99    0.47
   2  -6  -2    6.84    0.38
   2  -6  -2    6.43    0.44
   2  -6  -2    6.90    0.47
  -2  -6   2    6.10    0.54
   2  -6  -2    6.78    0.44
  -2  -6   2    6.51    0.54
   2  -6  -2    7.12    0.50
  -2  -6   2    6.49    0.55
   2  -6  -2    6.89    0.42
   2  -6  -2    6.89    0.52
   2  -6  -2    6.58    0.50
  -2  -6   2    8.47    0.55
  -2  -6   2    6.97    0.47
  -2   6   2    6.85    0.47
   2   6  -2    6.12    0.51
   2   6  -2    6.08    0.46
  -2   6   2    6.75    0.44
  -2   6   2    6.80    0.41
  -2   6   2    7.00    0.45
  -2   6   2    6.99    0.46
   2   6  -2    6.11    0.55
   2   6  -2    6.79    0.48
   2   6  -2    8.01    0.43
   2   6  -2    6.46    0.41
   2   6  -2    6.62    0.40
  -2   6   2    7.19    0.48
  -2   6   2    6.91    0.39
   0  -6  -2    7.72    0.40
   0  -6   2    7.89    0.49
   0  -6  -2    6.50    0.53
   0  -6  -2    7.27    0.55
   0  -6  -2    7.53    0.48
   0  -6   2    7.78    0.46
   0  -6  -2    7.48    0.53
   0  -6  -2    8.00    0.45
   0  -6  -2    7.99    0.62
   0  -6   2    7.76    0.54
   0  -6   2    7.37    0.56
   0  -6   2    7.98    0.36
   0  -6  -2    7.63    0.48
   0  -6   2    7.34    0.55
   0  -6   2    7.72    0.49
   0   6  -2    7.57    0.42
   0   6  -2    7.77    0.50
   0   6   2    7.55    0.42
   0   6  -2    7.51    0.55
   0   6   2    7.44    0.49
   0   6  -2    7.24    0.48
   0   6   2    7.73    0.51
   0   6   2    8.28    0.56
   0   6  -2    7.90    0.42
   0   6   2    7.80    0.42
   0   6   2    7.24    0.50
   0   6  -2    7.25    0.49
   0   6   2    7.77    0.48
  -2  -6  -2   53.09    2.13
   2  -6   2   53.63    2.28
  -2  -6  -2   54.31    2.18
  -2  -6  -2   52.10    2.24
  -2  -6  -2   49.91    2.29
   2  -6   2   54.43    2.21
  -2  -6  -2   49.78    2.31
  -2  -6  -2   52.86    2.16
   2  -6   2   54.27    2.12
  -2  -6  -2   52.31    2.19
   2  -6   2   54.93    2.22
   2  -6   2   51.11    2.28
   2  -6   2   51.99    2.24
  -2  -6  -2   51.43    2.27
   2  -6   2   53.97    2.21
  -2   6  -2   54.88    2.21
   2   6   2   52.23    2.22
   2   6   2   53.30    2.15
   2   6   2   53.37    2.16
  -2   6  -2   53.93    2.20
   2   6   2   51.80    2.21
  -2   6  -2   53.31    2.22
  -2   6  -2   54.14    2.15
   2   6   2   52.54    2.21
  -2   6  -2   53.81    2.17
  -2   6  -2   53.97    2.20
  -2   6  -2   54.04    2.16
   2   6   2   52.90    2.18
   4  -6   2    6.47    0.47
   4  -6   2    6.12    0.42
  -4  -6  -2    6.41    0.42
   4  -6   2    5.37    0.43
  -4  -6  -2    6.09    0.50
  -4  -6  -2    5.70    0.32
   4  -6   2    5.87    0.50
  -4  -6  -2    6.27    0.48
   4  -6   2    5.79    0.45
  -4  -6  -2    5.31    0.45
   4  -6   2    5.72    0.34
  -4  -6  -2    5.05    0.54
  -4   6  -2    5.55    0.39
  -4   6  -2    5.90    0.43
  -4   6  -2    5.82    0.44
  -4   6  -2    5.78    0.36
  -4   6  -2    5.33    0.34
   4   6   2    5.88    0.37
  -4   6  -2    5.58    0.49
   4   6   2    5.88    0.40
  -4   6  -2    5.83    0.41
   4   6   2    6.21    0.40
   4   6   2    5.14    0.47
   4   6   2    5.63    0.44
   4   6   2    5.27    0.46
  -4   6  -2    5.21    0.49
  -6  -6  -2   19.39    0.93
   6  -6   2   19.81    0.91
   6  -6   2   18.61    0.85
   6  -6   2   19.43    0.95
  -6  -6  -2   17.98    1.02
  -6  -6  -2   18.81    0.94
  -6  -6  -2   18.04    0.96
  -6  -6  -2   18.91    0.89
   6  -6   2   19.42    0.97
   6  -6   2   19.65    0.94
  -6   6  -2   19.13    0.83
  -6   6  -2   19.89    0.97
   6   6   2   19.68    0.86
  -6   6  -2   19.64    0.91
   6   6   2   18.62    0.93
  -6   6  -2   19.05    0.90
   6   6   2   18.73    0.90
   6   6   2   20.21    0.90
  -6   6  -2   19.11    0.90
   6   6   2   19.28    0.95
  -8  -6  -2    5.84    0.59
  -8  -6  -2    4.58    0.40
   8  -6   2    4.14    0.37
   8  -6   2    5.38    0.47
  -8  -6  -2    4.83    0.55
   8  -6   2    4.18    0.38
   8  -6   2    4.44    0.51
  -8  -6  -2    4.44    0.38
  -8   6  -2    4.58    0.35
  -8   6  -2    5.21    0.55
  -8   6  -2    5.32    0.42
   8   6   2    5.11    0.38
  -8   6  -2    5.30    0.40
   8   6   2    3.51    0.59
   8   6   2    5.14    0.46
  -8   6  -2    4.42    0.32
   8   6   2    4.99    0.31
   8   6   2    4.77    0.40
   8   6   2    5.23    0.34
  10  -6   2    1.02    0.38
 -10  -6  -2    1.23    0.18
 -10  -6  -2    1.15    0.20
  10  -6   2    0.85    0.20
  10  -6   2    1.10    0.20
 -10   6  -2    0.94    0.21
  10   6   2    1.09    0.19
  10   6   2    1.08    0.24
  10   6   2    0.87    0.58
 -10   6  -2    0.56    0.26
  10   6   2    1.06    0.28
  10   6   2    0.98    0.14
  10   6   2    1.64    0.22
 -10   6  -2    1.14    0.17
 -10   6  -2    0.99    0.18
 -12  -6  -2    7.46    0.39
 -12  -6  -2    8.32    0.45
  12  -6   2    7.90    0.42
 -12  -6  -2    9.19    0.39
  12   6   2    7.79    0.36
  12   6   2    8.41    0.42
  12   6   2    8.43    0.52
 -11  -7   2    0.31    0.12
  11  -7  -2    0.13    0.10
  11   7  -2    0.16    0.11
  11   7  -2    0.31    0.10
 -11   7   2    0.26    0.11
  11   7  -2   -0.02    0.18
  11   7  -2    0.32    0.08
   9  -7  -2    1.78    0.37
   9  -7  -2    1.82    0.26
  -9  -7   2    1.42    0.26
  -9  -7   2    1.86    0.25
   9  -7  -2    1.63    0.34
  -9  -7   2    2.14    0.18
   9  -7  -2    1.84    0.24
  -9  -7   2    1.98    0.27
   9   7  -2    1.89    0.24
   9   7  -2    1.75    0.18
   9   7  -2    1.18    0.28
  -9   7   2    1.65    0.22
   9   7  -2    1.58    0.20
  -9   7   2    1.45    0.27
   9   7  -2    1.58    0.18
  -7  -7   2    4.78    0.40
  -7  -7   2    5.05    0.34
   7  -7  -2    4.95    0.37
   7  -7  -2    5.67    0.61
   7  -7  -2    5.04    0.44
  -7  -7   2    4.66    0.44
   7  -7  -2    4.73    0.38
   7  -7  -2    4.26    0.43
  -7  -7   2    5.14    0.39
  -7  -7   2    5.09    0.39
   7   7  -2    5.28    0.42
  -7   7   2    4.81    0.34
  -7   7   2    5.14    0.51
  -7   7   2    4.45    0.41
   7   7  -2    4.81    0.28
  -7   7   2    5.15    0.35
  -7   7   2    4.97    0.35
   7   7  -2    3.78    0.55
   7   7  -2    4.41    0.38
  -5  -7   2    3.45    0.35
   5  -7  -2    3.59    0.43
   5  -7  -2    3.69    0.45
   5  -7  -2    3.44    0.34
  -5  -7   2    3.69    0.38
   5  -7  -2    3.59    0.33
  -5  -7   2    3.79    0.47
  -5  -7   2    3.69    0.33
   5  -7  -2    3.11    0.35
   5  -7  -2    3.18    0.40
   5   7  -2    3.23    0.28
   5   7  -2    3.50    0.38
   5   7  -2    3.24    0.30
  -5   7   2    3.55    0.38
  -5   7   2    3.56    0.37
  -5   7   2    3.40    0.52
   5   7  -2    3.75    0.33
  -5   7   2    3.37    0.45
  -5   7   2    3.63    0.33
   5   7  -2    3.64    0.29
  -3  -7   2    5.68    0.49
   3  -7  -2    5.82    0.49
  -3  -7   2    5.69    0.55
   3  -7  -2    5.91    0.42
   3  -7  -2    6.06    0.44
  -3  -7   2    5.89    0.45
  -3  -7   2    6.44    0.43
  -3  -7   2    5.92    0.56
   3  -7  -2    5.67    0.41
   3  -7  -2    5.85    0.46
   3  -7  -2    6.09    0.52
   3  -7  -2    5.94    0.37
  -3   7   2    6.62    0.48
  -3   7   2    6.20    0.34
  -3   7   2    6.40    0.46
   3   7  -2    6.19    0.37
   3   7  -2    6.72    0.38
  -3   7   2    5.58    0.48
   3   7  -2    5.78    0.78
   3   7  -2    6.22    0.44
   3   7  -2    5.62    0.43
   1  -7  -2    3.23    0.39
  -1  -7   2    2.93    0.35
   1  -7  -2    3.28    0.38
  -1  -7   2    3.19    0.37
  -1  -7   2    3.86    0.35
   1  -7  -2    3.33    0.47
   1  -7  -2    3.21    0.44
  -1  -7   2    3.66    0.47
   1  -7  -2    3.58    0.31
   1  -7  -2    2.42    0.39
   1  -7  -2    3.12    0.30
   1  -7  -2    3.28    0.42
  -1  -7   2    3.40    0.41
  -1  -7   2    3.89    0.48
   1   7  -2    4.19    0.40
  -1   7   2    2.99    0.36
   1   7  -2    4.03    0.30
  -1   7   2    2.92    0.40
  -1   7   2    3.66    0.39
   1   7  -2    3.72    0.28
  -1   7   2    3.13    0.26
   1   7  -2    3.47    0.30
  -1   7   2    3.89    0.35
   1   7  -2    4.05    0.32
   1   7  -2    3.64    0.43
  -1   7   2    2.77    0.39
  -1  -7  -2   41.84    1.90
  -1  -7  -2   45.13    1.85
  -1  -7  -2   40.25    1.95
   1  -7   2   43.72    1.99
   1  -7   2   42.65    1.95
   1  -7   2   42.43    1.92
  -1  -7  -2   45.36    1.91
   1  -7   2   42.60    1.89
   1  -7   2   47.19    1.89
   1  -7   2   46.18    1.89
  -1  -7  -2   41.98    2.00
  -1  -7  -2   41.73    1.92
   1   7   2   46.04    1.89
   1   7   2   45.62    1.84
  -1   7  -2   47.04    1.87
  -1   7  -2   46.69    1.90
   1   7   2   45.63    1.82
   1   7   2   45.26    1.88
  -1   7  -2   46.12    1.84
  -1   7  -2   44.50    1.88
   1   7   2   45.50    1.91
  -1   7  -2   44.85    1.88
  -1   7  -2   45.82    1.82
   3  -7   2   72.91    2.96
   3  -7   2   70.31    3.04
  -3  -7  -2   72.25    2.92
   3  -7   2   70.79    2.98
   3  -7   2   71.58    3.03
   3  -7   2   72.45    2.98
  -3  -7  -2   67.22    3.00
  -3  -7  -2   69.74    3.08
   3  -7   2   71.80    2.95
  -3  -7  -2   71.75    2.98
  -3  -7  -2   66.34    3.03
   3   7   2   73.56    2.89
  -3   7  -2   72.95    3.00
   3   7   2   69.06    2.95
   3   7   2   75.22    2.93
   3   7   2   72.45    2.97
   3   7   2   71.61    2.96
  -3   7  -2   75.71    2.97
   3   7   2   72.80    2.97
  -3   7  -2   72.69    2.95
  -3   7  -2   73.15    2.93
   3   7   2   77.22    2.91
  -3   7  -2   75.72    2.90
  -3   7  -2   74.45    2.96
   5  -7   2   39.42    1.78
  -5  -7  -2   40.99    1.78
  -5  -7  -2   40.21    1.71
   5  -7   2   40.05    1.76
  -5  -7  -2   38.61    1.81
  -5   7  -2   40.37    1.65
   5   7   2   37.12    1.63
  -5   7  -2   41.83    1.72
   5   7   2   35.90    1.72
  -5   7  -2   42.39    1.71
  -5   7  -2   42.61    1.69
   5   7   2   39.64    1.68
   5   7   2   39.36    1.70
  -5   7  -2   39.30    1.72
   5   7   2   38.66    1.71
   7  -7   2    9.35    0.52
   7  -7   2    9.29    0.63
  -7  -7  -2   10.12    0.53
  -7  -7  -2   10.50    0.55
  -7  -7  -2    9.31    0.56
   7  -7   2    9.99    0.52
  -7  -7  -2   10.17    0.64
   7  -7   2    9.54    0.63
  -7   7  -2   10.08    0.52
   7   7   2   10.27    0.47
   7   7   2   10.07    0.57
   7   7   2   10.12    0.50
   7   7   2    9.65    0.52
  -7   7  -2   10.06    0.52
  -7   7  -2   10.33    0.57
   7   7   2   10.25    0.59
   7   7   2    8.55    0.64
  -7   7  -2    9.85    0.56
  -9  -7  -2    6.37    0.37
  -9  -7  -2    6.27    0.36
   9  -7   2    6.35    0.36
   9  -7   2    6.17    0.58
  -9   7  -2    7.08    0.44
   9   7   2    6.39    0.49
   9   7   2    6.68    0.40
   9   7   2    6.41    0.35
  -9   7  -2    7.00    0.40
   9   7   2    5.74    0.55
  -9   7  -2    6.74    0.40
   9   7   2    6.52    0.31
  -9   7  -2    6.36    0.36
   9   7   2    6.21    0.40
   8  -8  -2   13.37    0.60
  -8  -8   2   12.47    0.63
  -8  -8   2   12.99    0.63
   8   8  -2   14.57    0.68
   8   8  -2   12.81    0.59
  -8   8   2   12.01    0.63
   8   8  -2   12.84    0.62
  -6  -8   2    9.54    0.52
   6  -8  -2    8.17    0.48
  -6  -8   2    9.80    0.45
   6  -8  -2   10.04    0.53
  -6  -8   2   10.48    0.61
   6  -8  -2    8.33    0.70
  -6  -8   2    9.20    0.51
   6   8  -2   10.09    0.51
  -6   8   2    9.26    0.46
  -6   8   2   11.29    0.70
  -6   8   2    9.89    0.48
   6   8  -2    9.39    0.47
   6   8  -2    9.29    0.42
   6   8  -2    7.75    0.45
  -4  -8   2    1.18    0.27
  -4  -8   2    1.41    0.21
   4  -8  -2    1.22    0.27
  -4  -8   2    1.21    0.22
  -4  -8   2    1.56    0.25
   4  -8  -2    1.37    0.21
   4  -8  -2    1.34    0.23
  -4   8   2    1.46    0.21
   4   8  -2    1.69    0.22
   4   8  -2    1.91    0.18
  -4   8   2    1.41    0.26
  -4   8   2    1.79    0.19
   4   8  -2    1.43    0.26
   4   8  -2    1.46    0.25
   4   8  -2    1.38    0.28
  -4   8   2    2.06    0.32
   2  -8  -2    3.81    0.36
  -2  -8   2    3.34    0.35
   2  -8  -2    3.48    0.35
  -2  -8   2    3.32    0.26
   2  -8  -2    2.99    0.34
  -2  -8   2    2.87    0.35
   2   8  -2    3.67    0.25
  -2   8   2    3.25    0.37
   2   8  -2    3.28    0.28
  -2   8   2    3.39    0.34
   2   8  -2    3.61    0.32
  -2   8   2    3.73    0.31
  -2   8   2    3.70    0.35
   0  -8  -2   41.78    1.84
   0  -8   2   40.99    1.89
   0  -8   2   45.10    1.80
   0  -8  -2   41.15    1.90
   0  -8  -2   44.12    1.82
   0  -8   2   39.11    1.88
   0  -8   2   42.13    1.84
   0   8  -2   44.04    1.80
   0   8   2   45.47    1.80
   0   8   2   42.03    1.80
   0   8   2   44.36    1.80
   0   8   2   43.49    1.81
   0   8   2   43.56    1.72
   0   8  -2   40.19    1.80
   0   8   2   41.99    1.93
   0   8  -2   44.00    1.76
   0   8  -2   43.34    1.82
   0   8  -2   44.70    1.74
   0   8  -2   45.06    1.80
  -2  -8  -2   16.56    0.77
   2  -8   2   15.89    0.75
  -2  -8  -2   14.73    0.79
   2  -8   2   14.59    0.88
   2  -8   2   15.42    0.78
  -2  -8  -2   15.52    0.73
   2  -8   2   14.89    0.81
  -2  -8  -2   14.80    0.82
  -2   8  -2   15.81    0.73
   2   8   2   16.13    0.67
   2   8   2   14.89    0.73
   2   8   2   15.97    0.75
   2   8   2   14.97    0.78
  -2   8  -2   16.34    0.68
  -2   8  -2   15.47    0.75
  -2   8  -2   16.45    0.75
  -2   8  -2   15.73    0.73
  -4  -8  -2    5.02    0.39
  -4  -8  -2    4.59    0.34
  -4  -8  -2    4.09    0.38
  -4  -8  -2    4.74    0.36
   4  -8   2    4.49    0.34
  -4  -8  -2    4.61    0.34
   4  -8   2    4.30    0.45
   4  -8   2    4.19    0.31
   4   8   2    4.91    0.26
  -4   8  -2    4.23    0.33
  -4   8  -2    4.56    0.30
   4   8   2    3.47    0.66
  -4   8  -2    4.56    0.29
  -4   8  -2    4.54    0.25
   4   8   2    4.54    0.32
  -6  -8  -2    0.70    0.26
  -6  -8  -2    0.41    0.16
   6  -8   2    0.26    0.15
  -6  -8  -2    0.46    0.14
  -6  -8  -2    0.35    0.13
   6  -8   2    0.40    0.30
   6  -8   2    0.42    0.12
   6   8   2    0.53    0.10
   6   8   2    0.51    0.19
   6   8   2    0.34    0.13
   6   8   2    0.14    0.16
  -6   8  -2    0.24    0.11
  -8  -8  -2   -0.03    0.09
   8  -8   2    0.21    0.10
  -8  -8  -2    0.18    0.12
   8   8   2    0.26    0.17
  -8   8  -2    0.11    0.09
   8   8   2    0.14    0.16
   8   8   2    0.19    0.08
   3  -9  -2    5.61    0.36
   3  -9  -2    4.79    0.39
  -3  -9   2    5.38    0.39
   3  -9  -2    6.33    0.40
  -3  -9   2    5.87    0.29
  -3   9   2    5.65    0.31
   3   9  -2    5.87    0.27
  -3   9   2    5.44    0.30
   3   9  -2    6.31    0.45
   1  -9  -2   37.00    1.47
  -1  -9   2   38.01    1.51
  -1  -9   2   33.23    1.45
   1  -9  -2   36.63    1.49
   1  -9  -2   34.70    1.55
  -1  -9   2   35.79    1.49
  -1  -9   2   33.25    1.55
  -1   9   2   35.75    1.48
   1   9  -2   37.80    1.47
  -1   9   2   36.72    1.47
  -1   9   2   34.26    1.46
   1   9  -2   38.08    1.42
   1  -9   2    0.10    0.11
  -1  -9  -2   -0.13    0.08
  -1  -9  -2    0.28    0.26
  -1  -9  -2    0.03    0.18
   1  -9   2    0.03    0.12
   1  -9   2    0.13    0.08
   1  -9   2    0.24    0.20
  -1  -9  -2    0.04    0.10
  -1   9  -2    0.02    0.18
  -1   9  -2   -0.20    0.11
   1   9   2    0.08    0.09
   1   9   2    0.01    0.10
   3  -9   2    4.43    0.28
  -3  -9  -2    4.30    0.34
  -3  -9  -2    4.73    0.28
   3   9   2    5.07    0.27
   3   9   2    4.81    0.33
  -3   9  -2    4.57    0.25
  -3   9  -2    4.18    0.32
  -3   9  -2    4.38    0.30
  16   0  -3    0.25    0.12
  16   0  -3   -0.17    0.08
 -16   0   3   -0.15    0.10
  16   0  -3    0.01    0.13
 -16   0   3   -0.13    0.10
 -14   0   3   -0.33    0.32
  14   0  -3    0.33    0.14
  14   0  -3   -0.22    0.17
 -14   0   3   -0.35    0.20
  14   0  -3   -0.08    0.20
 -12   0   3   -0.31    0.28
 -12   0   3    0.14    0.16
 -12   0   3    0.23    0.24
  12   0  -3    0.18    0.14
  12   0  -3    0.03    0.13
  12   0  -3    0.07    0.14
 -12   0   3    0.18    0.22
  12   0  -3   -0.12    0.33
 -12   0   3   -0.01    0.17
 -12   0   3   -0.10    0.21
  12   0  -3    0.34    0.19
 -10   0   3    0.33    0.16
  10   0  -3    0.10    0.10
  10   0  -3   -0.24    0.26
 -10   0   3    0.04    0.24
 -10   0   3   -0.08    0.17
 -10   0   3    0.23    0.21
  10   0  -3   -0.02    0.13
 -10   0   3    0.12    0.18
  10   0  -3    0.22    0.17
  10   0  -3   -0.09    0.20
 -10   0   3    0.54    0.19
 -10   0   3    0.01    0.29
  10   0  -3    0.21    0.17
  10   0  -3   -0.14    0.31
 -10   0   3    0.32    0.30
  10   0  -3   -0.12    0.24
   8   0  -3    0.10    0.16
   8   0  -3    0.21    0.20
  -8   0   3    0.04    0.11
   8   0  -3    0.05    0.07
   8   0  -3    0.20    0.17
  -8   0   3    0.20    0.20
   8   0  -3   -0.07    0.17
   8   0  -3    0.24    0.18
  -8   0   3    0.13    0.20
  -8   0   3    0.11    0.10
  -8   0   3    0.28    0.22
  -8   0   3    0.03    0.22
  -8   0   3    0.21    0.14
  -8   0   3    0.01    0.06
   8   0  -3   -0.08    0.10
  -8   0   3    0.41    0.21
   8   0  -3    0.32    0.20
   6   0  -3    0.17    0.12
  -6   0   3    0.03    0.06
  -6   0   3    0.01    0.08
   6   0  -3    0.19    0.08
   6   0  -3    0.20    0.08
   6   0  -3    0.05    0.07
  -6   0   3    0.21    0.18
   6   0  -3    0.03    0.09
  -6   0   3    0.12    0.09
   6   0  -3    0.00    0.14
  -6   0   3    0.02    0.07
  -4   0   3    0.03    0.14
   2   0  -3    0.11    0.03
  -2   0   3    0.16    0.02
   2   0  -3    0.06    0.03
   0   0  -3    0.05    0.03
   0   0  -3    0.01    0.01
   0   0   3    0.05    0.02
   0   0  -3    0.01    0.03
   0   0   3    0.01    0.03
   0   0   3    0.03    0.01
   0   0  -3    0.07    0.02
   0   0   3    0.05    0.02
   0   0  -3    0.03    0.02
   0   0  -3    0.04    0.02
   2   0   3    0.22    0.07
   2   0   3    0.13    0.04
  -2   0  -3    0.18    0.06
  -2   0  -3    0.17    0.04
  -2   0  -3    0.05    0.05
  -2   0  -3    0.19    0.04
  -2   0  -3    0.21    0.07
  -4   0  -3    0.11    0.06
   4   0   3    0.02    0.06
  -4   0  -3    0.08    0.12
  -4   0  -3    0.17    0.06
  -4   0  -3   -0.04    0.06
  -4   0  -3    0.06    0.07
  -4   0  -3    0.04    0.06
  -4   0  -3   -0.01    0.05
  -4   0  -3    0.05    0.06
  -4   0  -3    0.02    0.05
   4   0   3    0.02    0.05
   4   0   3   -0.13    0.12
   4   0   3    0.03    0.04
   4   0   3    0.04    0.08
   4   0   3    0.09    0.06
  -6   0  -3   -0.42    0.26
   6   0   3    0.04    0.07
   6   0   3   -0.01    0.12
  -6   0  -3    0.09    0.09
  -6   0  -3    0.15    0.14
  -6   0  -3    0.08    0.11
  -6   0  -3    0.02    0.09
   6   0   3    0.20    0.27
   6   0   3    0.02    0.07
   6   0   3    0.28    0.07
   6   0   3    0.10    0.45
   6   0   3    0.02    0.12
   6   0   3    0.37    0.11
  -6   0  -3    0.00    0.14
  -6   0  -3    0.07    0.08
   6   0   3    0.15    0.15
  -6   0  -3    0.13    0.12
   8   0   3    0.16    0.14
   8   0   3   -0.37    0.34
  -8   0  -3    0.13    0.25
  -8   0  -3    0.02    0.12
  -8   0  -3   -0.04    0.15
  -8   0  -3   -0.06    0.14
  -8   0  -3   -0.20    0.44
  -8   0  -3    0.31    0.22
   8   0   3    0.27    0.11
  -8   0  -3   -0.05    0.14
   8   0   3   -0.14    0.12
   8   0   3   -0.09    0.95
   8   0   3   -0.18    0.22
   8   0   3    0.08    0.13
  -8   0  -3    0.12    0.28
   8   0   3    0.00    0.14
   8   0   3   -0.01    0.17
  -8   0  -3   -0.20    0.21
  -8   0  -3    0.18    0.20
 -10   0  -3    0.19    0.13
  10   0   3   -0.01    0.13
  10   0   3    0.51    0.27
  10   0   3   -0.01    0.17
 -10   0  -3    0.32    0.20
 -10   0  -3   -0.03    0.18
  10   0   3   -0.22    0.17
  10   0   3   -0.16    0.14
 -10   0  -3    0.33    0.23
  10   0   3    0.22    0.18
 -10   0  -3    0.11    0.20
  10   0   3   -0.05    0.12
 -10   0  -3   -0.05    0.21
  10   0   3    0.07    0.15
 -10   0  -3    0.11    0.14
 -10   0  -3    0.21    0.26
  12   0   3    0.40    0.26
  12   0   3    0.69    0.28
  12   0   3   -0.13    0.13
 -12   0  -3    0.53    0.30
 -12   0  -3    0.16    0.19
  12   0   3   -0.02    0.17
 -12   0  -3   -0.03    0.42
 -12   0  -3    0.06    0.15
 -12   0  -3    0.08    0.24
 -12   0  -3    0.65    0.22
  12   0   3    0.18    0.22
 -14   0  -3   -0.16    0.14
  14   0   3   -0.04    0.15
  14   0   3    0.10    0.23
 -14   0  -3    0.15    0.17
  14   0   3    0.29    0.12
 -14   0  -3   -0.11    0.19
  14   0   3    0.24    0.15
  16   0   3   -0.03    0.08
 -16   0  -3    0.08    0.17
 -16   0  -3    0.01    0.14
 -16   0  -3    0.12    0.10
 -16   0  -3   -0.05    0.11
 -17  -1   3   20.13    0.82
  17  -1  -3   19.65    0.81
  17   1  -3   20.35    0.79
 -17   1   3   19.64    0.82
  17   1  -3   18.83    0.81
  15  -1  -3   23.19    1.10
  15  -1  -3   24.89    1.08
  15  -1  -3   25.01    1.06
  15  -1  -3   25.43    1.04
 -15  -1   3   26.51    1.13
 -15  -1   3   26.24    1.07
 -15  -1   3   25.40    1.18
 -15  -1   3   25.57    1.11
  15   1  -3   24.37    1.11
 -15   1   3   26.66    1.08
  15   1  -3   25.46    1.06
  15   1  -3   25.80    1.11
 -15   1   3   24.86    1.11
 -15   1   3   26.10    1.12
  15   1  -3   24.93    1.07
 -13  -1   3    0.19    0.27
  13  -1  -3    0.04    0.16
  13  -1  -3    0.23    0.13
 -13  -1   3    0.32    0.24
  13  -1  -3    0.28    0.13
 -13  -1   3    0.00    0.19
  13  -1  -3   -0.34    0.48
  13  -1  -3    0.55    0.14
 -13  -1   3    0.31    0.29
 -13  -1   3   -0.08    0.22
 -13  -1   3    0.48    0.20
 -13   1   3    0.44    0.23
  13   1  -3    0.76    0.30
  13   1  -3    0.27    0.18
 -13   1   3    0.21    0.26
  13   1  -3   -0.16    0.29
  13   1  -3    0.42    0.15
  13   1  -3    0.18    0.14
 -13   1   3    0.41    0.21
 -13   1   3    0.23    0.17
 -13   1   3    0.13    0.20
  13   1  -3    0.21    0.15
  11  -1  -3   20.94    0.94
  11  -1  -3   21.16    1.00
 -11  -1   3   22.78    1.05
  11  -1  -3   21.10    1.05
 -11  -1   3   22.23    1.00
 -11  -1   3   21.49    1.01
 -11  -1   3   21.30    1.07
 -11  -1   3   22.58    1.04
  11  -1  -3   21.68    0.95
 -11  -1   3   21.86    1.00
 -11  -1   3   21.27    1.12
  11  -1  -3   19.32    1.00
 -11  -1   3   22.19    0.99
  11  -1  -3   22.90    0.96
 -11   1   3   21.46    1.04
  11   1  -3   20.69    1.04
 -11   1   3   23.27    1.04
  11   1  -3   21.18    0.96
  11   1  -3   21.96    0.96
 -11   1   3   22.30    1.00
 -11   1   3   21.21    1.00
  11   1  -3   22.05    0.95
 -11   1   3   21.74    1.00
  11   1  -3   21.94    1.02
  11   1  -3   21.65    1.04
 -11   1   3   23.18    1.02
 -11   1   3   21.18    1.11
  -9  -1   3    0.21    0.20
  -9  -1   3    0.03    0.23
  -9  -1   3    0.29    0.26
  -9  -1   3   -0.05    0.24
   9  -1  -3    0.17    0.16
  -9  -1   3    0.16    0.28
   9  -1  -3   -0.08    0.19
  -9  -1   3   -0.03    0.16
  -9  -1   3   -0.17    0.19
   9  -1  -3    0.14    0.11
   9  -1  -3    0.27    0.15
  -9  -1   3    0.04    0.16
  -9  -1   3    0.15    0.14
   9  -1  -3    0.08    0.11
   9   1  -3    0.07    0.17
  -9   1   3    0.00    0.20
   9   1  -3    0.33    0.10
   9   1  -3    0.24    0.21
   9   1  -3    0.24    0.15
  -9   1   3   -0.15    0.32
  -9   1   3    0.11    0.16
  -9   1   3    0.23    0.18
  -9   1   3    0.11    0.20
  -9   1   3    0.34    0.24
  -9   1   3    0.32    0.24
   9   1  -3   -0.05    0.27
  -9   1   3   -0.23    0.13
   9   1  -3   -0.08    0.25
  -9   1   3   -0.03    0.15
   9   1  -3    0.07    0.11
  -7  -1   3    0.32    0.16
   7  -1  -3    0.21    0.15
   7  -1  -3    0.10    0.08
   7  -1  -3    0.14    0.09
   7  -1  -3    0.12    0.12
   7  -1  -3    0.23    0.13
  -7  -1   3    0.05    0.11
   7  -1  -3    0.10    0.10
   7  -1  -3    0.10    0.12
  -7  -1   3    0.28    0.15
  -7  -1   3    0.17    0.10
   7  -1  -3    0.20    0.12
   7   1  -3    0.05    0.08
   7   1  -3    0.29    0.11
  -7   1   3    0.11    0.14
   7   1  -3    0.28    0.11
  -7   1   3   -0.02    0.14
  -7   1   3    0.16    0.06
   7   1  -3   -0.04    0.17
  -7   1   3    0.09    0.12
  -7   1   3   -0.01    0.15
  -7   1   3    0.10    0.10
   7   1  -3    0.11    0.08
   7   1  -3    0.18    0.16
   7   1  -3    0.25    0.60
  -7   1   3    0.23    0.10
  -5  -1   3   30.48    1.19
   5  -1  -3   29.63    1.17
  -5  -1   3   28.15    1.15
  -5  -1   3   28.66    1.16
   5  -1  -3   28.59    1.15
   5  -1  -3   28.63    1.19
   5  -1  -3   28.83    1.14
   5  -1  -3   28.63    1.15
   5  -1  -3   28.04    1.21
   5  -1  -3   28.56    1.15
  -5  -1   3   30.28    1.17
   5  -1  -3   27.73    1.16
   5  -1  -3   29.77    1.16
  -5   1   3   28.48    1.20
   5   1  -3   28.69    1.17
  -5   1   3   29.06    1.15
   5   1  -3   27.86    1.16
   5   1  -3   26.27    2.18
   5   1  -3   29.72    1.15
  -5   1   3   30.09    1.17
   5   1  -3   27.66    1.17
   5   1  -3   28.25    1.19
  -5   1   3   28.89    1.15
  -5   1   3   28.93    1.16
  -5   1   3   28.52    1.15
   3  -1  -3   11.43    0.49
   3  -1  -3   10.72    0.47
   3  -1  -3   11.55    0.50
   3  -1  -3   11.82    0.47
  -3  -1   3   12.76    0.47
  -3  -1   3   11.14    0.48
   3  -1  -3   10.85    0.48
   3  -1  -3   11.92    0.48
   3  -1  -3   11.54    0.45
   3  -1  -3   11.72    0.47
  -3  -1   3   11.73    0.48
   3  -1  -3   11.59    0.48
  -3   1   3   11.82    0.48
  -3   1   3   11.27    0.47
  -3   1   3   11.86    0.50
   3   1  -3   11.36    0.48
   3   1  -3   12.12    0.46
  -3   1   3   10.54    0.46
   3   1  -3   11.61    0.48
   3   1  -3   10.85    0.45
  -3   1   3   10.73    0.46
   3   1  -3   11.15    0.47
   3   1  -3   11.90    0.46
   3   1  -3   10.32    1.03
  -3   1   3   10.81    0.47
  -3   1   3   11.93    0.48
   1  -1  -3  143.73    5.14
  -1  -1   3  127.13    5.67
   1  -1  -3  132.29    5.13
  -1  -1   3  123.37    5.12
   1  -1  -3  129.25    5.59
  -1  -1   3  130.82    5.12
  -1  -1   3  134.13    5.12
   1  -1  -3  131.95    5.13
  -1  -1   3  134.49    5.13
   1  -1  -3  135.84    5.12
  -1   1   3  140.02    5.12
  -1   1   3  129.36    5.11
  -1   1   3  127.95    5.12
  -1   1   3  127.70    5.12
   1   1  -3  124.86    5.60
  -1   1   3  136.08    5.13
  -1   1   3  129.95    5.13
   1   1  -3  130.24    5.13
  -1   1   3  126.44    5.12
   1   1  -3  139.47    5.12
  -1  -1  -3  356.68   13.70
  -1  -1  -3  349.67   13.72
  -1  -1  -3  370.06   13.70
  -1   1  -3  345.72   13.69
   1   1   3  349.50   13.71
  -1   1  -3  345.14   13.71
   3  -1   3  489.34   21.31
  -3  -1  -3  596.59   21.33
  -3  -1  -3  607.92   21.29
   3   1   3  570.58   21.30
  -3   1  -3  515.54   21.31
   3   1   3  574.29   21.33
   3   1   3  572.45   21.28
  -3   1  -3  497.84   21.28
  -3   1  -3  511.28   21.27
  -5  -1  -3    2.90    0.21
  -5  -1  -3    2.79    0.19
   5  -1   3    3.17    0.43
  -5  -1  -3    3.00    0.19
  -5  -1  -3    3.42    0.25
   5  -1   3    2.54    0.27
   5  -1   3    2.73    0.17
  -5  -1  -3    2.61    0.36
   5  -1   3    2.97    0.22
  -5  -1  -3    2.72    0.22
   5  -1   3    2.72    0.18
  -5  -1  -3    2.89    0.19
  -5  -1  -3    2.97    0.20
   5  -1   3    2.75    0.18
   5  -1   3    2.76    0.18
   5  -1   3    2.58    0.22
   5  -1   3    2.47    0.21
   5   1   3    2.71    0.17
   5   1   3    2.00    0.35
  -5   1  -3    3.39    0.21
  -5   1  -3    2.82    0.34
   5   1   3    2.70    0.17
  -5   1  -3    2.68    0.22
   5   1   3    2.59    0.73
  -5   1  -3    2.90    0.19
  -5   1  -3    2.62    0.20
  -5   1  -3    2.79    0.18
  -5   1  -3    2.32    0.26
  -5   1  -3    2.95    0.18
  -5   1  -3    2.89    0.19
  -5   1  -3    2.67    0.21
   5   1   3    2.80    0.22
   5   1   3    2.69    0.21
   7  -1   3   11.13    0.63
   7  -1   3   10.82    0.53
  -7  -1  -3   11.29    0.71
   7  -1   3   10.61    0.53
  -7  -1  -3   12.46    0.58
   7  -1   3   11.10    0.56
   7  -1   3   10.29    0.59
  -7  -1  -3   11.06    0.52
   7  -1   3   11.41    0.51
  -7  -1  -3   11.47    0.54
  -7  -1  -3   10.38    0.63
  -7  -1  -3   11.73    0.54
  -7  -1  -3   11.22    0.60
  -7  -1  -3   10.51    0.55
   7  -1   3   11.41    0.52
   7  -1   3   10.87    0.58
  -7  -1  -3   11.82    0.58
   7  -1   3   11.62    0.53
   7  -1   3   10.35    0.65
   7  -1   3   10.67    0.60
  -7   1  -3   11.55    0.53
  -7   1  -3   10.80    0.56
  -7   1  -3   10.43    0.67
  -7   1  -3   11.85    0.52
   7   1   3   10.94    0.54
   7   1   3   10.55    1.84
  -7   1  -3   12.01    0.54
   7   1   3   11.40    0.52
  -7   1  -3   10.86    0.65
   7   1   3   12.35    0.56
  -7   1  -3   10.38    0.53
   7   1   3   11.36    0.61
  -7   1  -3   11.56    0.53
  -7   1  -3   10.90    0.61
   7   1   3   10.95    0.51
   7   1   3   10.68    0.51
  -7   1  -3   10.28    0.61
   7   1   3   11.54    0.60
   7   1   3   11.35    0.63
  -9  -1  -3   13.38    0.68
   9  -1   3   13.95    0.62
  -9  -1  -3   13.31    0.70
  -9  -1  -3   14.30    0.73
   9  -1   3   13.25    0.72
   9  -1   3   13.67    0.69
  -9  -1  -3   13.55    0.68
  -9  -1  -3   13.36    0.68
  -9  -1  -3   13.93    0.84
   9  -1   3   12.73    0.66
  -9  -1  -3   13.06    0.63
   9  -1   3   13.57    0.63
  -9  -1  -3   14.17    0.71
   9  -1   3   13.47    0.63
  -9  -1  -3   13.08    0.71
   9  -1   3   13.85    0.66
  -9   1  -3   13.41    0.68
  -9   1  -3   13.72    0.67
   9   1   3   13.35    0.63
  -9   1  -3   13.65    0.73
   9   1   3   15.37    0.71
  -9   1  -3   14.11    0.72
  -9   1  -3   14.80    0.68
  -9   1  -3   13.74    0.66
  -9   1  -3   14.17    0.69
   9   1   3   13.23    0.63
   9   1   3   13.71    0.64
   9   1   3   13.43    0.67
   9   1   3   13.88    0.70
   9   1   3   12.32    0.67
   9   1   3   15.11    0.73
  11  -1   3   19.33    0.92
  11  -1   3   19.20    0.94
 -11  -1  -3   18.34    1.06
  11  -1   3   16.91    0.93
 -11  -1  -3   19.37    0.92
  11  -1   3   17.63    1.08
  11  -1   3   19.16    0.84
 -11  -1  -3   19.53    0.84
 -11  -1  -3   20.11    0.97
  11  -1   3   19.16    0.89
  11  -1   3   19.10    0.92
 -11  -1  -3   19.69    0.94
 -11  -1  -3   19.93    0.96
  11  -1   3   19.02    0.85
 -11  -1  -3   19.65    0.96
 -11  -1  -3   18.81    0.89
  11  -1   3   19.37    0.90
 -11   1  -3   19.36    0.94
 -11   1  -3   19.15    0.88
 -11   1  -3   19.86    0.95
  11   1   3   18.89    0.94
  11   1   3   18.78    0.86
  11   1   3   19.14    0.92
  11   1   3   19.90    0.91
  11   1   3   20.16    0.85
  11   1   3   19.80    0.88
  11   1   3   20.18    0.96
 -11   1  -3   19.64    1.00
 -11   1  -3   18.76    0.93
 -11   1  -3   19.66    0.96
 -11   1  -3   19.45    0.93
 -13  -1  -3    0.33    0.18
 -13  -1  -3    0.67    0.23
  13  -1   3    0.10    0.11
  13  -1   3    0.10    0.23
  13  -1   3    0.27    0.23
  13  -1   3   -0.04    0.29
 -13  -1  -3   -0.04    0.18
  13   1   3    0.05    0.13
  13   1   3    0.22    0.23
  13   1   3    0.06    0.31
 -13   1  -3    0.12    0.21
 -13   1  -3    0.22    0.25
 -13   1  -3    0.20    0.19
 -13   1  -3    0.69    0.51
  13   1   3    0.21    0.23
  13   1   3    0.46    0.13
 -13   1  -3    0.13    0.14
  13   1   3    0.19    0.17
 -15  -1  -3    0.10    0.17
  15  -1   3    0.08    0.08
 -15  -1  -3    0.35    0.15
  15   1   3    0.31    0.20
 -15   1  -3    0.25    0.15
  15   1   3    0.10    0.14
  15   1   3    0.04    0.09
 -15   1  -3    0.01    0.27
 -15   1  -3    0.19    0.15
 -15   1  -3    0.41    0.17
  15   1   3    0.14    0.27
 -15   1  -3    0.10    0.10
  16  -2  -3    1.34    0.13
 -16  -2   3    1.51    0.21
  16  -2  -3    1.42    0.15
 -16  -2   3    1.43    0.18
  16   2  -3    1.56    0.21
 -16   2   3    1.17    0.20
 -16   2   3    1.54    0.22
  16   2  -3    1.41    0.14
  16   2  -3    1.02    0.16
  14  -2  -3    0.11    0.10
  14  -2  -3   -0.08    0.15
 -14  -2   3    0.06    0.27
 -14  -2   3    0.26    0.14
 -14  -2   3    0.13    0.12
  14  -2  -3    0.14    0.15
 -14  -2   3    0.09    0.15
 -14  -2   3    0.26    0.24
  14  -2  -3    0.19    0.20
 -14   2   3    0.11    0.19
  14   2  -3    0.37    0.31
 -14   2   3    0.27    0.19
  14   2  -3    0.16    0.14
 -14   2   3   -0.28    0.15
  14   2  -3    0.31    0.23
  14   2  -3    0.03    0.14
  14   2  -3    0.05    0.17
  14   2  -3    0.00    0.26
  12  -2  -3   12.46    0.57
 -12  -2   3   12.43    0.64
 -12  -2   3   13.27    0.71
 -12  -2   3   12.02    0.78
  12  -2  -3   12.25    0.60
 -12  -2   3   11.87    0.68
  12  -2  -3   12.14    0.63
 -12  -2   3   11.08    0.73
  12  -2  -3   12.02    0.80
 -12  -2   3   12.44    0.63
  12  -2  -3   11.22    0.66
 -12   2   3   13.04    0.69
 -12   2   3   12.89    0.65
  12   2  -3   12.42    0.63
  12   2  -3   11.75    0.70
 -12   2   3   13.19    0.64
  12   2  -3   12.58    0.61
 -12   2   3   12.23    0.69
 -12   2   3   11.73    0.65
  12   2  -3   12.79    0.68
 -10  -2   3    0.28    0.20
  10  -2  -3   -0.02    0.13
 -10  -2   3    0.43    0.22
 -10  -2   3    0.01    0.24
  10  -2  -3    0.23    0.14
 -10  -2   3    0.21    0.26
 -10  -2   3    0.05    0.28
  10  -2  -3    0.02    0.13
 -10  -2   3    0.07    0.20
  10  -2  -3    0.13    0.23
  10  -2  -3    0.21    0.17
 -10  -2   3    0.03    0.16
  10  -2  -3   -0.23    0.22
 -10  -2   3    0.35    0.20
 -10   2   3   -0.11    0.16
  10   2  -3   -0.14    0.15
  10   2  -3    0.26    0.22
 -10   2   3    0.06    0.16
 -10   2   3    0.03    0.20
 -10   2   3    0.08    0.20
  10   2  -3   -0.12    0.18
  10   2  -3    0.08    0.11
 -10   2   3    0.22    0.20
 -10   2   3    0.15    0.12
   8  -2  -3    0.29    0.18
   8  -2  -3    0.37    0.13
  -8  -2   3    0.37    0.21
   8  -2  -3    0.96    0.30
  -8  -2   3    0.42    0.21
   8  -2  -3    0.35    0.11
  -8  -2   3    0.30    0.21
  -8  -2   3    0.55    0.23
   8  -2  -3    0.57    0.12
  -8  -2   3    0.54    0.13
   8  -2  -3    0.51    0.16
  -8   2   3    0.15    0.19
  -8   2   3    0.53    0.22
  -8   2   3    0.49    0.19
   8   2  -3    0.06    0.19
  -8   2   3    0.29    0.17
  -8   2   3    0.25    0.17
  -8   2   3    0.37    0.15
   8   2  -3    0.45    0.30
  -8   2   3    0.37    0.24
  -8   2   3    0.24    0.15
  -8   2   3    0.55    0.15
  -8   2   3    0.56    0.26
  -8   2   3    0.32    0.21
   8   2  -3    0.47    0.10
   6  -2  -3   43.85    1.76
   6  -2  -3   44.73    1.78
   6  -2  -3   44.14    1.80
   6  -2  -3   44.81    1.78
   6  -2  -3   44.70    1.78
  -6  -2   3   46.54    1.78
   6  -2  -3   45.31    1.83
   6  -2  -3   44.55    1.76
   6  -2  -3   46.21    1.76
   6  -2  -3   43.38    1.77
   6   2  -3   43.85    1.79
   6   2  -3   40.59    3.33
   6   2  -3   41.58    1.77
   6   2  -3   42.23    1.79
  -6   2   3   42.87    1.87
  -6   2   3   44.15    1.75
   6   2  -3   47.11    1.78
  -6   2   3   44.20    1.81
  -6   2   3   44.35    1.77
  -6   2   3   43.78    1.79
  -6   2   3   42.45    1.80
   6   2  -3   45.31    1.76
  -6   2   3   43.61    1.76
   4  -2  -3   33.21    1.34
   4  -2  -3   36.32    1.36
  -4  -2   3   34.33    1.33
  -4  -2   3   34.55    1.34
   4  -2  -3   34.10    1.34
   4  -2  -3   34.55    1.35
   4  -2  -3   34.80    1.37
  -4  -2   3   28.57    1.42
  -4  -2   3   33.25    1.32
   4  -2  -3   33.61    1.33
   4  -2  -3   34.74    1.33
   4  -2  -3   33.85    1.41
  -4   2   3   33.32    1.35
   4   2  -3   31.40    1.35
  -4   2   3   33.61    1.34
  -4   2   3   32.89    1.32
   4   2  -3   31.48    2.40
   4   2  -3   33.40    1.34
  -4   2   3   31.70    1.32
   4   2  -3   32.20    1.33
   4   2  -3   32.55    1.32
  -4   2   3   32.58    1.33
   4   2  -3   32.77    1.36
   4   2  -3   33.49    1.33
  -4   2   3   33.08    1.31
   2  -2  -3    1.92    0.14
  -2  -2   3    1.56    0.19
   2  -2  -3    1.93    0.12
  -2  -2   3    2.05    0.10
   2  -2  -3    2.36    0.15
   2  -2  -3    1.92    0.51
   2  -2  -3    1.79    0.20
  -2  -2   3    1.89    0.18
   2  -2  -3    1.97    0.14
  -2  -2   3    1.70    0.61
   2  -2  -3    2.34    0.12
   2  -2  -3    1.93    0.14
   2  -2  -3    1.82    0.22
  -2   2   3    2.14    0.12
  -2   2   3    2.02    0.13
  -2   2   3    1.74    0.12
   2   2  -3    1.87    0.13
  -2   2   3    2.05    0.12
   2   2  -3    1.92    0.11
  -2   2   3    1.93    0.11
   2   2  -3    1.96    0.15
   2   2  -3    1.99    0.12
  -2   2   3    2.01    0.14
   2   2  -3    1.99    0.10
   2   2  -3    1.98    0.52
   0  -2  -3   89.95    3.59
   0  -2   3   88.48    3.56
   0  -2   3   94.18    3.57
   0  -2   3   90.89    3.59
   0  -2  -3   97.71    4.46
   0  -2  -3   89.39    3.60
   0  -2  -3   91.72    3.57
   0  -2  -3   94.43    3.58
   0  -2   3   91.49    3.57
   0  -2  -3   94.72    3.59
   0  -2  -3   92.34    3.59
   0  -2   3   93.60    3.60
   0  -2  -3   91.84    3.58
   0  -2   3   86.84    3.61
   0  -2   3   95.57    3.60
   0  -2  -3   93.43    3.61
   0  -2  -3   95.69    3.63
   0  -2   3   91.05    4.46
   0   2   3   95.97    3.58
   0   2  -3   88.89    3.59
   0   2  -3   87.27    3.57
   0   2  -3   90.28    3.58
   0   2   3   88.32    3.58
   0   2  -3   88.89    3.57
   0   2  -3   98.09    4.38
   0   2   3   94.13    3.61
   0   2  -3   82.82    3.56
   0   2  -3   86.93    3.58
   0   2   3   92.57    3.59
   0   2   3   90.12    4.41
   0   2   3   89.84    3.58
  -2  -2  -3   24.70    1.01
   2  -2   3   24.07    1.06
  -2  -2  -3   23.70    1.02
  -2  -2  -3   21.45    1.04
  -2  -2  -3   25.67    1.01
   2  -2   3   25.24    0.99
  -2  -2  -3   25.36    1.00
  -2  -2  -3   25.45    1.08
   2  -2   3   24.10    1.02
   2  -2   3   24.69    1.02
   2  -2   3   24.62    1.00
   2  -2   3   24.32    1.01
  -2  -2  -3   24.97    1.02
   2  -2   3   28.72    1.75
  -2  -2  -3   25.92    1.01
   2  -2   3   27.01    1.04
  -2  -2  -3   23.70    1.85
  -2  -2  -3   24.43    1.00
   2  -2   3   23.21    1.02
  -2  -2  -3   24.73    1.01
   2  -2   3   24.53    1.00
  -2   2  -3   25.07    1.03
  -2   2  -3   24.33    1.02
  -2   2  -3   24.11    1.02
   2   2   3   28.22    1.79
   2   2   3   25.33    1.02
   2   2   3   26.04    1.06
  -2   2  -3   23.85    1.00
   2   2   3   25.09    1.03
  -2   2  -3   24.51    1.04
   2   2   3   25.75    1.00
   2   2   3   25.55    1.00
  -2   2  -3   24.15    0.99
  -2   2  -3   24.09    1.01
   4  -2   3   72.85    3.18
  -4  -2  -3   81.81    3.31
  -4  -2  -3   84.81    3.20
   4  -2   3   80.65    3.22
   4  -2   3   77.61    3.28
   4  -2   3   82.22    3.22
  -4  -2  -3   77.90    3.23
   4  -2   3   79.48    3.20
  -4  -2  -3   82.87    3.21
  -4  -2  -3   83.21    3.21
  -4  -2  -3   84.25    3.24
  -4  -2  -3   83.60    3.18
   4  -2   3   82.59    3.21
   4  -2   3   82.68    3.21
   4  -2   3   77.46    3.21
   4  -2   3   80.35    3.19
  -4  -2  -3   83.36    3.20
   4  -2   3   80.64    3.20
  -4  -2  -3   84.55    3.21
  -4  -2  -3   84.51    3.20
  -4  -2  -3   81.98    3.22
   4  -2   3   82.05    4.24
   4  -2   3   78.37    3.22
  -4   2  -3   81.22    3.21
  -4   2  -3   83.96    3.21
  -4   2  -3   79.97    3.27
   4   2   3   72.11    3.22
  -4   2  -3   80.61    3.21
   4   2   3   82.55    3.24
   4   2   3   83.44    4.39
   4   2   3   80.28    3.28
   4   2   3   83.07    3.20
   4   2   3   82.18    3.19
  -4   2  -3   81.71    3.21
   4   2   3   82.62    3.22
  -4   2  -3   81.94    3.23
  -4   2  -3   81.16    3.21
  -6  -2  -3    3.18    0.23
   6  -2   3    2.83    0.25
   6  -2   3    2.92    0.26
   6  -2   3    3.37    0.35
  -6  -2  -3    2.93    0.37
   6  -2   3    3.13    0.22
  -6  -2  -3    2.95    0.49
  -6  -2  -3    3.38    0.30
  -6  -2  -3    2.87    0.34
  -6  -2  -3    3.66    0.43
   6  -2   3    3.38    0.28
   6  -2   3    3.86    0.23
  -6  -2  -3    3.01    0.35
  -6  -2  -3    3.10    0.31
   6  -2   3    3.00    0.22
  -6  -2  -3    3.36    0.25
   6  -2   3    3.05    0.29
   6  -2   3    2.67    1.22
   6  -2   3    3.05    0.28
   6  -2   3    2.71    0.34
  -6  -2  -3    3.27    0.21
  -6   2  -3    3.07    0.22
  -6   2  -3    3.56    0.25
  -6   2  -3    3.09    0.33
  -6   2  -3    3.45    0.30
   6   2   3    2.92    0.23
   6   2   3    3.32    0.29
  -6   2  -3    3.26    0.39
   6   2   3    3.26    0.40
   6   2   3    3.52    1.44
   6   2   3    2.80    0.30
   6   2   3    3.24    0.21
   6   2   3    3.56    0.23
   6   2   3    4.02    0.37
  -6   2  -3    2.99    0.23
  -6   2  -3    3.12    0.24
   6   2   3    2.80    0.35
   6   2   3    3.69    0.42
   6   2   3    2.90    0.20
  -6   2  -3    4.04    0.38
  -6   2  -3    3.20    0.21
  -6   2  -3    3.16    0.32
   8  -2   3   32.04    1.29
  -8  -2  -3   31.47    1.38
   8  -2   3   31.58    1.35
  -8  -2  -3   30.37    1.39
   8  -2   3   31.25    1.39
  -8  -2  -3   32.72    1.31
   8  -2   3   29.31    1.35
   8  -2   3   30.89    1.30
  -8  -2  -3   31.79    1.37
   8  -2   3   30.92    1.29
  -8  -2  -3   32.06    1.35
   8  -2   3   32.85    1.36
  -8  -2  -3   32.55    1.40
  -8  -2  -3   32.42    1.37
   8  -2   3   32.16    1.33
   8  -2   3   32.36    1.35
  -8  -2  -3   32.01    1.35
  -8   2  -3   30.67    1.36
  -8   2  -3   30.68    1.39
   8   2   3   29.98    1.43
   8   2   3   30.73    1.37
   8   2   3   32.18    1.38
  -8   2  -3   30.84    1.37
  -8   2  -3   32.27    1.35
   8   2   3   30.43    1.32
  -8   2  -3   32.07    1.37
   8   2   3   31.85    1.32
   8   2   3   31.38    1.32
  -8   2  -3   31.87    1.35
  -8   2  -3   33.63    1.32
  -8   2  -3   32.19    1.36
   8   2   3   31.42    1.32
 -10  -2  -3    3.06    0.39
 -10  -2  -3    3.15    0.34
 -10  -2  -3    3.66    0.41
 -10  -2  -3    3.21    0.38
  10  -2   3    3.37    0.23
  10  -2   3    2.60    0.27
  10  -2   3    2.62    0.47
  10  -2   3    3.01    0.30
 -10  -2  -3    2.91    0.29
  10  -2   3    3.13    0.25
  10  -2   3    2.95    0.32
  10  -2   3    3.16    0.26
 -10  -2  -3    3.62    0.40
 -10  -2  -3    3.23    0.26
  10  -2   3    2.86    0.34
  10   2   3    3.39    0.27
 -10   2  -3    2.96    0.38
  10   2   3    3.24    0.31
 -10   2  -3    3.78    0.33
 -10   2  -3    3.07    0.45
  10   2   3    3.40    0.33
 -10   2  -3    3.72    0.41
 -10   2  -3    3.08    0.31
  10   2   3    2.53    0.34
  10   2   3    3.02    0.28
 -10   2  -3    3.45    0.36
 -10   2  -3    3.77    0.35
  10   2   3    2.99    0.38
  10   2   3    2.55    0.28
 -10   2  -3    2.69    0.36
  12  -2   3   13.94    0.83
 -12  -2  -3   15.14    0.73
 -12  -2  -3   14.60    0.78
  12  -2   3   13.56    0.75
  12  -2   3   13.95    0.79
  12  -2   3   14.51    0.78
 -12  -2  -3   15.08    0.80
 -12  -2  -3   14.39    0.75
  12  -2   3   13.68    0.74
  12  -2   3   14.77    0.63
 -12  -2  -3   14.24    0.87
  12  -2   3   14.44    0.69
 -12  -2  -3   14.62    0.75
  12   2   3   14.94    0.75
  12   2   3   15.79    0.74
 -12   2  -3   14.84    0.73
 -12   2  -3   14.34    0.72
 -12   2  -3   14.85    0.76
  12   2   3   13.99    0.79
  12   2   3   14.58    0.79
  12   2   3   14.56    0.75
  12   2   3   14.90    0.69
 -12   2  -3   14.09    0.75
 -12   2  -3   14.37    0.72
 -12   2  -3   14.91    0.70
  12   2   3   14.75    0.67
 -14  -2  -3    7.79    0.52
 -14  -2  -3    7.26    0.43
 -14  -2  -3    7.44    0.44
  14  -2   3    7.94    0.39
  14   2   3    7.29    0.40
 -14   2  -3    6.97    0.44
  14   2   3    6.58    0.44
  14   2   3    7.21    0.35
  14   2   3    7.03    0.46
 -14   2  -3    6.95    0.42
 -14   2  -3    7.15    0.41
 -14   2  -3    7.64    0.43
 -14   2  -3    7.64    0.44
  16   2   3    3.85    0.23
  15  -3  -3   -0.14    0.23
 -15  -3   3    0.03    0.21
  15  -3  -3    0.16    0.07
 -15  -3   3    0.19    0.11
  15   3  -3   -0.10    0.13
 -15   3   3    0.22    0.13
  15   3  -3    0.32    0.11
  15   3  -3    0.14    0.27
  15   3  -3    0.05    0.10
 -13  -3   3   55.04    2.24
  13  -3  -3   58.18    2.33
  13  -3  -3   49.01    2.35
  13  -3  -3   54.55    2.29
 -13  -3   3   55.93    2.27
  13  -3  -3   53.45    2.17
 -13  -3   3   53.08    2.29
  13  -3  -3   55.34    2.28
  13   3  -3   53.90    2.27
 -13   3   3   51.83    2.21
  13   3  -3   54.53    2.28
  13   3  -3   53.83    2.22
  13   3  -3   55.48    2.25
  13   3  -3   55.04    2.22
  11  -3  -3    0.11    0.21
 -11  -3   3    0.15    0.16
 -11  -3   3    0.41    0.27
 -11  -3   3   -0.02    0.15
 -11  -3   3    0.13    0.21
  11  -3  -3    0.05    0.08
 -11  -3   3   -0.08    0.26
 -11  -3   3   -0.08    0.28
  11  -3  -3    0.14    0.15
  11  -3  -3    0.28    0.29
 -11  -3   3   -0.35    0.21
  11  -3  -3    0.15    0.14
 -11  -3   3   -0.26    0.26
  11  -3  -3   -0.20    0.14
 -11   3   3    0.42    0.18
 -11   3   3    0.09    0.15
  11   3  -3    0.15    0.22
 -11   3   3    0.10    0.20
  11   3  -3    0.08    0.15
 -11   3   3    0.46    0.21
  11   3  -3    0.12    0.18
  11   3  -3    0.08    0.11
 -11   3   3    0.19    0.21
  11   3  -3    0.22    0.22
 -11   3   3    0.15    0.20
   9  -3  -3   44.12    1.76
  -9  -3   3   43.86    1.81
  -9  -3   3   43.10    1.83
   9  -3  -3   43.43    1.75
   9  -3  -3   42.29    1.84
  -9  -3   3   43.81    1.84
   9  -3  -3   43.79    1.76
  -9  -3   3   44.38    1.85
   9  -3  -3   40.60    1.80
  -9  -3   3   43.08    1.85
   9  -3  -3   44.33    1.80
   9  -3  -3   42.45    1.81
  -9  -3   3   44.26    1.84
  -9   3   3   42.07    1.83
  -9   3   3   41.24    1.86
  -9   3   3   43.16    1.83
   9   3  -3   44.38    1.79
  -9   3   3   42.55    1.81
  -9   3   3   43.76    1.80
   9   3  -3   37.16    1.81
  -9   3   3   47.23    1.86
  -9   3   3   41.56    1.81
  -9   3   3   42.81    1.82
  -9   3   3   43.92    1.77
   9   3  -3   45.47    1.87
  -9   3   3   44.41    1.81
  -7  -3   3    0.36    0.21
  -7  -3   3    0.23    0.24
  -7  -3   3    0.71    0.25
   7  -3  -3    0.32    0.10
  -7  -3   3    0.28    0.18
   7  -3  -3    0.24    0.11
  -7  -3   3    0.53    0.22
   7  -3  -3    0.24    0.09
   7  -3  -3    0.18    0.11
  -7  -3   3    0.37    0.29
   7  -3  -3    0.35    0.14
  -7  -3   3    0.41    0.30
   7  -3  -3    0.38    0.16
   7  -3  -3    0.06    0.30
   7  -3  -3    0.31    0.15
   7  -3  -3    0.25    0.13
  -7  -3   3    0.33    0.23
   7   3  -3    0.17    0.40
  -7   3   3   -0.16    0.34
   7   3  -3   -0.27    0.30
  -7   3   3    0.17    0.32
  -7   3   3    0.28    0.22
   7   3  -3    0.48    0.15
  -7   3   3    0.30    0.14
  -7   3   3    0.29    0.19
  -7   3   3    0.03    0.18
  -7   3   3    0.26    0.19
  -7   3   3    0.16    0.13
  -7   3   3    0.29    0.11
  -5  -3   3   95.10    3.69
   5  -3  -3   96.55    3.70
   5  -3  -3   97.87    3.72
   5  -3  -3   95.13    3.67
   5  -3  -3   95.99    3.69
   5  -3  -3   94.73    3.69
   5  -3  -3  107.55    3.97
  -5  -3   3   85.90    3.79
   5  -3  -3   87.27    5.48
   5  -3  -3   96.98    3.68
   5  -3  -3   93.72    3.72
   5  -3  -3   95.93    3.73
   5  -3  -3   94.74    3.67
  -5   3   3   85.11    3.66
   5   3  -3   97.14    3.70
  -5   3   3   94.01    3.72
  -5   3   3   83.02    3.66
  -5   3   3   96.51    3.71
  -5   3   3   86.12    3.67
   5   3  -3   86.92    3.68
  -5   3   3   96.59    3.69
   5   3  -3   92.70    3.67
  -5   3   3   93.66    3.74
   5   3  -3   91.53    5.52
  -3  -3   3   19.08    0.91
  -3  -3   3   19.58    0.76
   3  -3  -3   19.54    0.80
  -3  -3   3   19.15    0.79
   3  -3  -3   19.54    0.81
   3  -3  -3   19.14    0.79
   3  -3  -3   19.50    0.91
   3  -3  -3   19.72    0.83
  -3  -3   3   15.64    2.10
   3  -3  -3   19.09    0.92
  -3   3   3   19.39    0.82
   3   3  -3   19.98    0.78
   3   3  -3   17.68    0.84
  -3   3   3   18.27    0.84
  -3   3   3   19.28    0.78
  -3   3   3   20.02    0.79
  -3   3   3   18.55    0.82
   3   3  -3   19.05    0.81
   3   3  -3   19.84    1.88
   3   3  -3   18.59    0.82
   3   3  -3   19.71    0.79
  -3   3   3   18.56    0.80
   3   3  -3   19.12    0.80
  -3   3   3   16.98    0.82
  -3   3   3   19.12    0.80
  -3   3   3   19.11    0.80
  -3   3   3   18.89    0.83
   1  -3  -3    2.20    0.17
   1  -3  -3    2.46    0.16
   1  -3  -3    2.44    0.15
  -1  -3   3    2.16    0.19
  -1  -3   3    2.18    0.15
  -1  -3   3    2.25    0.12
   1  -3  -3    2.38    0.20
  -1  -3   3    2.33    0.25
   1  -3  -3    2.34    0.23
   1  -3  -3    2.22    0.14
   1  -3  -3    2.19    0.30
  -1  -3   3    2.05    0.94
   1  -3  -3    2.26    0.15
  -1  -3   3    2.11    0.32
   1  -3  -3    2.47    0.32
  -1  -3   3    2.33    0.13
  -1  -3   3    2.36    0.23
  -1  -3   3    2.38    0.16
   1  -3  -3    2.55    0.80
  -1  -3   3    2.35    0.30
  -1   3   3    2.54    0.17
  -1   3   3    2.50    0.16
   1   3  -3    2.86    0.20
  -1   3   3    2.19    0.24
   1   3  -3    2.43    0.19
   1   3  -3    2.42    0.15
  -1   3   3    2.20    0.18
  -1   3   3    2.15    0.17
  -1   3   3    2.45    0.17
  -1   3   3    2.27    0.16
   1   3  -3    2.37    0.17
   1   3  -3    2.18    0.83
   1   3  -3    2.25    0.17
  -1   3   3    2.50    0.20
   1   3  -3    2.49    0.15
   1   3  -3    2.52    0.16
  -1  -3  -3   17.27    1.85
  -1  -3  -3   17.93    0.74
  -1  -3  -3   18.39    0.74
   1  -3   3   17.51    0.80
  -1  -3  -3   16.87    0.74
   1  -3   3   18.26    0.73
  -1  -3  -3   18.49    0.76
   1  -3   3   18.07    0.83
  -1  -3  -3   18.41    0.76
   1  -3   3   18.63    0.75
   1  -3   3   18.20    0.74
   1  -3   3   18.46    1.77
   1  -3   3   17.32    0.83
   1  -3   3   18.16    0.78
  -1  -3  -3   18.43    0.75
  -1  -3  -3   18.18    0.74
  -1  -3  -3   16.84    0.79
  -1  -3  -3   16.62    0.84
   1  -3   3   18.09    0.76
  -1   3  -3   17.81    0.75
   1   3   3   18.34    0.74
  -1   3  -3   17.90    0.78
   1   3   3   16.96    0.80
  -1   3  -3   17.82    0.74
   1   3   3   18.51    0.82
  -1   3  -3   18.19    0.77
   1   3   3   18.03    0.79
  -1   3  -3   16.63    0.76
   1   3   3   17.23    0.75
  -1   3  -3   16.79    1.64
  -1   3  -3   18.85    0.76
  -3  -3  -3    2.36    0.33
  -3  -3  -3    2.56    0.25
   3  -3   3    2.67    0.18
   3  -3   3    2.32    0.24
  -3  -3  -3    2.92    0.18
   3  -3   3    2.51    0.16
  -3  -3  -3    2.49    0.22
  -3  -3  -3    2.82    0.22
   3  -3   3    2.85    0.17
  -3  -3  -3    2.82    0.19
   3  -3   3    2.72    0.22
  -3  -3  -3    2.65    0.21
  -3  -3  -3    2.68    0.18
  -3  -3  -3    2.81    0.38
  -3  -3  -3    2.38    1.16
  -3  -3  -3    2.57    0.18
   3  -3   3    2.21    0.20
  -3  -3  -3    2.30    0.25
  -3   3  -3    2.39    0.22
  -3   3  -3    2.56    0.17
   3   3   3    2.47    0.39
  -3   3  -3    2.64    0.25
   3   3   3    2.98    0.92
  -3   3  -3    2.56    0.25
   3   3   3    2.64    0.26
  -3   3  -3    2.51    0.20
  -3   3  -3    2.55    0.22
   3   3   3    2.90    0.18
  -3   3  -3    2.75    0.23
   3   3   3    2.50    0.29
   3   3   3    2.47    0.21
   5  -3   3  806.09   30.79
   5  -3   3  882.01   33.26
  -5  -3  -3  813.40   30.80
   5  -3   3  883.27   30.84
   5  -3   3  826.21   30.75
   5  -3   3  790.58   30.80
   5  -3   3  815.46   30.81
   5  -3   3  795.60   30.78
   5  -3   3  803.81   30.80
  -5  -3  -3  768.38   30.83
   5  -3   3  841.86   30.78
   5  -3   3  725.48   30.80
  -5  -3  -3  771.36   30.80
  -5  -3  -3  868.70   30.86
  -5  -3  -3  780.35   30.77
  -5  -3  -3  689.33   30.86
   5  -3   3  800.90   30.82
  -5  -3  -3  775.47   30.80
  -5  -3  -3  790.05   30.75
   5  -3   3  911.47   30.83
  -5  -3  -3  799.03   30.85
   5   3   3  730.47   30.81
  -5   3  -3  770.99   30.81
   5   3   3  750.04   30.78
  -5   3  -3  882.67   30.86
   5   3   3  816.24   33.16
   5   3   3  731.09   30.77
   5   3   3  775.41   30.82
  -5   3  -3  764.15   30.77
  -5   3  -3  766.43   30.84
  -5   3  -3  899.86   30.82
  -5   3  -3  705.46   30.79
  -5   3  -3  714.49   30.78
  -5   3  -3  755.38   30.80
  -5   3  -3  771.82   30.77
   5   3   3  738.41   30.82
   5   3   3  738.63   30.77
  -5   3  -3  890.24   30.81
   5   3   3  775.01   30.78
   7  -3   3   49.52    1.93
   7  -3   3   47.02    1.99
   7  -3   3   49.95    2.01
   7  -3   3   51.00    2.03
  -7  -3  -3   48.45    2.02
  -7  -3  -3   50.13    2.02
   7  -3   3   49.82    1.98
   7  -3   3   51.86    2.01
  -7  -3  -3   47.34    2.01
   7  -3   3   45.08    1.96
  -7  -3  -3   47.10    2.03
   7  -3   3   48.55    1.93
   7  -3   3   48.79    1.97
  -7  -3  -3   48.73    1.95
  -7  -3  -3   48.83    2.02
   7  -3   3   46.95    2.02
  -7  -3  -3   49.67    2.00
  -7  -3  -3   44.33    2.08
  -7   3  -3   45.14    2.04
  -7   3  -3   55.52    2.07
  -7   3  -3   45.47    2.03
   7   3   3   47.19    1.97
  -7   3  -3   48.01    2.00
  -7   3  -3   49.03    1.95
   7   3   3   47.83    2.02
  -7   3  -3   48.74    1.96
  -7   3  -3   53.48    2.01
   7   3   3   46.52    1.96
   7   3   3   46.38    2.01
  -7   3  -3   46.98    1.99
  -7   3  -3   47.23    2.00
   7   3   3   45.41    2.04
   7   3   3   49.89    1.98
  -7   3  -3   49.70    1.96
   9  -3   3   43.72    1.81
   9  -3   3   40.54    1.81
  -9  -3  -3   41.48    1.79
   9  -3   3   40.19    1.69
  -9  -3  -3   42.82    1.70
  -9  -3  -3   42.54    1.78
   9  -3   3   43.12    1.79
   9  -3   3   42.20    1.74
   9  -3   3   43.33    1.69
   9  -3   3   42.34    1.76
  -9  -3  -3   42.31    1.79
  -9  -3  -3   41.81    1.81
   9  -3   3   42.17    1.77
  -9  -3  -3   42.82    1.81
  -9  -3  -3   43.38    1.81
  -9   3  -3   40.06    1.78
  -9   3  -3   42.77    1.80
  -9   3  -3   40.08    1.79
  -9   3  -3   42.89    1.70
   9   3   3   42.31    1.74
   9   3   3   41.85    1.76
   9   3   3   41.12    1.73
  -9   3  -3   42.29    1.78
  -9   3  -3   42.05    1.73
  -9   3  -3   41.20    1.77
  -9   3  -3   43.15    1.78
   9   3   3   43.58    1.81
  -9   3  -3   41.44    1.78
   9   3   3   41.43    1.81
  -9   3  -3   42.63    1.81
   9   3   3   39.92    1.82
  11  -3   3    1.62    0.32
 -11  -3  -3    1.41    0.29
 -11  -3  -3    1.36    0.25
 -11  -3  -3    1.03    0.28
 -11  -3  -3    1.68    0.27
 -11  -3  -3    1.56    0.25
  11  -3   3    1.39    0.26
  11  -3   3    1.96    0.32
  11  -3   3    2.02    0.36
  11  -3   3    2.16    0.39
 -11  -3  -3    1.51    0.27
  11  -3   3    1.59    0.16
  11  -3   3    1.62    0.24
 -11   3  -3    1.58    0.23
 -11   3  -3    1.49    0.26
  11   3   3    1.72    0.28
 -11   3  -3    1.56    0.26
 -11   3  -3    1.37    0.27
  11   3   3    1.69    0.30
 -11   3  -3    1.60    0.31
  11   3   3    2.36    0.32
  11   3   3    1.57    0.28
  11   3   3    1.70    0.26
  11   3   3    1.34    0.19
 -11   3  -3    1.77    0.26
 -13  -3  -3   11.69    0.61
  13  -3   3   10.43    0.62
 -13  -3  -3   12.04    0.61
  13  -3   3   11.14    0.53
  13  -3   3   11.08    0.80
 -13  -3  -3   10.91    0.59
 -13  -3  -3   10.70    0.69
 -13  -3  -3   11.88    0.65
 -13   3  -3   11.15    0.59
  13   3   3   11.62    0.60
  13   3   3   11.04    0.55
 -13   3  -3   10.78    0.61
  13   3   3   10.98    0.52
  13   3   3   11.02    0.60
 -13   3  -3   10.81    0.58
  13   3   3   10.98    0.64
 -13   3  -3   11.35    0.56
 -15  -3  -3    0.11    0.15
 -15  -3  -3    0.28    0.11
 -15   3  -3    0.31    0.11
  15   3   3    0.42    0.17
  15   3   3    0.18    0.09
  14  -4  -3    1.26    0.21
 -14  -4   3    1.45    0.24
  14  -4  -3    1.09    0.23
 -14  -4   3    0.60    0.27
 -14  -4   3    1.02    0.18
  14   4  -3    0.94    0.22
  14   4  -3    0.31    0.27
 -14   4   3    1.30    0.19
  14   4  -3    0.96    0.18
  14   4  -3    1.04    0.18
  14   4  -3    0.86    0.15
  14   4  -3    1.09    0.17
 -12  -4   3    0.90    0.29
  12  -4  -3    0.52    0.13
  12  -4  -3    1.03    0.24
  12  -4  -3    0.25    0.28
  12  -4  -3    1.05    0.21
 -12  -4   3    0.62    0.23
  12   4  -3    0.84    0.20
  12   4  -3    0.66    0.17
  12   4  -3    0.20    0.37
  12   4  -3    0.92    0.20
 -10  -4   3    1.57    0.26
 -10  -4   3    1.44    0.26
  10  -4  -3    1.56    0.19
 -10  -4   3    1.52    0.32
 -10  -4   3    1.40    0.26
 -10  -4   3    1.81    0.27
  10  -4  -3    1.51    0.21
  10  -4  -3    1.24    0.28
  10  -4  -3    1.00    0.40
  10  -4  -3    1.52    0.21
  10  -4  -3    1.52    0.32
  10   4  -3    0.83    0.28
 -10   4   3    1.46    0.41
  10   4  -3    1.11    0.19
  10   4  -3    1.92    0.27
 -10   4   3    0.86    0.30
  10   4  -3    1.14    0.19
 -10   4   3    1.21    0.32
 -10   4   3    1.38    0.23
  10   4  -3    1.97    0.28
 -10   4   3    1.52    0.25
 -10   4   3    1.40    0.25
  -8  -4   3   17.97    0.88
   8  -4  -3   17.96    0.77
   8  -4  -3   17.96    0.85
  -8  -4   3   18.13    0.86
  -8  -4   3   18.38    0.86
   8  -4  -3   19.54    0.91
  -8  -4   3   17.45    0.94
   8  -4  -3   18.71    1.04
  -8  -4   3   18.07    0.93
  -8  -4   3   18.59    0.87
   8  -4  -3   18.35    0.87
   8  -4  -3   18.22    0.78
   8  -4  -3   18.61    0.81
   8  -4  -3   17.73    0.78
   8   4  -3   18.06    0.83
  -8   4   3   17.64    0.86
  -8   4   3   18.14    0.87
   8   4  -3   17.21    0.91
  -8   4   3   18.57    0.89
   8   4  -3   16.65    0.83
  -8   4   3   17.92    0.89
   8   4  -3   17.97    0.98
  -8   4   3   18.00    0.85
  -8   4   3   18.21    0.83
   6  -4  -3    0.17    0.09
   6  -4  -3    0.43    0.32
  -6  -4   3    0.40    0.18
   6  -4  -3    0.18    0.14
  -6  -4   3    0.36    0.23
   6  -4  -3    0.06    0.14
  -6  -4   3    0.28    0.25
   6  -4  -3    0.04    0.14
   6  -4  -3    0.13    0.11
  -6  -4   3    0.68    0.19
   6  -4  -3    0.21    0.11
   6  -4  -3    0.20    0.11
  -6  -4   3    0.46    0.29
   6  -4  -3    0.40    0.17
  -6  -4   3    0.24    0.22
  -6  -4   3    0.31    0.23
   6  -4  -3    0.25    0.15
  -6  -4   3    0.36    0.21
   6   4  -3    0.22    0.15
  -6   4   3    0.31    0.18
  -6   4   3    0.10    0.20
   6   4  -3    0.70    0.29
  -6   4   3    0.52    0.21
  -6   4   3    0.14    0.17
   6   4  -3    0.11    0.23
   6   4  -3    0.30    0.13
  -6   4   3    0.01    0.18
  -4  -4   3   28.16    1.24
  -4  -4   3   24.51    1.23
   4  -4  -3   26.97    1.10
   4  -4  -3   27.49    1.08
   4  -4  -3   27.30    1.18
   4  -4  -3   30.68    1.17
  -4  -4   3   25.55    1.18
  -4  -4   3   24.01    1.20
  -4  -4   3   26.50    1.23
   4  -4  -3   25.83    1.09
   4  -4  -3   26.99    1.14
  -4  -4   3   25.20    1.16
  -4  -4   3   26.50    1.18
   4  -4  -3   27.64    1.12
  -4  -4   3   25.12    1.24
  -4   4   3   25.00    1.17
   4   4  -3   28.59    1.14
  -4   4   3   25.06    1.10
  -4   4   3   25.31    1.17
  -4   4   3   26.18    1.24
  -4   4   3   25.67    1.11
  -4   4   3   28.21    1.13
  -4   4   3   26.43    1.15
  -4   4   3   25.33    1.14
  -4   4   3   25.87    1.19
   4   4  -3   27.26    1.10
   4   4  -3   26.11    1.11
  -4   4   3   26.30    1.18
   2  -4  -3   55.34    2.12
  -2  -4   3   48.13    2.09
   2  -4  -3   51.01    2.02
   2  -4  -3   53.32    2.11
   2  -4  -3   53.44    2.05
  -2  -4   3   52.81    1.99
  -2  -4   3   47.48    2.15
  -2  -4   3   46.80    2.12
  -2  -4   3   53.78    2.06
   2  -4  -3   56.38    2.10
   2  -4  -3   52.40    2.07
   2  -4  -3   52.40    2.08
   2  -4  -3   50.79    2.04
  -2  -4   3   45.53    4.44
  -2  -4   3   55.45    2.23
  -2  -4   3   47.37    2.08
   2  -4  -3   50.91    2.02
   2  -4  -3   53.44    4.12
   2   4  -3   50.79    2.03
   2   4  -3   50.32    2.05
  -2   4   3   51.56    2.08
   2   4  -3   54.66    3.85
  -2   4   3   51.96    2.02
  -2   4   3   50.63    2.10
  -2   4   3   49.86    2.04
  -2   4   3   47.26    2.10
  -2   4   3   49.40    2.08
  -2   4   3   49.56    2.08
  -2   4   3   50.41    2.10
   2   4  -3   51.50    2.07
   2   4  -3   51.83    2.08
   2   4  -3   48.85    2.04
   2   4  -3   49.68    2.10
   2   4  -3   48.29    2.07
  -2   4   3   52.90    2.06
  -2   4   3   47.12    2.08
   2   4  -3   51.13    2.05
  -2   4   3   47.54    2.04
  -2   4   3   51.10    2.04
   2   4  -3   53.24    2.10
   0  -4  -3   10.13    0.57
   0  -4   3   11.25    0.45
   0  -4   3   10.46    0.47
   0  -4   3    9.18    2.14
   0  -4  -3   11.12    0.51
   0  -4  -3   10.79    0.84
   0  -4  -3   11.03    0.47
   0  -4  -3   10.47    0.55
   0  -4   3   10.84    0.51
   0  -4  -3    9.35    2.09
   0  -4  -3   11.22    0.48
   0  -4   3   10.85    0.60
   0  -4   3   10.01    0.55
   0  -4  -3   10.57    0.48
   0   4   3   10.70    0.49
   0   4  -3   10.33    0.48
   0   4  -3   10.76    0.57
   0   4  -3   10.97    0.55
   0   4   3   10.58    0.49
   0   4   3   10.62    0.52
   0   4  -3   10.34    0.54
   0   4  -3    9.91    0.50
   0   4   3   11.50    0.48
   0   4   3   10.28    0.52
   0   4   3    8.95    1.75
   0   4  -3   11.70    0.48
   0   4  -3    9.63    1.72
   0   4   3   10.21    0.51
   0   4  -3   10.76    0.52
   0   4  -3   10.68    0.52
   0   4   3   10.40    0.59
   0   4  -3   10.65    0.51
   0   4   3    9.95    0.56
   0   4   3   10.17    0.49
   2  -4   3    3.79    0.30
  -2  -4  -3    3.47    0.36
   2  -4   3    4.20    0.25
   2  -4   3    3.77    0.38
  -2  -4  -3    4.35    0.29
   2  -4   3    4.10    0.22
   2  -4   3    3.41    0.23
  -2  -4  -3    3.57    0.67
  -2  -4  -3    3.62    0.24
   2  -4   3    3.55    0.34
  -2  -4  -3    3.52    2.04
  -2  -4  -3    3.51    0.29
   2  -4   3    3.36    0.32
  -2  -4  -3    3.67    0.22
   2  -4   3    3.49    1.85
  -2  -4  -3    3.94    0.25
  -2  -4  -3    2.89    0.44
  -2  -4  -3    3.31    0.29
   2   4   3    3.36    0.47
  -2   4  -3    3.50    0.30
   2   4   3    4.32    1.50
   2   4   3    3.67    0.26
   2   4   3    2.95    0.37
   2   4   3    4.08    0.34
   2   4   3    3.69    0.33
   2   4   3    3.27    0.28
  -2   4  -3    3.97    0.33
  -2   4  -3    3.55    0.37
   2   4   3    3.71    0.24
   2   4   3    3.65    0.23
  -2   4  -3    3.33    0.38
  -2   4  -3    3.87    0.23
   2   4   3    2.97    0.41
  -2   4  -3    3.04    0.28
   2   4   3    4.04    0.31
  -2   4  -3    3.71    0.24
  -2   4  -3    3.60    0.34
  -2   4  -3    3.85    0.32
  -4  -4  -3    4.88    0.50
   4  -4   3    4.97    0.39
   4  -4   3    5.40    0.44
  -4  -4  -3    4.75    0.36
  -4  -4  -3    5.29    0.40
  -4  -4  -3    5.09    0.40
  -4  -4  -3    4.16    0.46
   4  -4   3    5.57    0.36
   4  -4   3    4.91    0.35
  -4  -4  -3    4.66    0.44
   4  -4   3    4.42    0.40
  -4  -4  -3    4.72    0.28
   4  -4   3    5.20    0.35
   4  -4   3    5.61    0.32
  -4  -4  -3    4.41    0.45
  -4  -4  -3    5.05    0.63
  -4  -4  -3    4.27    0.43
  -4  -4  -3    5.13    0.33
   4   4   3    6.06    0.68
  -4   4  -3    5.36    0.37
  -4   4  -3    5.13    0.33
   4   4   3    5.34    0.44
  -4   4  -3    4.55    0.35
   4   4   3    5.03    0.31
   4   4   3    5.01    0.41
  -4   4  -3    5.05    0.29
   4   4   3    5.04    0.42
  -4   4  -3    5.46    0.30
  -4   4  -3    4.91    0.42
  -4   4  -3    4.28    0.57
  -4   4  -3    4.58    0.31
   4   4   3    5.14    0.30
   4   4   3    4.63    0.32
   6  -4   3   14.53    0.70
  -6  -4  -3   13.45    0.75
   6  -4   3   14.78    0.66
  -6  -4  -3   12.27    0.79
   6  -4   3   14.62    0.72
   6  -4   3   13.92    0.65
  -6  -4  -3   13.78    0.77
  -6  -4  -3   13.19    0.89
  -6  -4  -3   13.78    0.62
  -6  -4  -3   13.33    0.80
   6  -4   3   15.91    0.75
  -6  -4  -3   14.10    0.72
   6  -4   3   14.59    0.68
  -6  -4  -3   13.75    0.73
   6  -4   3   16.21    0.75
   6  -4   3   13.70    0.71
  -6  -4  -3   14.08    0.68
   6   4   3   14.21    0.74
  -6   4  -3   13.68    0.64
  -6   4  -3   14.24    0.68
   6   4   3   13.79    0.65
  -6   4  -3   14.30    0.65
  -6   4  -3   14.12    0.70
  -6   4  -3   13.96    0.71
  -6   4  -3   13.27    0.70
   6   4   3   13.69    0.75
  -6   4  -3   14.17    0.70
  -6   4  -3   13.75    0.65
  -6   4  -3   14.01    0.70
   6   4   3   13.87    0.66
   6   4   3   14.02    0.67
   8  -4   3   17.20    0.92
   8  -4   3   19.56    0.89
  -8  -4  -3   17.57    0.88
   8  -4   3   17.90    0.82
  -8  -4  -3   18.28    0.87
  -8  -4  -3   16.94    0.75
   8  -4   3   16.06    0.84
  -8  -4  -3   17.05    0.88
  -8  -4  -3   15.83    0.93
   8  -4   3   20.06    0.87
   8  -4   3   17.71    0.79
   8  -4   3   16.54    0.83
  -8  -4  -3   17.50    0.86
   8   4   3   17.20    0.87
  -8   4  -3   16.83    0.82
  -8   4  -3   17.77    0.86
  -8   4  -3   17.57    0.92
   8   4   3   17.74    0.79
   8   4   3   16.98    0.81
  -8   4  -3   17.50    0.77
   8   4   3   17.47    0.85
  -8   4  -3   16.81    0.87
   8   4   3   16.70    0.86
  -8   4  -3   17.67    0.80
  -8   4  -3   16.86    0.82
  -8   4  -3   17.79    0.91
   8   4   3   18.43    0.84
   8   4   3   17.26    0.80
  -8   4  -3   17.36    0.82
  10  -4   3    4.28    0.45
 -10  -4  -3    4.19    0.41
 -10  -4  -3    4.38    0.43
 -10  -4  -3    4.01    0.34
  10  -4   3    3.98    0.38
  10  -4   3    4.50    0.41
  10  -4   3    4.73    0.48
  10  -4   3    3.86    0.41
  10  -4   3    3.97    0.30
 -10  -4  -3    4.65    0.46
  10   4   3    4.34    0.34
 -10   4  -3    3.95    0.35
 -10   4  -3    3.35    0.44
 -10   4  -3    4.09    0.46
  10   4   3    4.59    0.38
  10   4   3    4.26    0.39
  10   4   3    4.15    0.37
 -10   4  -3    4.33    0.33
  10   4   3    4.01    0.52
 -10   4  -3    3.99    0.36
 -12  -4  -3    1.34    0.25
 -12  -4  -3    1.19    0.21
 -12  -4  -3    0.89    0.28
 -12  -4  -3    1.77    0.40
  12  -4   3    1.29    0.23
  12  -4   3    1.64    0.33
  12  -4   3    1.70    0.31
 -12  -4  -3    1.56    0.24
 -12   4  -3    0.95    0.24
  12   4   3    1.41    0.26
 -12   4  -3    1.00    0.35
  12   4   3    1.21    0.19
  12   4   3    1.81    0.31
 -12   4  -3    1.66    0.27
  12   4   3    0.86    0.40
 -12   4  -3    1.62    0.25
  12   4   3    1.18    0.20
  12   4   3    1.13    0.20
 -14  -4  -3    3.55    0.38
 -14  -4  -3    3.69    0.22
  14  -4   3    3.62    0.31
 -14  -4  -3    3.69    0.24
 -14   4  -3    3.63    0.24
  14   4   3    3.71    0.24
  14   4   3    3.79    0.30
  14   4   3    3.54    0.32
 -13  -5   3    5.92    0.44
 -13  -5   3    5.85    0.41
 -13  -5   3    6.80    0.36
  13  -5  -3    6.74    0.41
  13  -5  -3    6.13    0.37
  13   5  -3    6.11    0.36
 -13   5   3    6.69    0.39
  13   5  -3    6.24    0.41
  13   5  -3    7.62    0.45
  13   5  -3    6.03    0.31
  13   5  -3    5.59    0.41
  11  -5  -3   55.44    2.25
 -11  -5   3   51.73    2.19
  11  -5  -3   49.40    2.24
  11  -5  -3   58.77    2.22
  11  -5  -3   50.26    2.22
  11  -5  -3   57.16    2.26
 -11  -5   3   51.83    2.16
 -11  -5   3   50.62    2.27
 -11  -5   3   55.21    2.22
  11   5  -3   52.34    2.16
  11   5  -3   53.89    2.24
  11   5  -3   54.73    2.23
 -11   5   3   51.33    2.21
  11   5  -3   53.97    2.18
  11   5  -3   52.76    2.19
   9  -5  -3    2.89    0.46
  -9  -5   3    2.33    0.36
   9  -5  -3    3.15    0.32
   9  -5  -3    3.47    0.39
   9  -5  -3    2.56    0.45
  -9  -5   3    2.19    0.29
  -9  -5   3    2.80    0.36
   9  -5  -3    3.20    0.31
  -9  -5   3    2.85    0.37
   9  -5  -3    2.31    0.25
   9  -5  -3    2.22    0.38
  -9  -5   3    2.41    0.30
  -9   5   3    2.46    0.33
   9   5  -3    2.64    0.28
  -9   5   3    2.39    0.28
   9   5  -3    2.85    0.39
   9   5  -3    2.32    0.29
  -9   5   3    3.00    0.42
  -9   5   3    3.13    0.38
   9   5  -3    2.94    0.42
  -9   5   3    2.10    0.30
   7  -5  -3    2.51    0.31
   7  -5  -3    2.08    0.33
   7  -5  -3    2.03    0.19
   7  -5  -3    2.16    0.29
  -7  -5   3    2.11    0.28
   7  -5  -3    1.80    0.32
   7  -5  -3    2.12    0.32
  -7  -5   3    1.78    0.27
  -7  -5   3    2.68    0.38
  -7  -5   3    2.68    0.39
   7  -5  -3    2.29    0.25
   7  -5  -3    1.96    0.31
  -7  -5   3    1.92    0.36
  -7  -5   3    1.63    0.29
  -7   5   3    2.06    0.33
  -7   5   3    1.72    0.28
  -7   5   3    2.15    0.31
   7   5  -3    2.38    0.39
   7   5  -3    2.05    0.33
   7   5  -3    1.87    0.28
   7   5  -3    2.09    0.29
  -7   5   3    1.57    0.25
   7   5  -3    2.13    0.24
  -7   5   3    1.49    0.26
   5  -5  -3    0.49    0.26
   5  -5  -3    0.00    0.11
  -5  -5   3    0.10    0.23
   5  -5  -3   -0.03    0.12
   5  -5  -3    0.05    0.10
  -5  -5   3    0.29    0.18
  -5  -5   3    0.34    0.19
   5  -5  -3    0.05    0.14
  -5  -5   3   -0.10    0.23
   5  -5  -3   -0.03    0.15
  -5  -5   3   -0.15    0.20
   5  -5  -3    0.08    0.12
  -5  -5   3    0.03    0.13
   5  -5  -3    0.10    0.10
   5  -5  -3   -0.05    0.18
  -5  -5   3   -0.09    0.16
  -5   5   3   -0.04    0.15
  -5   5   3    0.46    0.18
   5   5  -3   -0.02    0.14
   5   5  -3    0.10    0.12
  -5   5   3   -0.03    0.18
   5   5  -3    0.21    0.21
   5   5  -3    0.18    0.23
  -5   5   3    0.05    0.18
  -5   5   3    0.08    0.19
  -3  -5   3   44.00    1.96
  -3  -5   3   44.68    1.93
   3  -5  -3   48.17    1.94
  -3  -5   3   44.40    1.89
   3  -5  -3   44.25    1.81
   3  -5  -3   45.32    1.81
  -3  -5   3   46.35    1.91
  -3  -5   3   43.72    1.99
   3  -5  -3   44.72    1.92
   3  -5  -3   44.63    1.84
  -3  -5   3   46.15    1.91
   3  -5  -3   46.77    1.88
   3  -5  -3   49.25    1.91
  -3  -5   3   44.70    1.89
   3  -5  -3   46.96    1.92
  -3  -5   3   41.78    1.96
   3  -5  -3   46.49    1.84
   3   5  -3   41.57    1.92
   3   5  -3   43.97    1.85
  -3   5   3   44.88    1.87
  -3   5   3   45.10    1.90
  -3   5   3   45.69    1.83
  -3   5   3   44.26    1.84
  -3   5   3   46.06    1.90
  -3   5   3   44.66    1.89
  -3   5   3   45.45    1.88
   3   5  -3   45.41    1.84
   3   5  -3   44.53    1.91
  -3   5   3   43.34    1.85
   3   5  -3   46.05    1.89
   3   5  -3   45.48    1.84
   1  -5  -3    4.83    0.36
   1  -5  -3    4.34    0.30
  -1  -5   3    4.92    0.34
  -1  -5   3    4.51    0.43
   1  -5  -3    4.66    0.33
   1  -5  -3    4.94    0.29
  -1  -5   3    5.18    0.42
  -1  -5   3    4.78    0.45
  -1  -5   3    4.78    0.37
  -1  -5   3    4.76    0.39
   1  -5  -3    4.94    0.38
   1  -5  -3    4.91    0.28
  -1  -5   3    5.27    0.48
   1  -5  -3    4.97    0.41
   1  -5  -3    5.05    0.45
  -1  -5   3    4.27    0.40
   1   5  -3    5.22    0.37
   1   5  -3    4.88    0.35
  -1   5   3    4.59    0.31
   1   5  -3    4.82    0.28
   1   5  -3    5.08    0.43
  -1   5   3    4.83    0.37
  -1   5   3    4.63    0.30
   1   5  -3    4.86    0.29
   1   5  -3    4.56    0.41
  -1   5   3    4.71    0.31
   1   5  -3    4.89    0.42
  -1   5   3    4.63    0.40
  -1   5   3    4.64    0.37
  -1   5   3    4.43    0.32
  -1  -5  -3    3.48    0.28
   1  -5   3    3.44    0.30
  -1  -5  -3    3.06    0.40
   1  -5   3    2.67    0.35
  -1  -5  -3    2.47    0.33
   1  -5   3    2.89    0.39
   1  -5   3    2.83    0.28
  -1  -5  -3    2.70    0.32
   1  -5   3    3.83    0.30
  -1  -5  -3    3.58    0.25
   1  -5   3    3.24    0.19
   1  -5   3    3.15    0.36
   1  -5   3    3.42    0.52
  -1  -5  -3    2.96    0.31
   1  -5   3    3.26    0.34
  -1  -5  -3    3.53    0.21
  -1  -5  -3    3.27    0.37
   1   5   3    2.90    0.25
   1   5   3    3.03    0.31
   1   5   3    3.39    0.26
   1   5   3    3.05    0.32
  -1   5  -3    3.28    0.25
  -1   5  -3    2.98    0.23
  -1   5  -3    3.34    0.22
   1   5   3    3.10    0.39
  -1   5  -3    3.35    0.37
   1   5   3    3.05    0.28
  -1   5  -3    2.82    0.27
   1   5   3    3.07    0.33
  -1   5  -3    3.21    0.32
   1   5   3    3.07    0.23
   3  -5   3   45.36    1.88
   3  -5   3   44.55    1.92
  -3  -5  -3   40.58    1.95
   3  -5   3   45.37    1.87
   3  -5   3   44.96    1.90
  -3  -5  -3   41.81    1.93
   3  -5   3   46.25    1.80
   3  -5   3   43.12    1.88
   3  -5   3   45.94    1.90
  -3  -5  -3   45.70    1.81
  -3  -5  -3   44.79    1.91
  -3  -5  -3   45.20    1.88
  -3  -5  -3   44.65    1.81
   3  -5   3   46.15    1.85
  -3  -5  -3   44.89    1.84
  -3  -5  -3   42.12    1.93
  -3  -5  -3   44.28    1.84
   3  -5   3   46.06    1.85
  -3   5  -3   44.65    1.82
  -3   5  -3   41.96    1.86
   3   5   3   45.78    1.83
  -3   5  -3   44.55    1.85
  -3   5  -3   47.28    1.82
   3   5   3   42.88    1.88
  -3   5  -3   45.69    1.87
  -3   5  -3   45.33    1.86
  -3   5  -3   45.12    1.88
   3   5   3   44.55    1.82
   3   5   3   43.99    1.88
   3   5   3   44.27    1.83
  -3   5  -3   45.70    1.82
   3   5   3   44.06    1.91
   5  -5   3    8.98    0.50
   5  -5   3    8.33    0.55
  -5  -5  -3    8.51    0.47
   5  -5   3    7.92    0.52
  -5  -5  -3    8.94    0.57
   5  -5   3    8.61    0.55
   5  -5   3    9.07    0.55
  -5  -5  -3    7.68    0.61
  -5  -5  -3    8.59    0.54
   5  -5   3    8.84    0.44
  -5  -5  -3    8.35    0.42
   5  -5   3    8.95    0.53
  -5  -5  -3    8.18    0.58
   5   5   3    8.90    0.48
  -5   5  -3    7.88    0.54
   5   5   3    8.53    0.48
  -5   5  -3    8.79    0.46
   5   5   3    8.34    0.57
  -5   5  -3    8.44    0.46
  -5   5  -3    7.81    0.52
  -5   5  -3    8.01    0.51
  -5   5  -3    8.64    0.44
  -5   5  -3    8.69    0.51
   5   5   3    8.79    0.46
  -5   5  -3    8.94    0.49
  -5   5  -3    8.41    0.54
   5   5   3    8.45    0.54
   5   5   3    8.61    0.48
   7  -5   3  551.44   19.65
  -7  -5  -3  481.06   19.67
   7  -5   3  536.01   19.66
  -7  -5  -3  510.95   19.60
  -7  -5  -3  493.96   19.63
  -7  -5  -3  501.49   19.60
  -7  -5  -3  462.65   19.66
  -7  -5  -3  493.32   19.51
   7  -5   3  571.48   19.62
   7  -5   3  496.42   19.59
  -7   5  -3  553.68   19.63
   7   5   3  509.13   19.57
   7   5   3  478.69   19.62
   7   5   3  480.13   19.57
  -7   5  -3  500.70   19.53
   7   5   3  469.97   19.62
   7   5   3  480.83   19.55
  -7   5  -3  511.46   19.61
   7   5   3  472.21   19.56
  -7   5  -3  505.52   19.59
  -7   5  -3  500.41   19.56
   7   5   3  500.33   19.63
  -7   5  -3  495.92   19.54
  -7   5  -3  497.28   19.58
   9  -5   3    3.24    0.44
   9  -5   3    3.33    0.34
  -9  -5  -3    2.91    0.37
   9  -5   3    3.09    0.48
  -9  -5  -3    3.84    0.38
   9  -5   3    3.20    0.37
   9  -5   3    3.64    0.36
   9   5   3    3.67    0.28
  -9   5  -3    3.26    0.37
  -9   5  -3    3.35    0.45
   9   5   3    4.03    0.42
  -9   5  -3    3.31    0.28
  -9   5  -3    3.51    0.31
   9   5   3    3.70    0.43
  -9   5  -3    3.49    0.35
   9   5   3    3.43    0.45
   9   5   3    3.55    0.37
  -9   5  -3    3.64    0.40
   9   5   3    3.31    0.31
   9   5   3    3.79    0.34
  11  -5   3    1.28    0.21
  11  -5   3    1.06    0.23
 -11  -5  -3    0.74    0.20
 -11  -5  -3    1.39    0.22
  11   5   3    1.17    0.18
  11   5   3    1.31    0.20
  11   5   3    1.07    0.19
 -11   5  -3    1.09    0.19
 -11   5  -3    0.71    0.18
 -11   5  -3    1.49    0.25
  11   5   3    1.22    0.20
  11   5   3    0.80    0.22
 -11   5  -3    0.73    0.32
 -13  -5  -3    0.60    0.13
  13  -5   3    0.78    0.19
 -13  -5  -3    0.78    0.29
 -13  -5  -3    0.74    0.12
  13   5   3    0.83    0.17
  13   5   3    0.46    0.11
  13   5   3    0.53    0.17
 -13   5  -3    0.48    0.11
 -12  -6   3    0.26    0.19
 -12  -6   3    0.32    0.15
  12  -6  -3    0.29    0.10
  12  -6  -3    0.02    0.23
  12   6  -3    0.04    0.12
  12   6  -3    0.06    0.15
  12   6  -3    0.18    0.07
  12   6  -3    0.17    0.10
  12   6  -3    0.11    0.23
 -12   6   3    0.01    0.10
 -10  -6   3    5.62    0.35
  10  -6  -3    5.51    0.40
  10  -6  -3    5.54    0.39
  10  -6  -3    5.80    0.51
  10  -6  -3    6.21    0.53
 -10  -6   3    5.70    0.43
 -10  -6   3    5.46    0.36
 -10  -6   3    5.86    0.36
 -10  -6   3    5.81    0.49
 -10  -6   3    5.56    0.49
 -10   6   3    5.66    0.43
  10   6  -3    5.69    0.31
  10   6  -3    5.57    0.39
 -10   6   3    5.32    0.50
  10   6  -3    5.51    0.35
 -10   6   3    5.80    0.40
  10   6  -3    5.60    0.41
  10   6  -3    5.67    0.40
   8  -6  -3    5.40    0.40
   8  -6  -3    4.31    0.48
   8  -6  -3    5.59    0.41
  -8  -6   3    4.89    0.37
   8  -6  -3    5.42    0.47
   8  -6  -3    6.07    0.55
  -8  -6   3    5.05    0.51
  -8  -6   3    5.65    0.43
  -8  -6   3    4.45    0.49
  -8  -6   3    5.08    0.37
   8  -6  -3    5.16    0.44
   8   6  -3    5.57    0.40
  -8   6   3    4.97    0.37
   8   6  -3    5.03    0.44
   8   6  -3    5.62    0.47
   8   6  -3    5.05    0.36
  -8   6   3    4.90    0.41
  -8   6   3    4.79    0.39
  -8   6   3    5.85    0.46
  -8   6   3    4.76    0.43
   8   6  -3    5.00    0.31
   6  -6  -3   31.47    1.42
  -6  -6   3   31.51    1.45
   6  -6  -3   34.26    1.48
  -6  -6   3   32.62    1.43
   6  -6  -3   33.45    1.41
   6  -6  -3   32.58    1.44
   6  -6  -3   34.19    1.44
  -6  -6   3   33.11    1.43
  -6  -6   3   33.50    1.56
   6  -6  -3   32.13    1.46
  -6  -6   3   31.48    1.53
  -6  -6   3   33.52    1.45
  -6   6   3   32.46    1.44
   6   6  -3   32.43    1.39
  -6   6   3   34.15    1.43
   6   6  -3   32.26    1.45
  -6   6   3   33.14    1.42
  -6   6   3   32.38    1.43
  -4  -6   3  108.93    4.58
  -4  -6   3  113.42    4.48
   4  -6  -3  117.44    4.53
  -4  -6   3  110.30    4.49
  -4  -6   3  105.72    4.51
   4  -6  -3  120.26    4.57
   4  -6  -3  112.58    4.45
  -4  -6   3  103.56    4.62
   4  -6  -3  111.26    4.52
   4  -6  -3  116.11    4.58
  -4  -6   3  112.80    4.50
  -4  -6   3  113.84    4.52
   4  -6  -3  112.73    4.46
   4  -6  -3  113.91    4.51
   4   6  -3  108.85    4.45
  -4   6   3  108.75    4.48
  -4   6   3  114.73    4.42
   4   6  -3  113.42    4.46
   4   6  -3  110.45    4.46
  -4   6   3  112.46    4.49
  -4   6   3  114.15    4.52
   4   6  -3  107.42    4.50
  -4   6   3  114.27    4.52
  -4   6   3  115.01    4.49
  -2  -6   3   18.94    1.05
  -2  -6   3   19.51    0.98
  -2  -6   3   20.38    0.96
   2  -6  -3   20.15    0.89
   2  -6  -3   20.02    1.01
   2  -6  -3   20.46    0.94
   2  -6  -3   20.64    0.98
  -2  -6   3   19.72    1.01
  -2  -6   3   20.72    0.95
   2  -6  -3   19.84    0.88
  -2  -6   3   19.86    0.94
   2  -6  -3   18.34    0.94
   2  -6  -3   19.42    0.95
   2  -6  -3   19.51    0.98
  -2  -6   3   19.52    1.03
  -2   6   3   19.94    0.88
   2   6  -3   20.82    0.90
   2   6  -3   20.42    0.90
  -2   6   3   18.96    0.94
  -2   6   3   19.84    0.94
   2   6  -3   20.32    0.95
  -2   6   3   20.85    0.87
   2   6  -3   19.83    0.95
  -2   6   3   19.32    0.95
   2   6  -3   19.78    0.94
   2   6  -3   19.00    0.95
  -2   6   3   20.54    0.93
   2   6  -3   19.86    0.88
  -2   6   3   20.18    0.92
   0  -6   3    2.35    0.33
   0  -6   3    1.97    0.38
   0  -6  -3    2.55    0.30
   0  -6  -3    2.45    0.37
   0  -6  -3    2.43    0.31
   0  -6  -3    2.10    0.37
   0  -6  -3    2.83    0.37
   0  -6  -3    2.25    0.23
   0  -6  -3    2.92    0.33
   0  -6  -3    2.22    0.30
   0  -6   3    2.34    0.33
   0  -6   3    2.48    0.32
   0  -6   3    2.38    0.32
   0   6  -3    2.84    0.33
   0   6  -3    2.11    0.33
   0   6   3    2.72    0.30
   0   6   3    2.19    0.31
   0   6   3    2.43    0.31
   0   6   3    2.61    0.28
   0   6   3    2.17    0.32
   0   6  -3    2.65    0.25
   0   6  -3    2.34    0.25
   0   6  -3    2.10    0.23
   0   6  -3    2.29    0.26
   0   6  -3    2.21    0.35
   0   6   3    2.85    0.25
   0   6   3    2.40    0.34
  -2  -6  -3    4.89    0.38
   2  -6   3    4.84    0.44
   2  -6   3    5.21    0.41
  -2  -6  -3    5.01    0.49
  -2  -6  -3    4.71    0.29
  -2  -6  -3    4.69    0.46
  -2  -6  -3    4.34    0.39
   2  -6   3    4.43    0.45
   2  -6   3    4.37    0.45
   2  -6   3    4.55    0.37
   2  -6   3    4.77    0.26
  -2  -6  -3    4.22    0.41
   2  -6   3    4.47    0.40
  -2  -6  -3    5.48    0.39
  -2  -6  -3    4.62    0.40
  -2   6  -3    4.42    0.40
  -2   6  -3    4.85    0.38
   2   6   3    4.41    0.46
   2   6   3    4.18    0.43
   2   6   3    4.57    0.38
  -2   6  -3    4.50    0.33
   2   6   3    4.53    0.32
   2   6   3    4.63    0.32
  -2   6  -3    5.20    0.33
  -2   6  -3    4.63    0.32
   2   6   3    4.71    0.40
  -2   6  -3    4.16    0.49
  -2   6  -3    4.89    0.39
   4  -6   3   47.44    2.04
   4  -6   3   47.53    2.01
  -4  -6  -3   43.96    2.12
   4  -6   3   52.75    2.07
  -4  -6  -3   45.59    2.01
  -4  -6  -3   48.42    2.06
   4  -6   3   49.01    2.05
   4  -6   3   47.27    2.09
  -4  -6  -3   48.52    2.00
  -4  -6  -3   47.99    1.93
   4  -6   3   49.19    1.93
   4  -6   3   48.98    2.08
  -4  -6  -3   44.75    2.08
   4   6   3   45.55    2.04
  -4   6  -3   47.81    2.06
   4   6   3   48.01    1.96
  -4   6  -3   48.22    2.01
   4   6   3   48.44    2.03
  -4   6  -3   50.49    1.99
   4   6   3   48.97    2.06
  -4   6  -3   49.01    2.03
  -4   6  -3   48.90    2.01
   4   6   3   49.19    1.99
  -4   6  -3   48.56    1.97
   4   6   3   48.73    1.98
  -4   6  -3   45.11    2.01
  -4   6  -3   49.29    1.96
  -4   6  -3   47.73    2.05
   4   6   3   48.15    2.00
   6  -6   3   85.85    3.54
   6  -6   3   90.18    3.61
  -6  -6  -3   76.97    3.58
  -6  -6  -3   83.96    3.60
  -6  -6  -3   80.92    3.66
  -6  -6  -3   86.54    3.51
   6  -6   3   77.27    3.47
   6  -6   3   88.90    3.52
  -6  -6  -3   81.43    3.55
   6  -6   3   84.79    3.57
  -6   6  -3   89.37    3.54
   6   6   3   91.30    3.49
  -6   6  -3   90.23    3.48
  -6   6  -3   88.44    3.52
  -6   6  -3   93.65    3.56
  -6   6  -3   94.10    3.65
  -6   6  -3   88.91    3.46
   6   6   3   86.54    3.56
   6   6   3   88.80    3.51
   6   6   3   91.44    3.56
  -6   6  -3   88.03    3.50
  -6   6  -3   86.47    3.51
   6   6   3   91.14    3.48
   8  -6   3    5.32    0.48
   8  -6   3    5.69    0.43
   8  -6   3    6.07    0.52
  -8  -6  -3    7.12    0.53
   8  -6   3    5.04    0.44
  -8   6  -3    6.40    0.45
   8   6   3    5.91    0.48
   8   6   3    6.18    0.48
   8   6   3    6.19    0.48
  -8   6  -3    5.48    0.49
   8   6   3    6.07    0.38
  -8   6  -3    6.49    0.33
  10  -6   3   10.59    0.53
  10  -6   3    9.27    0.57
 -10  -6  -3   10.88    0.53
 -10  -6  -3   10.13    0.55
 -10   6  -3   11.19    0.57
  10   6   3   11.05    0.49
  10   6   3   10.41    0.56
 -10   6  -3   10.57    0.53
  10   6   3   11.15    0.59
 -10   6  -3   10.86    0.52
  10   6   3   10.76    0.57
  10   6   3   11.01    0.61
  10   6   3   10.70    0.54
 -10   6  -3   11.05    0.56
 -12  -6  -3    8.08    0.35
 -12  -6  -3    6.84    0.41
  12  -6   3    7.26    0.37
 -12   6  -3    6.75    0.36
  12   6   3    7.58    0.44
  11  -7  -3    0.22    0.14
 -11  -7   3    0.12    0.12
  11   7  -3    0.33    0.21
  11   7  -3    0.32    0.10
  11   7  -3    0.19    0.07
  11   7  -3    0.14    0.10
 -11   7   3    0.30    0.11
  -9  -7   3    9.02    0.55
   9  -7  -3    9.98    0.57
  -9  -7   3    7.51    0.44
   9  -7  -3    9.22    0.47
   9  -7  -3    8.11    0.57
  -9  -7   3    9.47    0.52
  -9  -7   3    8.94    0.41
   9  -7  -3    8.39    0.57
   9   7  -3    8.92    0.54
  -9   7   3    9.02    0.70
   9   7  -3    9.10    0.53
  -9   7   3    8.88    0.46
   9   7  -3    9.69    0.49
   9   7  -3    9.71    0.46
  -9   7   3    9.77    0.48
   9   7  -3    9.68    0.43
  -7  -7   3    1.43    0.21
  -7  -7   3    1.97    0.27
   7  -7  -3    1.58    0.21
  -7  -7   3    1.53    0.27
   7  -7  -3    1.11    0.27
   7  -7  -3    1.26    0.37
  -7  -7   3    1.05    0.22
  -7  -7   3    1.41    0.24
   7  -7  -3    1.10    0.27
   7   7  -3    1.72    0.29
   7   7  -3    1.39    0.22
  -7   7   3    1.41    0.23
  -7   7   3    1.33    0.26
   7   7  -3    1.30    0.20
   7   7  -3    1.88    0.17
  -7   7   3    1.28    0.24
  -7   7   3    1.60    0.31
  -7   7   3    1.11    0.20
  -5  -7   3    2.67    0.42
  -5  -7   3    2.53    0.39
   5  -7  -3    2.60    0.27
   5  -7  -3    2.38    0.36
  -5  -7   3    2.50    0.41
  -5  -7   3    2.33    0.29
   5  -7  -3    2.62    0.43
   5  -7  -3    2.57    0.31
   5  -7  -3    2.55    0.32
   5  -7  -3    2.14    0.32
  -5  -7   3    2.12    0.34
   5   7  -3    2.57    0.27
  -5   7   3    2.49    0.25
  -5   7   3    2.30    0.41
  -5   7   3    2.42    0.41
  -5   7   3    2.16    0.28
   5   7  -3    2.53    0.25
  -5   7   3    1.97    0.37
  -5   7   3    2.19    0.33
  -3  -7   3    0.40    0.24
   3  -7  -3    0.80    0.21
   3  -7  -3    1.13    0.27
   3  -7  -3    0.47    0.16
  -3  -7   3    0.39    0.18
  -3  -7   3    0.54    0.21
  -3  -7   3    0.61    0.23
   3  -7  -3    0.41    0.17
   3  -7  -3    0.64    0.24
   3  -7  -3    0.76    0.22
  -3  -7   3    0.81    0.30
   3  -7  -3    0.96    0.26
  -3  -7   3    1.13    0.22
   3  -7  -3    0.52    0.24
  -3   7   3    0.97    0.24
  -3   7   3    0.44    0.19
   3   7  -3    0.64    0.16
   3   7  -3    0.67    0.20
  -3   7   3    0.63    0.18
  -3   7   3    0.36    0.21
   3   7  -3    0.56    0.17
   3   7  -3    0.67    0.16
  -3   7   3    0.71    0.26
   1  -7  -3    3.27    0.44
  -1  -7   3    2.62    0.32
  -1  -7   3    2.26    0.45
  -1  -7   3    2.60    0.33
  -1  -7   3    2.93    0.42
  -1  -7   3    2.42    0.35
  -1  -7   3    2.48    0.39
   1  -7  -3    3.32    0.40
   1  -7  -3    3.16    0.43
   1  -7  -3    3.15    0.37
   1  -7  -3    3.04    0.47
   1  -7  -3    3.32    0.34
   1   7  -3    3.39    0.31
   1   7  -3    2.81    0.33
  -1   7   3    3.45    0.25
   1   7  -3    2.74    0.26
  -1   7   3    2.75    0.37
  -1   7   3    2.49    0.32
   1   7  -3    3.17    0.31
  -1   7   3    2.42    0.39
   1   7  -3    3.43    0.41
  -1   7   3    3.14    0.39
   1   7  -3    3.14    0.30
  -1  -7  -3    0.90    0.30
   1  -7   3    0.94    0.31
  -1  -7  -3    0.75    0.36
   1  -7   3    0.85    0.29
   1  -7   3    0.61    0.16
  -1  -7  -3    0.13    0.32
   1  -7   3    0.09    0.24
  -1  -7  -3    0.04    0.21
   1  -7   3    0.07    0.18
  -1  -7  -3    1.05    0.21
  -1   7  -3    0.34    0.16
   1   7   3    0.15    0.33
   1   7   3    0.53    0.24
  -1   7  -3    0.59    0.20
  -1   7  -3    0.75    0.19
  -1   7  -3    0.41    0.14
  -1   7  -3    0.61    0.47
  -1   7  -3    0.29    0.16
   1   7   3    0.40    0.18
  -1   7  -3    0.21    0.18
   1   7   3    0.52    0.17
   1   7   3    0.47    0.24
  -3  -7  -3   45.82    2.15
   3  -7   3   48.67    2.03
   3  -7   3   49.59    2.03
  -3  -7  -3   45.92    2.09
  -3  -7  -3   47.53    1.99
  -3  -7  -3   47.66    2.06
   3  -7   3   45.96    2.09
   3  -7   3   46.39    2.12
   3  -7   3   46.91    2.06
   3   7   3   48.57    2.04
  -3   7  -3   48.67    2.11
   3   7   3   49.27    2.03
   3   7   3   48.69    2.05
  -3   7  -3   49.58    2.02
  -3   7  -3   49.31    2.03
   3   7   3   51.04    1.99
  -3   7  -3   50.00    2.03
  -3   7  -3   51.22    2.06
   3   7   3   45.00    2.04
   3   7   3   49.47    2.07
   3   7   3   48.89    1.96
   3   7   3   48.89    2.06
  -3   7  -3   49.76    1.97
  -3   7  -3   50.71    1.99
   5  -7   3   87.61    3.66
  -5  -7  -3   82.39    3.69
  -5  -7  -3   89.44    3.66
   5  -7   3   85.63    3.66
   5   7   3   93.15    3.60
  -5   7  -3   93.60    3.61
   5   7   3   86.95    3.61
   5   7   3   93.84    3.54
  -5   7  -3   89.81    3.53
  -5   7  -3   86.76    3.62
  -7  -7  -3   36.23    1.49
  -7  -7  -3   33.22    1.53
  -7  -7  -3   33.28    1.55
   7  -7   3   37.41    1.50
   7  -7   3   33.78    1.51
  -7  -7  -3   35.76    1.50
   7  -7   3   32.68    1.57
  -7   7  -3   36.39    1.53
  -7   7  -3   36.21    1.51
   7   7   3   35.87    1.52
   7   7   3   35.98    1.50
  -7   7  -3   37.47    1.49
  -7   7  -3   35.97    1.49
   7   7   3   36.49    1.53
   7   7   3   34.55    1.43
  -7   7  -3   35.10    1.42
   7   7   3   34.95    1.46
  -9  -7  -3   17.16    0.83
   9  -7   3   17.31    0.88
  -9  -7  -3   20.72    0.85
   9  -7   3   19.55    0.85
  -9   7  -3   20.57    0.87
   9   7   3   19.57    0.85
  -9   7  -3   21.24    0.86
   9   7   3   20.11    0.80
   9   7   3   20.08    0.86
  -9   7  -3   17.28    0.82
   9   7   3   20.43    0.91
  -9   7  -3   20.09    0.88
   8  -8  -3   12.47    0.69
  -8  -8   3   10.70    0.59
  -8  -8   3   11.58    0.79
   8  -8  -3   13.53    0.63
   8   8  -3   12.85    0.56
   8   8  -3   13.74    0.65
   8   8  -3   14.15    0.57
   6  -8  -3    6.98    0.40
   6  -8  -3    6.18    0.37
  -6  -8   3    6.95    0.34
  -6  -8   3    6.59    0.73
  -6  -8   3    6.91    0.41
   6  -8  -3    5.53    0.50
  -6   8   3    6.13    0.37
   6   8  -3    5.51    0.36
   6   8  -3    6.69    0.33
  -6   8   3    7.90    0.59
   6   8  -3    7.25    0.37
  -6   8   3    6.89    0.46
  -4  -8   3    0.96    0.22
  -4  -8   3    1.18    0.24
  -4  -8   3    0.74    0.20
   4  -8  -3    1.24    0.25
   4  -8  -3    0.97    0.20
   4  -8  -3    0.58    0.21
  -4  -8   3    0.82    0.15
   4  -8  -3    0.65    0.24
   4   8  -3    0.69    0.25
   4   8  -3    0.74    0.18
  -4   8   3    0.96    0.16
  -4   8   3    0.92    0.16
  -4   8   3    1.03    0.26
   4   8  -3    1.04    0.16
   4   8  -3    0.94    0.17
  -4   8   3    1.13    0.23
   4   8  -3    1.01    0.17
   2  -8  -3   13.82    0.73
  -2  -8   3   13.79    0.77
   2  -8  -3   13.21    0.75
   2  -8  -3   14.70    0.73
  -2  -8   3   14.27    0.68
   2  -8  -3   12.56    0.81
  -2  -8   3   14.06    0.74
  -2   8   3   14.45    0.73
   2   8  -3   14.36    0.70
  -2   8   3   14.86    0.69
   2   8  -3   14.94    0.66
   2   8  -3   14.86    0.64
  -2   8   3   14.68    0.71
  -2   8   3   13.99    0.68
   0  -8   3    4.08    0.34
   0  -8   3    4.46    0.46
   0  -8   3    4.78    0.34
   0  -8  -3    4.24    0.30
   0  -8   3    4.17    0.44
   0  -8  -3    4.56    0.34
   0  -8   3    4.40    0.47
   0  -8  -3    4.30    0.45
   0  -8  -3    4.01    0.42
   0  -8  -3    3.93    0.34
   0   8   3    4.15    0.43
   0   8  -3    4.23    0.44
   0   8  -3    3.93    0.43
   0   8   3    4.69    0.39
   0   8  -3    4.84    0.28
   0   8   3    4.51    0.30
   0   8  -3    4.36    0.31
   0   8   3    4.12    0.49
   0   8   3    4.81    0.39
   0   8  -3    4.71    0.38
   0   8   3    4.55    0.27
   0   8  -3    4.44    0.31
  -2  -8  -3    0.77    0.21
   2  -8   3    0.94    0.26
   2  -8   3    0.71    0.14
   2  -8   3    0.91    0.28
  -2  -8  -3    1.01    0.19
   2  -8   3    0.64    0.16
  -2  -8  -3    0.87    0.27
   2  -8   3    0.96    0.27
  -2  -8  -3    0.35    0.19
  -2   8  -3    0.73    0.18
   2   8   3    0.48    0.18
   2   8   3    0.68    0.12
  -2   8  -3    0.56    0.17
  -2   8  -3    0.52    0.14
   2   8   3    1.04    0.22
   2   8   3    0.54    0.25
  -2   8  -3    1.11    0.17
  -4  -8  -3    8.51    0.61
  -4  -8  -3    9.90    0.49
   4  -8   3    9.91    0.48
   4  -8   3    8.92    0.53
   4  -8   3   10.29    0.55
  -4  -8  -3    9.41    0.52
   4  -8   3    8.32    0.65
   4   8   3   10.42    0.51
  -4   8  -3    9.82    0.49
  -4   8  -3    9.66    0.43
   4   8   3    8.60    0.63
   4   8   3    8.85    0.50
   4   8   3    9.66    0.42
  -4   8  -3    9.56    0.48
  -4   8  -3    9.99    0.55
  -6  -8  -3   22.74    1.00
   6  -8   3   24.74    1.03
  -6  -8  -3   24.31    1.03
   6  -8   3   24.74    1.12
  -6  -8  -3   23.12    1.04
   6  -8   3   22.33    1.03
  -6   8  -3   24.21    1.01
  -6   8  -3   24.34    1.05
  -6   8  -3   25.27    1.04
   6   8   3   23.76    1.04
   6   8   3   23.47    1.10
   6   8   3   24.81    1.03
  -8  -8  -3   22.56    0.96
  -8  -8  -3   21.68    0.90
   8  -8   3   21.76    0.93
  -8   8  -3   22.46    0.92
  -3  -9   3    3.85    0.25
  -3  -9   3    3.35    0.31
   3  -9  -3    3.53    0.24
   3  -9  -3    3.10    0.32
  -3   9   3    3.12    0.23
   3   9  -3    4.11    0.19
   3   9  -3    3.69    0.22
   1  -9  -3    1.79    0.18
  -1  -9   3    1.87    0.30
  -1  -9   3    1.81    0.21
  -1  -9   3    1.43    0.19
   1  -9  -3    1.78    0.19
  -1   9   3    2.29    0.20
  -1   9   3    1.72    0.19
   1   9  -3    1.84    0.14
   1   9  -3    2.17    0.17
   1   9  -3    1.75    0.18
  -1   9   3    1.88    0.25
  -1  -9  -3   42.32    2.08
   1  -9   3   56.99    2.09
  -1  -9  -3   55.03    2.04
  -1  -9  -3   50.51    2.06
   1  -9   3   52.94    2.08
   1  -9   3   54.64    2.04
   1  -9   3   47.32    2.10
   1   9   3   44.22    2.04
   3  -9   3   16.01    0.64
   3  -9   3   14.39    0.67
  -3  -9  -3   15.11    0.63
   3   9   3   14.05    0.63
   3   9   3   15.91    0.65
  -3   9  -3   12.80    0.74
  -3   9  -3   15.00    0.63
  -3   9  -3   14.31    0.63
 -16   0   4   17.22    0.76
  16   0  -4   16.58    0.72
 -16   0   4   16.67    0.76
  16   0  -4   15.94    0.72
  16   0  -4   16.85    0.70
 -14   0   4   14.48    0.83
 -14   0   4   13.28    0.77
 -14   0   4   14.70    0.77
  14   0  -4   14.90    0.68
  14   0  -4   14.62    0.70
 -14   0   4   15.38    0.75
 -12   0   4    2.04    0.38
 -12   0   4    2.17    0.32
 -12   0   4    2.38    0.37
  12   0  -4    2.29    0.27
  12   0  -4    2.56    0.24
  12   0  -4    2.62    0.33
 -12   0   4    2.33    0.45
 -12   0   4    2.21    0.38
 -12   0   4    2.41    0.29
  12   0  -4    2.24    0.28
 -10   0   4    4.07    0.30
 -10   0   4    3.84    0.48
 -10   0   4    3.50    0.36
 -10   0   4    3.71    0.32
 -10   0   4    3.98    0.36
  10   0  -4    3.72    0.41
 -10   0   4    2.81    0.49
  10   0  -4    3.93    0.30
 -10   0   4    3.89    0.35
  10   0  -4    3.87    0.25
 -10   0   4    3.48    0.35
  10   0  -4    3.67    0.31
  10   0  -4    3.80    0.33
  10   0  -4    3.26    0.48
  -8   0   4    1.79    0.31
   8   0  -4    2.26    0.29
  -8   0   4    2.47    0.35
   8   0  -4    2.19    0.31
  -8   0   4    2.97    0.28
   8   0  -4    2.23    0.35
  -8   0   4    2.58    0.47
   8   0  -4    2.68    0.21
   8   0  -4    2.89    0.31
  -8   0   4    2.54    0.29
  -8   0   4    2.94    0.27
  -8   0   4    2.28    0.33
   8   0  -4    2.43    0.17
   8   0  -4    2.80    0.34
  -8   0   4    2.69    0.24
   8   0  -4    2.22    0.34
   6   0  -4   93.38    3.67
   6   0  -4   88.57    3.68
  -6   0   4   94.72    3.68
   6   0  -4   93.22    3.71
   6   0  -4   96.20    3.68
   6   0  -4   97.58    3.72
   6   0  -4   94.10    3.67
  -6   0   4   94.50    3.67
  -6   0   4   93.17    3.67
   6   0  -4   90.53    3.72
  -4   0   4  173.34    7.25
  -4   0   4  193.79    7.22
  -4   0   4  170.32    7.22
   4   0  -4  185.04    7.23
   4   0  -4  193.65    7.25
   4   0  -4  191.10    7.22
  -4   0   4  193.20    7.23
  -4   0   4  192.47    7.24
   4   0  -4  180.24    7.25
   2   0  -4    0.80    0.05
   2   0  -4    0.86    0.07
   2   0  -4    0.82    0.05
   2   0  -4    0.87    0.08
  -2   0   4    0.96    0.08
   2   0  -4    0.89    0.06
  -2   0   4    0.93    0.05
   2   0  -4    1.00    0.06
  -2   0   4    1.05    0.04
   0   0  -4   66.05    2.73
   0   0   4   72.76    2.74
   0   0   4   61.30    2.71
   0   0   4   68.46    2.73
   0   0  -4   70.43    2.73
   0   0  -4   74.08    2.74
   0   0   4   65.87    2.71
   0   0   4   73.80    2.74
   0   0   4   73.23    2.72
   0   0   4   71.21    2.73
   0   0   4   68.86    2.74
   0   0  -4   69.27    2.73
   0   0  -4   73.40    2.74
   0   0  -4   71.03    2.72
   2   0   4  163.42    6.73
  -2   0  -4  158.76    6.72
  -2   0  -4  176.47    6.73
   2   0   4  182.10    6.76
  -2   0  -4  170.63    6.74
  -2   0  -4  166.68    6.74
  -2   0  -4  161.10    6.74
   2   0   4  185.05    6.73
  -2   0  -4  176.95    6.73
   2   0   4  175.62    6.74
   2   0   4  179.12    6.73
  -2   0  -4  169.49    6.73
   2   0   4  165.03    6.72
  -2   0  -4  192.66    6.76
  -2   0  -4  166.23    6.74
  -2   0  -4  176.91    6.73
  -4   0  -4   21.80    0.94
  -4   0  -4   20.45    0.87
   4   0   4   20.48    0.85
  -4   0  -4   21.10    0.87
  -4   0  -4   21.76    0.84
   4   0   4   20.88    0.86
   4   0   4   20.77    0.86
   4   0   4   19.92    0.92
  -4   0  -4   21.15    0.86
   4   0   4   21.19    0.87
  -4   0  -4   21.46    0.86
   4   0   4   18.44    1.42
  -4   0  -4   20.20    0.86
   4   0   4   21.14    0.85
  -4   0  -4   20.27    0.86
  -4   0  -4   20.64    0.88
   6   0   4    1.90    0.30
   6   0   4    2.16    0.85
  -6   0  -4    2.56    0.30
  -6   0  -4    2.18    0.25
   6   0   4    2.20    0.26
  -6   0  -4    2.45    0.20
  -6   0  -4    2.36    0.22
   6   0   4    2.31    0.26
   6   0   4    1.89    0.37
  -6   0  -4    2.33    0.19
  -6   0  -4    2.52    0.28
  -6   0  -4    2.29    0.20
   6   0   4    2.08    0.18
   6   0   4    2.58    0.17
  -6   0  -4    2.83    0.38
   6   0   4    2.26    0.23
  -6   0  -4    2.10    0.25
   6   0   4    2.27    0.25
  -8   0  -4    1.09    0.23
  -8   0  -4    0.73    0.28
  -8   0  -4    1.07    0.22
   8   0   4    1.00    0.16
  -8   0  -4    0.97    0.18
   8   0   4    0.85    0.20
   8   0   4    0.63    0.13
   8   0   4    0.72    0.18
   8   0   4    1.02    1.15
   8   0   4    1.07    0.39
   8   0   4    0.81    0.16
   8   0   4    1.04    0.17
   8   0   4    0.88    0.18
   8   0   4    0.75    0.20
  -8   0  -4    0.63    0.18
  -8   0  -4    0.69    0.15
  -8   0  -4    1.15    0.20
  -8   0  -4    1.11    0.25
  10   0   4   48.83    2.09
 -10   0  -4   50.44    2.14
 -10   0  -4   50.85    2.11
 -10   0  -4   50.75    2.13
  10   0   4   49.59    2.06
  10   0   4   51.12    2.11
 -10   0  -4   51.51    2.13
  10   0   4   49.62    2.07
  10   0   4   50.54    2.12
 -10   0  -4   51.76    2.13
  10   0   4   52.08    2.05
 -10   0  -4   51.60    2.12
 -10   0  -4   50.57    2.13
  10   0   4   52.55    2.15
  10   0   4   48.38    2.15
 -10   0  -4   51.66    2.09
  12   0   4   48.86    1.99
  12   0   4   47.36    2.07
 -12   0  -4   51.80    2.10
 -12   0  -4   47.61    2.05
 -12   0  -4   47.05    2.15
 -12   0  -4   49.73    2.08
  12   0   4   48.49    1.97
  12   0   4   48.00    2.03
 -12   0  -4   50.09    2.05
  12   0   4   50.33    2.06
  14   0   4   22.82    1.07
 -14   0  -4   24.21    1.09
  14   0   4   22.49    1.01
 -14   0  -4   23.42    1.04
  14   0   4   23.11    0.94
  14   0   4   22.39    1.02
 -14   0  -4   24.59    1.07
 -16   0  -4    1.50    0.15
 -16   0  -4    1.68    0.18
 -16   0  -4    1.20    0.16
  16   0   4    1.20    0.12
  17  -1  -4    0.64    0.10
 -17  -1   4    0.58    0.11
  17   1  -4    1.01    0.16
  17   1  -4    0.73    0.10
 -17   1   4    0.71    0.13
 -15  -1   4    7.36    0.56
  15  -1  -4    8.29    0.43
 -15  -1   4    8.54    0.50
  15  -1  -4    7.74    0.48
 -15  -1   4    8.63    0.41
 -15  -1   4    8.82    0.54
  15  -1  -4    8.47    0.45
 -15  -1   4    8.82    0.50
  15  -1  -4    8.27    0.39
  15   1  -4    7.82    0.48
 -15   1   4    9.06    0.50
  15   1  -4    8.46    0.47
  15   1  -4    8.56    0.44
  15   1  -4    8.52    0.42
 -15   1   4    8.42    0.45
 -13  -1   4    7.57    0.50
  13  -1  -4    7.49    0.44
 -13  -1   4    8.71    0.50
 -13  -1   4    7.32    0.46
 -13  -1   4    7.33    0.44
  13  -1  -4    7.58    0.44
  13  -1  -4    7.77    0.41
 -13  -1   4    7.12    0.59
  13  -1  -4    7.64    0.47
 -13  -1   4    8.60    0.56
  13   1  -4    7.72    0.50
  13   1  -4    7.52    0.44
 -13   1   4    7.18    0.52
 -13   1   4    6.79    0.61
 -13   1   4    7.77    0.50
  13   1  -4    8.28    0.47
  13   1  -4    8.65    0.81
 -13   1   4    7.44    0.45
  13   1  -4    7.85    0.45
 -13   1   4    7.39    0.51
 -13   1   4    8.16    0.57
 -13   1   4    8.03    0.49
 -11  -1   4    0.01    0.18
  11  -1  -4    0.15    0.33
 -11  -1   4    0.29    0.19
 -11  -1   4    0.48    0.17
  11  -1  -4    0.63    0.14
 -11  -1   4   -0.02    0.20
 -11  -1   4    0.22    0.28
  11  -1  -4    0.17    0.30
 -11  -1   4    0.26    0.22
  11  -1  -4   -0.03    0.17
 -11  -1   4   -0.01    0.24
  11   1  -4    0.46    0.18
  11   1  -4    0.91    0.23
 -11   1   4    0.12    0.16
 -11   1   4    0.33    0.21
 -11   1   4    0.26    0.29
 -11   1   4   -0.05    0.18
  11   1  -4    0.09    0.22
  11   1  -4    0.09    0.13
  11   1  -4   -0.04    0.29
 -11   1   4   -0.11    0.24
  11   1  -4    0.32    0.15
 -11   1   4    0.09    0.15
  -9  -1   4    1.66    0.29
  -9  -1   4    1.40    0.28
   9  -1  -4    2.37    0.23
  -9  -1   4    1.92    0.29
   9  -1  -4    2.10    0.28
   9  -1  -4    2.12    0.36
  -9  -1   4    2.08    0.39
  -9  -1   4    1.93    0.32
   9  -1  -4    1.87    0.27
  -9  -1   4    2.05    0.27
   9  -1  -4    1.98    0.18
  -9  -1   4    1.85    0.23
  -9  -1   4    2.33    0.32
  -9  -1   4    1.88    0.43
   9   1  -4    1.73    0.20
  -9   1   4    1.61    0.29
   9   1  -4    1.82    0.19
  -9   1   4    2.01    0.33
   9   1  -4    2.26    0.29
  -9   1   4    2.18    0.46
  -9   1   4    2.29    0.29
   9   1  -4    1.89    0.23
   9   1  -4    1.81    0.32
  -9   1   4    2.10    0.27
  -9   1   4    2.11    0.29
  -9   1   4    1.82    0.27
  -7  -1   4   26.11    1.14
   7  -1  -4   25.35    1.03
   7  -1  -4   25.34    1.06
  -7  -1   4   26.99    1.07
   7  -1  -4   25.08    1.05
   7  -1  -4   26.58    1.07
   7  -1  -4   26.73    1.09
   7  -1  -4   25.33    1.06
   7  -1  -4   25.78    1.08
  -7  -1   4   25.16    1.10
   7  -1  -4   25.29    1.13
   7  -1  -4   26.18    1.05
  -7   1   4   25.27    1.07
   7   1  -4   24.58    1.08
   7   1  -4   25.29    1.10
   7   1  -4   26.71    1.07
   7   1  -4   25.80    1.05
   7   1  -4   26.13    1.10
   7   1  -4   22.23    2.57
  -7   1   4   24.79    1.13
  -7   1   4   25.83    1.03
   7   1  -4   26.54    1.03
  -7   1   4   25.32    1.10
  -7   1   4   25.95    1.06
  -7   1   4   25.90    1.04
  -5  -1   4  153.40    6.03
   5  -1  -4  157.10    6.04
   5  -1  -4  154.53    6.03
   5  -1  -4  162.35    6.08
  -5  -1   4  162.13    6.02
   5  -1  -4  141.78    6.03
   5  -1  -4  142.05    6.01
  -5  -1   4  159.65    6.02
   5  -1  -4  144.05    6.03
  -5  -1   4  151.64    6.06
   5  -1  -4  152.06    6.01
   5  -1  -4  162.95    6.02
   5  -1  -4  147.89    6.07
   5   1  -4  151.58    7.49
   5   1  -4  160.07    6.03
  -5   1   4  152.63    6.01
   5   1  -4  160.30    6.02
  -5   1   4  149.41    6.02
   5   1  -4  159.82    6.02
  -5   1   4  149.30    6.01
  -5   1   4  157.86    6.07
  -5   1   4  160.75    6.03
  -5   1   4  160.54    6.04
  -5   1   4  151.36    6.01
   5   1  -4  155.07    6.01
   5   1  -4  156.53    6.05
   5   1  -4  155.74    6.05
   3  -1  -4    4.71    0.26
   3  -1  -4    4.58    0.24
  -3  -1   4    5.17    0.23
  -3  -1   4    4.94    0.20
   3  -1  -4    5.02    0.21
   3  -1  -4    4.41    0.22
   3  -1  -4    4.90    0.24
   3  -1  -4    5.21    0.21
   3  -1  -4    4.80    0.23
  -3  -1   4    4.56    0.22
   3  -1  -4    4.94    0.22
   3  -1  -4    4.66    0.25
   3   1  -4    5.09    0.20
   3   1  -4    4.23    0.68
   3   1  -4    4.68    0.20
   3   1  -4    4.30    0.22
   3   1  -4    5.37    0.22
  -3   1   4    4.48    0.21
  -3   1   4    4.99    0.23
   3   1  -4    4.14    0.20
   3   1  -4    4.84    0.21
  -3   1   4    4.73    0.21
  -1  -1   4  169.76    7.25
   1  -1  -4  188.30    7.28
  -1  -1   4  183.87    7.85
  -1  -1   4  189.30    7.27
   1  -1  -4  195.00    7.26
   1  -1  -4  184.54    7.28
   1  -1  -4  181.70    7.26
   1  -1  -4  184.28    7.26
   1  -1  -4  183.64    7.25
  -1  -1   4  206.24    7.26
   1   1  -4  207.54    7.26
  -1   1   4  186.75    7.26
  -1   1   4  183.36    7.26
   1   1  -4  184.72    7.27
  -1   1   4  183.90    7.27
  -1   1   4  177.98    7.26
  -1   1   4  190.19    7.27
  -1   1   4  183.24    7.25
  -1  -1  -4  224.83    8.78
  -1  -1  -4  231.95    8.77
   1  -1   4  245.25    8.79
  -1  -1  -4  226.26    8.78
  -1  -1  -4  224.25    8.80
   1  -1   4  218.12    8.76
  -1  -1  -4  235.96    8.77
  -1  -1  -4  223.74    8.77
   1  -1   4  229.51    8.78
  -1  -1  -4  228.63    8.77
  -1  -1  -4  218.26    8.76
   1   1   4  225.98    8.80
   1   1   4  235.01    8.77
   1   1   4  217.89    8.77
  -1   1  -4  232.41    8.78
   1   1   4  221.27    8.78
  -1   1  -4  210.48    8.77
  -1   1  -4  221.80    8.78
   1   1   4  215.41    8.77
  -3  -1  -4  164.99    6.25
   3  -1   4  152.94    6.21
  -3  -1  -4  159.09    6.20
   3  -1   4  156.24    6.20
  -3  -1  -4  161.05    6.20
   3  -1   4  157.59    6.21
  -3  -1  -4  162.43    6.20
   3  -1   4  150.01    6.19
  -3  -1  -4  165.01    6.19
   3  -1   4  162.31    6.19
   3  -1   4  149.03    6.75
  -3  -1  -4  162.99    6.22
  -3  -1  -4  160.29    6.20
   3  -1   4  157.95    6.23
  -3  -1  -4  155.55    6.21
   3   1   4  159.47    6.20
  -3   1  -4  162.18    6.20
  -3   1  -4  158.42    6.19
  -3   1  -4  155.55    6.18
   3   1   4  165.08    6.21
   3   1   4  160.83    6.21
   3   1   4  158.46    6.19
  -3   1  -4  151.46    6.20
  -3   1  -4  159.87    6.23
   3   1   4  156.18    6.19
  -3   1  -4  160.21    6.19
  -3   1  -4  163.15    6.21
  -3   1  -4  166.73    6.20
   3   1   4  162.54    6.24
  -3   1  -4  151.26    6.20
   3   1   4  155.05    6.91
   3   1   4  156.62    6.19
  -5  -1  -4    0.73    0.25
  -5  -1  -4    1.05    0.15
   5  -1   4    1.00    0.16
  -5  -1  -4    1.17    0.14
   5  -1   4    0.96    0.26
   5  -1   4    1.07    0.18
   5  -1   4    1.07    0.13
  -5  -1  -4    1.13    0.17
  -5  -1  -4    1.11    0.19
   5  -1   4    1.10    0.16
   5  -1   4    1.18    0.14
   5  -1   4    1.27    0.23
  -5  -1  -4    1.08    0.14
   5  -1   4    1.33    0.15
   5  -1   4    1.10    0.13
  -5   1  -4    1.21    0.13
   5   1   4    0.99    0.61
  -5   1  -4    1.19    0.18
   5   1   4    1.49    0.26
   5   1   4    1.04    0.14
   5   1   4    0.97    0.15
   5   1   4    0.91    0.13
   5   1   4    1.29    0.18
  -5   1  -4    1.06    0.18
  -5   1  -4    1.14    0.17
   5   1   4    1.09    0.12
  -5   1  -4    1.37    0.25
   7  -1   4    0.46    0.19
  -7  -1  -4    0.52    0.23
  -7  -1  -4    0.24    0.17
  -7  -1  -4   -0.03    0.27
   7  -1   4   -0.05    0.11
  -7  -1  -4    0.04    0.08
  -7  -1  -4   -0.16    0.22
   7  -1   4    0.23    0.24
  -7  -1  -4   -0.04    0.12
  -7  -1  -4    0.34    0.18
   7  -1   4    0.16    0.11
  -7  -1  -4    0.25    0.16
   7  -1   4    0.17    0.14
  -7  -1  -4    0.18    0.11
   7  -1   4   -0.01    0.28
   7  -1   4    0.06    0.08
   7  -1   4    0.21    0.11
  -7   1  -4    0.39    0.28
   7   1   4    0.04    0.11
  -7   1  -4    0.20    0.15
  -7   1  -4   -0.03    0.11
   7   1   4   -0.02    0.69
  -7   1  -4    0.43    0.23
   7   1   4    0.31    0.25
   7   1   4    0.12    0.16
  -7   1  -4    0.12    0.12
   7   1   4    0.53    0.19
  -7   1  -4    0.23    0.14
   7   1   4    0.06    0.11
  -7   1  -4   -0.05    0.13
  -7   1  -4    0.79    0.29
  -7   1  -4    0.05    0.23
   9  -1   4    6.09    0.39
  -9  -1  -4    6.50    0.37
  -9  -1  -4    6.38    0.46
   9  -1   4    5.69    0.36
   9  -1   4    6.99    0.35
   9  -1   4    5.87    0.46
  -9  -1  -4    6.20    0.42
  -9  -1  -4    6.08    0.45
  -9  -1  -4    6.47    0.42
   9  -1   4    5.73    0.44
   9  -1   4    6.30    0.35
  -9  -1  -4    5.83    0.48
   9  -1   4    6.13    0.39
  -9  -1  -4    6.21    0.46
   9   1   4    5.75    0.44
  -9   1  -4    6.50    0.49
   9   1   4    6.26    0.44
  -9   1  -4    6.30    0.43
  -9   1  -4    5.86    0.48
   9   1   4    6.39    0.40
  -9   1  -4    6.26    0.43
   9   1   4    6.28    0.38
  -9   1  -4    7.31    0.44
  -9   1  -4    7.27    0.40
  -9   1  -4    6.29    0.45
  -9   1  -4    6.34    0.40
  11  -1   4   66.30    2.81
  11  -1   4   68.79    2.84
  11  -1   4   61.79    2.83
  11  -1   4   69.58    2.83
 -11  -1  -4   68.70    2.85
 -11  -1  -4   69.78    2.85
 -11  -1  -4   68.10    2.84
  11  -1   4   70.05    2.74
  11  -1   4   69.02    2.75
 -11  -1  -4   68.58    2.81
  11  -1   4   69.73    2.81
 -11  -1  -4   70.13    2.82
 -11  -1  -4   70.37    2.77
 -11  -1  -4   68.48    2.84
 -11  -1  -4   69.05    2.85
  11   1   4   68.64    2.86
 -11   1  -4   69.94    2.80
  11   1   4   68.16    2.84
 -11   1  -4   67.88    2.83
 -11   1  -4   69.59    2.85
  11   1   4   69.46    2.83
 -11   1  -4   70.90    2.86
 -11   1  -4   69.08    2.84
  11   1   4   69.43    2.76
  11   1   4   67.04    2.80
 -11   1  -4   71.41    2.83
 -11   1  -4   68.92    2.84
  11   1   4   70.05    2.77
  11   1   4   68.52    2.79
 -13  -1  -4    1.48    0.30
  13  -1   4    1.09    0.19
  13  -1   4    1.19    0.25
 -13  -1  -4    1.30    0.22
  13  -1   4    1.30    0.16
  13  -1   4    1.65    0.30
  13   1   4    1.58    0.32
 -13   1  -4    0.82    0.51
  13   1   4    1.32    0.26
 -13   1  -4    1.30    0.26
 -13   1  -4    1.51    0.26
 -13   1  -4    1.90    0.35
  13   1   4    1.50    0.26
 -15  -1  -4   23.74    1.01
 -15  -1  -4   23.36    0.99
  15  -1   4   23.23    0.96
 -15  -1  -4   23.04    1.02
  15   1   4   21.80    1.05
  15   1   4   21.99    0.99
 -15   1  -4   24.53    1.00
 -15   1  -4   23.03    0.99
 -15   1  -4   23.27    1.00
  15   1   4   24.10    0.98
 -15   1  -4   22.58    1.01
 -16  -2   4    4.59    0.33
  16  -2  -4    4.63    0.36
  16  -2  -4    4.92    0.26
 -16  -2   4    4.53    0.47
 -16  -2   4    4.35    0.28
  16  -2  -4    5.27    0.23
  16   2  -4    5.11    0.30
  16   2  -4    4.86    0.28
 -16   2   4    5.48    0.31
  16   2  -4    5.38    0.26
  14  -2  -4    0.10    0.15
  14  -2  -4    0.10    0.30
  14  -2  -4    0.01    0.11
 -14  -2   4   -0.09    0.18
 -14  -2   4    0.25    0.17
 -14  -2   4   -0.18    0.20
 -14  -2   4    0.19    0.19
  14  -2  -4    0.19    0.26
 -14  -2   4   -0.02    0.17
  14  -2  -4    0.28    0.11
 -14  -2   4    0.01    0.26
 -14  -2   4   -0.10    0.21
 -14   2   4    0.04    0.22
  14   2  -4   -0.50    0.28
 -14   2   4    0.29    0.14
  14   2  -4    0.08    0.14
 -14   2   4   -0.03    0.18
  14   2  -4    0.15    0.14
  14   2  -4    0.41    0.21
 -14   2   4    0.04    0.21
  14   2  -4   -0.01    0.19
  12  -2  -4   13.50    0.78
 -12  -2   4   14.82    0.88
  12  -2  -4   15.29    0.67
 -12  -2   4   14.18    0.72
 -12  -2   4   15.54    0.75
 -12  -2   4   14.37    0.76
  12  -2  -4   13.51    0.81
  12  -2  -4   14.61    0.68
 -12  -2   4   14.29    0.82
 -12  -2   4   14.62    0.74
  12  -2  -4   14.90    0.70
 -12   2   4   14.94    0.76
  12   2  -4   14.92    0.71
 -12   2   4   13.80    0.73
  12   2  -4   14.17    0.69
 -12   2   4   14.76    0.71
 -12   2   4   15.03    0.78
 -12   2   4   15.57    0.77
  12   2  -4   14.46    0.79
  12   2  -4   14.36    0.76
 -10  -2   4    2.17    0.36
 -10  -2   4    1.92    0.43
 -10  -2   4    1.14    0.28
 -10  -2   4    2.11    0.35
  10  -2  -4    1.33    0.18
 -10  -2   4    2.02    0.32
  10  -2  -4    1.25    0.18
  10  -2  -4    1.27    0.28
  10  -2  -4    1.47    0.19
 -10  -2   4    1.62    0.26
 -10  -2   4    1.69    0.25
  10  -2  -4    1.31    0.21
 -10  -2   4    1.58    0.25
  10   2  -4    1.29    0.23
  10   2  -4    1.49    0.23
 -10   2   4    1.40    0.24
 -10   2   4    1.48    0.22
 -10   2   4    1.29    0.24
 -10   2   4    1.45    0.36
 -10   2   4    1.43    0.24
  10   2  -4    1.45    0.22
 -10   2   4    1.37    0.25
   8  -2  -4   21.27    0.87
  -8  -2   4   19.68    0.91
   8  -2  -4   20.64    0.93
   8  -2  -4   20.88    0.90
   8  -2  -4   20.13    0.87
  -8  -2   4   20.04    0.94
   8  -2  -4   21.31    0.92
   8  -2  -4   20.29    0.85
  -8  -2   4   19.74    1.00
   8  -2  -4   20.04    0.88
  -8  -2   4   22.08    0.97
  -8  -2   4   19.60    1.02
  -8  -2   4   19.52    0.94
  -8  -2   4   21.69    0.95
  -8   2   4   20.00    0.94
  -8   2   4   20.08    0.97
  -8   2   4   20.21    0.94
  -8   2   4   18.14    1.04
  -8   2   4   21.50    0.94
  -8   2   4   20.88    0.91
  -8   2   4   19.74    0.92
   8   2  -4   21.17    0.87
   8   2  -4   19.06    0.96
   6  -2  -4  104.44    3.94
   6  -2  -4  100.07    3.95
   6  -2  -4  101.78    3.96
  -6  -2   4   87.83    4.00
  -6  -2   4  107.46    4.05
   6  -2  -4  101.99    3.96
  -6  -2   4  104.14    3.95
   6  -2  -4  100.72    4.01
   6  -2  -4  100.45    3.97
   6  -2  -4   99.37    3.95
   6  -2  -4  107.05    3.98
  -6   2   4  102.51    3.97
  -6   2   4   96.21    3.98
   6   2  -4   94.31    3.95
   6   2  -4  107.85    3.96
   6   2  -4  101.86    3.94
  -6   2   4  101.57    3.94
   6   2  -4   99.15    3.96
   6   2  -4   99.11    3.97
   6   2  -4   92.26    5.77
   4  -2  -4   57.87    2.19
   4  -2  -4   56.88    2.18
   4  -2  -4   57.36    2.20
  -4  -2   4   57.27    2.19
  -4  -2   4   58.18    2.17
   4  -2  -4   55.30    2.19
   4  -2  -4   58.23    2.23
  -4  -2   4   47.30    2.27
   4  -2  -4   47.63    2.21
  -4  -2   4   56.90    2.17
   4  -2  -4   55.51    2.23
   4  -2  -4   54.86    2.26
   4  -2  -4   57.53    2.20
  -4   2   4   56.64    2.21
   4   2  -4   59.58    2.17
  -4   2   4   55.06    2.18
   4   2  -4   54.31    2.17
   4   2  -4   53.34    2.18
  -4   2   4   53.49    2.16
  -4   2   4   52.22    2.16
  -4   2   4   53.61    2.16
  -4   2   4   55.49    2.19
   4   2  -4   56.66    2.20
   4   2  -4   56.36    2.18
  -4   2   4   51.29    2.21
   4   2  -4   55.44    2.19
  -4   2   4   58.23    2.19
   2  -2  -4  103.60    4.07
   2  -2  -4  104.33    4.08
   2  -2  -4  107.68    4.06
   2  -2  -4  108.29    4.10
  -2  -2   4   98.36    4.03
   2  -2  -4  106.88    4.08
   2  -2  -4  104.12    4.05
  -2  -2   4  101.13    4.06
   2  -2  -4  106.57    4.10
  -2  -2   4  103.84    4.07
  -2  -2   4   97.87    5.18
  -2  -2   4  105.81    4.06
   2  -2  -4  107.16    5.00
   2  -2  -4  107.39    4.05
  -2  -2   4   91.79    4.09
  -2   2   4  105.16    4.06
  -2   2   4  106.01    4.06
   2   2  -4   99.37    4.04
   2   2  -4  103.88    4.05
  -2   2   4  109.25    4.06
   2   2  -4   99.57    4.04
  -2   2   4  105.34    4.07
  -2   2   4  105.74    4.04
   2   2  -4  100.93    4.04
  -2   2   4  106.47    4.07
   2   2  -4  101.71    4.98
  -2   2   4  102.98    4.06
   0  -2  -4  257.44    9.49
   0  -2  -4  254.05    9.51
   0  -2   4  245.84    9.50
   0  -2  -4  246.42    9.53
   0  -2   4  245.88    9.49
   0  -2  -4  271.68   10.53
   0  -2   4  241.05    9.47
   0  -2  -4  261.51    9.50
   0  -2  -4  241.17    9.47
   0  -2  -4  233.42    9.48
   0  -2  -4  239.25    9.48
   0  -2   4  236.84    9.49
   0  -2  -4  258.22    9.48
   0  -2  -4  252.61    9.47
   0  -2   4  235.00    9.51
   0  -2   4  233.15   10.44
   0  -2   4  239.43    9.46
   0   2   4  242.67    9.51
   0   2  -4  263.76   10.38
   0   2  -4  238.55    9.48
   0   2  -4  244.95    9.47
   0   2  -4  230.62    9.48
   0   2   4  249.14    9.47
   0   2   4  235.20   10.41
   0   2  -4  227.55    9.50
   0   2   4  236.35    9.48
   0   2   4  234.32    9.49
   0   2  -4  229.11    9.46
   2  -2   4    1.09    0.10
  -2  -2  -4    1.09    0.13
   2  -2   4    1.13    0.09
  -2  -2  -4    1.07    0.12
  -2  -2  -4    1.10    0.12
  -2  -2  -4    0.89    0.17
   2  -2   4    1.05    0.12
   2  -2   4    1.25    0.12
  -2  -2  -4    1.08    0.22
  -2  -2  -4    1.09    0.10
   2  -2   4    1.30    0.21
  -2  -2  -4    1.02    0.10
  -2  -2  -4    0.94    0.54
   2  -2   4    0.91    0.10
  -2  -2  -4    1.06    0.10
  -2  -2  -4    0.89    0.10
   2   2   4    1.17    0.11
  -2   2  -4    1.01    0.15
  -2   2  -4    1.12    0.10
  -2   2  -4    1.18    0.09
   2   2   4    1.10    0.14
  -2   2  -4    1.15    0.10
   2   2   4    1.10    0.12
   2   2   4    1.13    0.21
   2   2   4    1.04    0.13
   2   2   4    1.10    0.10
  -2   2  -4    1.17    0.18
  -2   2  -4    0.98    0.12
   2   2   4    1.20    0.14
  -4  -2  -4   11.83    0.54
  -4  -2  -4   12.54    0.54
   4  -2   4   12.21    0.54
   4  -2   4   11.12    0.71
   4  -2   4   12.26    0.54
   4  -2   4   12.14    0.52
   4  -2   4   11.23    0.56
   4  -2   4   12.97    1.29
  -4  -2  -4   11.63    0.71
  -4  -2  -4   12.08    0.51
  -4  -2  -4   11.54    0.54
   4  -2   4   11.17    0.57
  -4  -2  -4   12.14    0.53
   4  -2   4   11.50    0.55
   4  -2   4   11.88    0.54
   4  -2   4   12.53    0.56
  -4  -2  -4   12.08    0.53
  -4  -2  -4   11.43    0.56
   4  -2   4   12.07    0.52
   4   2   4   13.96    0.60
  -4   2  -4   11.58    0.64
  -4   2  -4   11.94    0.54
  -4   2  -4   11.96    0.55
  -4   2  -4   11.64    0.55
   4   2   4   12.54    0.53
   4   2   4   11.68    0.53
  -4   2  -4   11.80    0.57
  -4   2  -4   12.17    0.54
  -4   2  -4   12.52    0.57
   4   2   4   13.49    0.68
   4   2   4   12.26    0.57
  -4   2  -4   12.08    0.55
  -6  -2  -4    2.78    0.28
   6  -2   4    2.80    0.42
   6  -2   4    3.43    0.28
   6  -2   4    2.79    0.30
  -6  -2  -4    3.35    0.25
  -6  -2  -4    3.50    0.28
  -6  -2  -4    3.23    0.44
  -6  -2  -4    3.03    0.28
   6  -2   4    3.44    0.23
  -6  -2  -4    3.52    0.38
   6  -2   4    2.53    0.25
   6  -2   4    3.03    0.26
  -6  -2  -4    3.07    0.29
   6  -2   4    2.45    1.29
  -6  -2  -4    2.97    0.22
   6  -2   4    2.75    0.35
  -6  -2  -4    2.83    0.33
   6  -2   4    2.88    0.23
   6  -2   4    3.18    0.25
   6  -2   4    3.49    0.41
  -6  -2  -4    2.09    0.38
   6  -2   4    3.04    0.24
  -6  -2  -4    2.98    0.21
   6  -2   4    2.22    0.29
   6   2   4    2.90    0.25
   6   2   4    2.82    0.24
   6   2   4    3.80    0.40
  -6   2  -4    3.03    0.23
   6   2   4    2.87    1.26
  -6   2  -4    3.10    0.22
   6   2   4    2.72    0.21
   6   2   4    3.37    0.23
   6   2   4    3.00    0.21
  -6   2  -4    2.59    0.36
  -6   2  -4    3.17    0.41
  -6   2  -4    2.93    0.21
  -6   2  -4    3.07    0.26
  -6   2  -4    2.66    0.36
   6   2   4    2.86    0.35
  -6   2  -4    3.23    0.25
  -6   2  -4    3.12    0.30
   6   2   4    2.75    0.40
   6   2   4    2.51    0.26
  -6   2  -4    2.91    0.37
  -8  -2  -4   49.77    2.07
  -8  -2  -4   50.29    2.06
  -8  -2  -4   49.54    1.99
  -8  -2  -4   47.05    2.05
  -8  -2  -4   49.79    2.03
   8  -2   4   50.05    2.02
  -8  -2  -4   49.71    2.06
  -8  -2  -4   49.97    2.03
   8  -2   4   47.53    1.98
   8  -2   4   49.48    2.01
   8  -2   4   47.51    2.03
   8  -2   4   49.95    1.96
   8  -2   4   49.22    2.05
   8  -2   4   49.15    2.03
  -8  -2  -4   49.00    2.03
   8   2   4   47.02    2.07
  -8   2  -4   50.10    2.03
   8   2   4   49.86    2.05
  -8   2  -4   47.59    2.03
  -8   2  -4   47.58    2.04
   8   2   4   50.12    2.00
  -8   2  -4   47.53    2.03
  -8   2  -4   48.46    2.03
   8   2   4   48.83    1.98
  -8   2  -4   50.64    1.98
   8   2   4   49.09    2.00
   8   2   4   45.60    2.00
  -8   2  -4   51.16    1.99
   8   2   4   47.99    1.99
  -8   2  -4   50.60    2.04
  -8   2  -4   48.27    2.02
   8   2   4   49.38    2.05
 -10  -2  -4   26.03    1.17
  10  -2   4   25.29    1.25
  10  -2   4   25.25    1.13
  10  -2   4   26.14    1.13
 -10  -2  -4   26.99    1.20
  10  -2   4   25.95    1.05
 -10  -2  -4   24.47    1.08
 -10  -2  -4   25.16    1.16
  10  -2   4   25.36    1.17
 -10  -2  -4   25.65    1.19
  10  -2   4   24.27    1.07
 -10  -2  -4   25.60    1.16
 -10  -2  -4   24.70    1.14
  10  -2   4   24.87    1.14
 -10   2  -4   25.66    1.16
  10   2   4   25.43    1.20
 -10   2  -4   25.42    1.17
  10   2   4   26.89    1.13
 -10   2  -4   25.26    1.06
 -10   2  -4   25.64    1.15
 -10   2  -4   25.35    1.16
  10   2   4   25.52    1.16
 -10   2  -4   27.07    1.19
  10   2   4   25.78    1.16
  10   2   4   24.70    1.12
 -10   2  -4   24.31    1.15
  10   2   4   26.22    1.11
  10   2   4   26.22    1.09
  12  -2   4   13.41    0.71
 -12  -2  -4   14.43    0.76
 -12  -2  -4   13.10    0.71
  12  -2   4   12.72    0.70
 -12  -2  -4   13.23    0.74
 -12  -2  -4   13.60    0.70
 -12  -2  -4   13.49    0.71
  12  -2   4   12.73    0.65
 -12  -2  -4   11.44    0.92
  12  -2   4   13.25    0.69
  12  -2   4   14.45    0.58
  12   2   4   13.24    0.69
  12   2   4   14.01    0.77
  12   2   4   12.71    0.72
  12   2   4   13.53    0.74
 -12   2  -4   13.06    0.70
 -12   2  -4   13.09    0.70
 -12   2  -4   13.90    0.70
 -12   2  -4   12.78    0.70
  12   2   4   13.31    0.66
 -12   2  -4   14.07    0.65
  12   2   4   13.34    0.73
 -12   2  -4   12.39    0.79
  12   2   4   12.92    0.61
 -12   2  -4   13.44    0.68
 -14  -2  -4   22.27    1.02
 -14  -2  -4   21.91    0.96
  14  -2   4   21.91    0.93
 -14  -2  -4   22.48    0.98
 -14   2  -4   20.72    0.99
 -14   2  -4   21.60    0.96
  14   2   4   22.37    0.97
  14   2   4   21.95    0.98
  14   2   4   22.23    1.01
 -14   2  -4   22.22    0.96
 -14   2  -4   21.15    0.95
 -14   2  -4   21.16    0.95
  14   2   4   21.85    0.89
  15  -3  -4    3.52    0.35
 -15  -3   4    2.89    0.28
 -15  -3   4    2.99    0.23
  15  -3  -4    2.97    0.19
  15   3  -4    3.00    0.28
  15   3  -4    3.32    0.22
 -15   3   4    3.17    0.34
  15   3  -4    2.90    0.21
 -15   3   4    2.64    0.25
  13  -3  -4   29.89    1.36
  13  -3  -4   32.97    1.34
  13  -3  -4   33.67    1.47
 -13  -3   4   37.54    1.46
 -13  -3   4   32.93    1.45
  13  -3  -4   28.81    1.60
 -13  -3   4   32.25    1.45
 -13  -3   4   33.11    1.42
 -13  -3   4   29.96    1.41
  13  -3  -4   33.08    1.46
  13   3  -4   32.94    1.44
  13   3  -4   32.32    1.45
  13   3  -4   34.07    1.39
  13   3  -4   33.54    1.45
 -13   3   4   31.97    1.38
  13   3  -4   33.69    1.40
  11  -3  -4    0.66    0.18
 -11  -3   4    0.81    0.25
  11  -3  -4    0.93    0.33
 -11  -3   4    0.83    0.18
 -11  -3   4    0.39    0.23
  11  -3  -4    0.65    0.14
 -11  -3   4    0.30    0.27
  11  -3  -4    0.34    0.17
  11  -3  -4    0.72    0.14
 -11  -3   4    0.80    0.23
  11  -3  -4    0.81    0.14
 -11   3   4    0.69    0.21
  11   3  -4    1.01    0.25
 -11   3   4    0.44    0.20
  11   3  -4    0.87    0.17
  11   3  -4    0.80    0.20
 -11   3   4    0.83    0.23
  11   3  -4    0.52    0.23
  11   3  -4    0.22    0.17
  -9  -3   4    0.64    0.18
   9  -3  -4    0.16    0.18
   9  -3  -4    0.10    0.16
   9  -3  -4    0.23    0.18
  -9  -3   4    0.33    0.21
   9  -3  -4    0.28    0.12
  -9  -3   4    0.53    0.25
   9  -3  -4    0.23    0.11
  -9  -3   4    0.45    0.27
   9  -3  -4    0.45    0.16
  -9  -3   4    0.18    0.21
  -9  -3   4   -0.37    0.32
  -9  -3   4    0.37    0.22
   9  -3  -4    0.45    0.14
  -9   3   4    0.35    0.17
   9   3  -4    0.54    0.13
   9   3  -4    0.36    0.22
  -9   3   4    0.13    0.19
  -9   3   4   -0.12    0.27
  -9   3   4    0.23    0.12
  -9   3   4    0.22    0.20
   9   3  -4    0.58    0.28
   7  -3  -4   12.87    0.64
   7  -3  -4   13.55    0.59
  -7  -3   4   13.34    0.67
   7  -3  -4   13.90    0.63
  -7  -3   4   12.41    0.75
   7  -3  -4   14.24    0.63
  -7  -3   4   12.65    0.75
   7  -3  -4   13.31    0.59
  -7  -3   4   12.78    0.73
   7  -3  -4   13.40    0.60
   7  -3  -4   12.67    0.65
  -7  -3   4   12.32    0.65
   7  -3  -4   13.29    0.58
  -7  -3   4   13.98    0.73
  -7  -3   4   12.88    0.65
   7  -3  -4   14.03    0.90
  -7   3   4   13.62    0.67
  -7   3   4   12.45    0.74
  -7   3   4   13.15    0.65
  -7   3   4   12.76    0.67
  -7   3   4   12.52    0.70
  -7   3   4   13.44    0.60
   7   3  -4   12.89    0.81
  -7   3   4   13.99    0.81
  -7   3   4   13.29    0.71
  -7   3   4   13.69    0.67
   5  -3  -4   32.65    1.29
  -5  -3   4   32.23    1.27
   5  -3  -4   31.89    1.26
   5  -3  -4   28.45    2.87
   5  -3  -4   31.80    1.28
  -5  -3   4   28.11    1.38
   5  -3  -4   31.65    1.33
   5  -3  -4   30.59    1.24
   5  -3  -4   30.67    1.31
   5  -3  -4   31.88    1.25
   5   3  -4   29.65    1.27
   5   3  -4   31.74    1.28
  -5   3   4   30.36    1.30
  -5   3   4   29.83    1.28
   5   3  -4   30.80    1.25
  -5   3   4   30.13    1.30
  -5   3   4   30.70    1.30
   5   3  -4   29.47    1.29
   5   3  -4   30.39    2.89
  -5   3   4   32.35    1.27
  -3  -3   4  116.27    5.02
   3  -3  -4  133.33    5.01
  -3  -3   4  115.17    6.89
  -3  -3   4  111.16    5.04
   3  -3  -4  138.03    5.00
  -3  -3   4  124.78    4.95
   3  -3  -4  128.36    4.99
   3  -3  -4  129.68    4.94
   3  -3  -4  117.59    4.97
   3  -3  -4  129.36    4.98
   3  -3  -4  137.86    6.60
   3  -3  -4  126.55    5.05
   3  -3  -4  125.14    4.96
  -3   3   4  121.36    4.99
  -3   3   4  129.55    4.99
  -3   3   4  132.69    4.95
   3   3  -4  135.59    6.56
   3   3  -4  128.72    4.95
  -3   3   4  116.90    4.95
  -3   3   4  129.72    4.96
   3   3  -4  126.65    4.94
  -3   3   4  126.39    4.96
  -3   3   4  133.42    4.98
  -3   3   4  126.83    4.98
   3   3  -4  123.40    4.97
  -3   3   4  124.89    4.95
   3   3  -4  124.53    4.94
   3   3  -4  127.82    4.96
  -1  -3   4   33.61    1.35
  -1  -3   4   32.51    2.72
  -1  -3   4   31.58    1.44
   1  -3  -4   36.18    1.46
   1  -3  -4   35.16    1.49
  -1  -3   4   29.14    1.47
   1  -3  -4   38.30    2.62
   1  -3  -4   37.17    1.43
  -1  -3   4   32.45    1.44
   1  -3  -4   35.23    1.41
  -1  -3   4   36.19    1.37
  -1  -3   4   34.70    1.40
   1  -3  -4   35.47    1.39
   1  -3  -4   30.25    1.39
  -1  -3   4   34.73    1.44
   1  -3  -4   35.73    1.47
   1  -3  -4   35.45    1.39
   1   3  -4   34.58    1.42
   1   3  -4   35.28    1.39
  -1   3   4   34.88    1.39
  -1   3   4   35.26    1.46
   1   3  -4   35.66    1.40
   1   3  -4   35.56    1.39
  -1   3   4   33.10    1.39
   1   3  -4   32.56    1.40
   1   3  -4   36.27    1.40
  -1   3   4   35.34    1.40
   1   3  -4   32.44    3.38
  -1   3   4   34.83    1.41
   1   3  -4   34.05    1.37
  -1   3   4   35.59    1.39
  -1   3   4   35.52    1.41
  -1  -3  -4   35.79    1.43
   1  -3   4   34.78    1.52
  -1  -3  -4   36.68    1.45
  -1  -3  -4   33.62    1.52
  -1  -3  -4   34.82    1.48
  -1  -3  -4   36.17    1.44
   1  -3   4   35.16    1.48
  -1  -3  -4   35.95    1.56
   1  -3   4   34.81    1.48
  -1  -3  -4   36.19    2.78
  -1  -3  -4   37.51    1.43
  -1  -3  -4   37.73    1.46
   1  -3   4   37.24    1.43
  -1  -3  -4   36.37    1.44
   1  -3   4   36.20    2.66
   1  -3   4   36.97    1.41
   1  -3   4   36.70    1.46
   1   3   4   31.35    1.55
   1   3   4   36.98    1.46
   1   3   4   37.76    1.43
  -1   3  -4   33.52    1.43
  -1   3  -4   33.38    2.47
   1   3   4   34.36    1.44
   1   3   4   33.97    1.48
  -1   3  -4   36.01    1.44
  -1   3  -4   36.96    1.46
  -1   3  -4   34.88    1.43
   1   3   4   35.67    1.48
   1   3   4   35.92    2.67
  -1   3  -4   36.66    1.48
  -1   3  -4   34.39    1.45
  -3  -3  -4   11.68    0.63
   3  -3   4   12.55    0.58
  -3  -3  -4   13.60    0.56
  -3  -3  -4   11.44    0.68
   3  -3   4   13.37    0.55
  -3  -3  -4   13.45    0.57
  -3  -3  -4   11.65    1.84
  -3  -3  -4   13.05    0.61
  -3  -3  -4   13.56    0.57
   3  -3   4   12.75    0.59
  -3  -3  -4   14.61    0.59
   3  -3   4   12.92    0.60
  -3  -3  -4   11.34    0.56
   3  -3   4   12.46    0.60
   3  -3   4   13.27    0.58
  -3  -3  -4   13.02    0.58
  -3  -3  -4   14.82    0.58
  -3  -3  -4   12.76    0.84
   3   3   4   13.92    0.56
  -3   3  -4   12.51    0.57
  -3   3  -4   13.21    0.64
   3   3   4   11.92    0.58
  -3   3  -4   12.73    0.59
  -3   3  -4   13.45    0.62
   3   3   4   13.00    0.74
  -3   3  -4   12.80    0.60
   3   3   4   14.52    1.63
   3   3   4   12.47    0.63
  -3   3  -4   13.05    0.59
   3   3   4   11.84    0.64
   3   3   4   12.72    0.57
  -3   3  -4   12.80    0.56
   5  -3   4  476.92   18.45
  -5  -3  -4  476.83   18.42
  -5  -3  -4  481.27   18.41
   5  -3   4  481.58   18.44
  -5  -3  -4  491.99   18.44
   5  -3   4  499.25   18.44
  -5  -3  -4  467.57   18.46
  -5  -3  -4  470.95   18.46
  -5  -3  -4  467.04   18.47
   5  -3   4  481.12   18.48
  -5  -3  -4  460.52   18.50
   5  -3   4  541.57   18.50
   5  -3   4  447.58   18.47
  -5  -3  -4  484.56   18.44
  -5  -3  -4  482.60   18.42
   5  -3   4  480.65   18.48
   5  -3   4  501.91   18.47
  -5  -3  -4  482.77   18.48
  -5  -3  -4  490.60   18.53
   5  -3   4  462.81   18.48
  -5  -3  -4  479.21   18.49
  -5  -3  -4  424.60   18.52
  -5  -3  -4  474.64   18.46
  -5   3  -4  506.51   18.52
   5   3   4  459.35   18.49
   5   3   4  480.80   18.52
   5   3   4  461.37   18.44
  -5   3  -4  515.32   18.48
  -5   3  -4  499.91   18.47
  -5   3  -4  439.65   18.44
  -5   3  -4  501.13   18.47
   5   3   4  438.81   18.42
   5   3   4  527.16   20.93
  -5   3  -4  464.29   18.46
  -5   3  -4  445.66   18.43
  -5   3  -4  449.33   18.46
   5   3   4  467.27   18.44
  -5   3  -4  444.04   18.50
  -5   3  -4  436.24   18.47
   5   3   4  471.01   18.53
   5   3   4  449.66   18.49
   5   3   4  443.38   18.47
  -7  -3  -4    1.08    0.21
  -7  -3  -4    0.59    0.20
   7  -3   4    1.44    0.30
   7  -3   4    0.95    0.19
   7  -3   4    1.11    0.21
  -7  -3  -4    1.01    0.21
   7  -3   4    1.14    0.20
   7  -3   4    0.81    0.17
   7  -3   4    0.79    0.16
  -7  -3  -4    0.84    0.32
  -7  -3  -4    0.66    0.13
  -7  -3  -4    0.87    0.15
  -7  -3  -4    0.85    0.24
   7  -3   4    0.66    0.25
   7  -3   4    0.58    0.17
  -7   3  -4    1.05    0.20
   7   3   4    0.89    0.19
   7   3   4    0.93    0.15
  -7   3  -4    0.88    0.31
  -7   3  -4    1.28    0.22
  -7   3  -4    1.33    0.19
   7   3   4    0.78    0.16
  -7   3  -4    0.91    0.20
   7   3   4    1.36    0.20
  -7   3  -4    0.72    0.18
   7   3   4    0.65    0.13
  -7   3  -4    1.00    0.26
   7   3   4    0.59    0.21
  -7   3  -4    0.81    0.31
   7   3   4    0.91    0.21
  -9  -3  -4  165.32    6.45
   9  -3   4  166.48    6.42
  -9  -3  -4  161.13    6.52
   9  -3   4  164.15    6.50
  -9  -3  -4  167.22    6.56
   9  -3   4  168.46    6.49
  -9  -3  -4  158.27    6.51
   9  -3   4  165.51    6.52
   9  -3   4  172.47    6.55
  -9  -3  -4  167.52    6.55
   9  -3   4  159.46    6.57
  -9  -3  -4  166.90    6.54
   9  -3   4  165.51    6.50
  -9   3  -4  158.60    6.50
  -9   3  -4  173.04    6.55
   9   3   4  163.41    6.55
  -9   3  -4  167.08    6.53
  -9   3  -4  174.18    6.55
  -9   3  -4  160.09    6.51
  -9   3  -4  162.21    6.52
  -9   3  -4  166.65    6.51
   9   3   4  160.44    6.53
  -9   3  -4  163.46    6.46
   9   3   4  155.39    6.49
   9   3   4  164.82    6.48
   9   3   4  165.65    6.49
  -9   3  -4  169.09    6.45
  -9   3  -4  166.04    6.53
   9   3   4  158.04    6.53
   9   3   4  160.84    6.47
 -11  -3  -4    9.81    0.62
  11  -3   4   10.52    0.54
  11  -3   4   10.54    0.60
  11  -3   4   10.34    0.59
  11  -3   4   10.29    0.62
 -11  -3  -4   11.50    0.66
 -11  -3  -4   10.93    0.59
 -11  -3  -4   10.45    0.57
 -11  -3  -4   11.18    0.62
  11   3   4   11.84    0.62
  11   3   4   10.89    0.58
  11   3   4   10.34    0.61
 -11   3  -4   10.46    0.55
  11   3   4   11.02    0.58
 -11   3  -4   10.06    0.59
  11   3   4   10.51    0.52
 -11   3  -4   10.47    0.62
 -11   3  -4   10.94    0.60
 -11   3  -4   10.46    0.61
  11   3   4   10.73    0.57
  11   3   4   10.42    0.64
 -11   3  -4   10.30    0.61
 -13  -3  -4    8.91    0.52
 -13  -3  -4    9.64    0.53
  13  -3   4    9.55    0.44
 -13  -3  -4    9.82    0.49
 -13  -3  -4    8.93    0.49
 -13  -3  -4    8.26    0.64
  13   3   4    8.70    0.50
 -13   3  -4    9.05    0.51
  13   3   4    9.34    0.43
 -13   3  -4    8.69    0.48
 -13   3  -4    8.93    0.50
 -13   3  -4    8.82    0.48
  13   3   4    9.10    0.48
  13   3   4    9.34    0.57
 -15  -3  -4    4.65    0.30
 -15  -3  -4    4.46    0.25
  15   3   4    4.38    0.26
 -15   3  -4    3.48    0.25
  15   3   4    4.35    0.31
  14  -4  -4    0.23    0.15
 -14  -4   4    0.20    0.15
  14  -4  -4    0.20    0.13
 -14  -4   4    0.08    0.16
 -14  -4   4    0.29    0.29
  14   4  -4   -0.05    0.09
  14   4  -4    0.21    0.22
  14   4  -4    0.06    0.16
  14   4  -4   -0.04    0.11
  14   4  -4    0.61    0.22
 -14   4   4    0.04    0.12
  14   4  -4    0.23    0.24
  12  -4  -4    0.21    0.24
  12  -4  -4   -0.17    0.22
 -12  -4   4   -0.07    0.26
  12  -4  -4    0.11    0.29
 -12  -4   4    0.23    0.16
  12  -4  -4    0.14    0.12
  12  -4  -4    0.12    0.14
  12   4  -4   -0.19    0.14
  12   4  -4    0.01    0.17
  12   4  -4    0.35    0.16
  12   4  -4    0.20    0.24
 -10  -4   4   12.50    0.70
  10  -4  -4   13.46    0.72
  10  -4  -4   11.06    0.83
  10  -4  -4   12.99    0.62
 -10  -4   4   12.77    0.70
  10  -4  -4   12.01    0.59
  10  -4  -4   12.83    0.69
 -10  -4   4   13.35    0.71
 -10  -4   4   13.18    0.79
 -10  -4   4   13.12    0.84
  10  -4  -4   12.58    0.73
 -10  -4   4   12.33    0.66
  10  -4  -4   12.52    0.59
  10  -4  -4   13.06    0.57
  10   4  -4   12.61    0.63
 -10   4   4   12.41    0.74
 -10   4   4   12.05    0.78
  10   4  -4   14.60    0.71
  10   4  -4   12.60    0.67
 -10   4   4   12.31    0.66
 -10   4   4   12.11    0.61
 -10   4   4   11.77    0.62
  10   4  -4   13.34    0.73
  10   4  -4   11.81    0.63
  -8  -4   4    2.54    0.31
  -8  -4   4    2.86    0.37
  -8  -4   4    2.35    0.40
   8  -4  -4    2.94    0.21
   8  -4  -4    2.43    0.20
   8  -4  -4    2.92    0.33
   8  -4  -4    2.54    0.27
  -8  -4   4    3.07    0.31
  -8  -4   4    2.64    0.39
   8  -4  -4    2.94    0.30
   8  -4  -4    2.98    0.27
   8  -4  -4    2.72    0.33
   8  -4  -4    2.44    0.28
  -8  -4   4    2.59    0.44
  -8  -4   4    3.39    0.47
   8   4  -4    2.51    0.30
   8   4  -4    2.23    0.30
   8   4  -4    2.77    0.33
  -8   4   4    2.74    0.36
  -8   4   4    2.57    0.32
  -8   4   4    2.62    0.38
  -8   4   4    2.48    0.27
  -8   4   4    2.47    0.37
  -8   4   4    2.69    0.26
   8   4  -4    2.61    0.44
   6  -4  -4    3.31    0.29
  -6  -4   4    2.98    0.38
   6  -4  -4    3.29    0.29
  -6  -4   4    3.35    0.41
   6  -4  -4    3.00    0.22
   6  -4  -4    3.54    0.27
  -6  -4   4    4.26    0.35
   6  -4  -4    2.99    0.25
   6  -4  -4    3.61    0.33
  -6  -4   4    3.08    0.37
  -6  -4   4    2.55    0.42
   6  -4  -4    3.21    0.22
  -6  -4   4    3.15    0.38
   6  -4  -4    3.49    0.45
  -6  -4   4    3.08    0.42
   6  -4  -4    3.45    0.21
   6  -4  -4    3.19    0.28
  -6  -4   4    2.80    0.41
   6   4  -4    3.29    0.29
   6   4  -4    2.82    0.42
  -6   4   4    3.22    0.25
  -6   4   4    3.38    0.33
   6   4  -4    3.19    0.25
  -6   4   4    3.24    0.33
  -6   4   4    3.02    0.37
   6   4  -4    3.30    0.40
  -6   4   4    3.69    0.35
  -6   4   4    3.48    0.55
  -4  -4   4  160.63    6.51
   4  -4  -4  171.46    6.46
  -4  -4   4  156.03    6.56
  -4  -4   4  153.68    6.56
   4  -4  -4  177.53    6.44
   4  -4  -4  170.67    6.53
   4  -4  -4  174.36    6.43
   4  -4  -4  173.86    6.48
  -4  -4   4  164.33    6.50
  -4  -4   4  164.90    6.52
  -4  -4   4  161.42    6.54
  -4  -4   4  158.87    6.60
  -4   4   4  162.08    6.45
  -4   4   4  167.70    6.50
  -4   4   4  162.04    6.50
  -4   4   4  161.41    6.49
   4   4  -4  162.64    6.46
  -4   4   4  161.84    6.51
   4   4  -4  165.92    6.45
  -4   4   4  160.79    6.44
  -4   4   4  168.74    6.52
   2  -4  -4  385.39   14.39
   2  -4  -4  411.96   14.50
   2  -4  -4  383.59   14.39
   2  -4  -4  414.09   14.48
  -2  -4   4  320.71   14.43
  -2  -4   4  358.38   17.88
  -2  -4   4  344.82   14.50
  -2  -4   4  371.11   14.46
  -2  -4   4  366.03   14.53
   2  -4  -4  378.02   14.45
   2  -4  -4  375.00   14.45
  -2  -4   4  385.99   14.43
   2  -4  -4  375.86   14.41
  -2  -4   4  372.49   14.52
   2  -4  -4  363.24   14.42
  -2  -4   4  381.19   14.53
   2   4  -4  356.86   14.43
  -2   4   4  366.65   14.44
  -2   4   4  369.54   14.47
   2   4  -4  360.93   14.40
   2   4  -4  351.69   14.42
   2   4  -4  372.80   14.46
   2   4  -4  368.03   14.43
  -2   4   4  382.74   14.43
   2   4  -4  363.71   14.42
   2   4  -4  364.83   14.41
   2   4  -4  391.51   16.78
  -2   4   4  363.29   14.47
  -2   4   4  365.62   14.40
  -2   4   4  356.58   14.40
   2   4  -4  354.49   14.43
   2   4  -4  357.60   14.47
  -2   4   4  361.64   14.45
  -2   4   4  388.93   14.41
  -2   4   4  370.20   14.46
  -2   4   4  354.89   14.44
  -2   4   4  388.89   14.43
  -2   4   4  373.52   14.46
   0  -4   4   33.02    3.52
   0  -4   4   35.50    1.45
   0  -4  -4   36.55    1.45
   0  -4   4   34.79    1.50
   0  -4   4   34.16    1.53
   0  -4   4   38.72    1.43
   0  -4  -4   37.38    1.49
   0  -4  -4   34.80    3.52
   0  -4  -4   36.54    1.46
   0  -4  -4   36.33    1.53
   0  -4   4   35.52    1.56
   0  -4  -4   36.78    1.47
   0  -4   4   38.50    1.49
   0  -4  -4   36.41    1.45
   0  -4  -4   35.95    1.54
   0   4  -4   35.64    1.54
   0   4  -4   34.31    3.04
   0   4  -4   36.35    1.50
   0   4   4   36.31    1.56
   0   4  -4   36.55    1.48
   0   4  -4   36.75    1.48
   0   4   4   36.66    1.47
   0   4  -4   36.45    1.51
   0   4   4   35.10    1.53
   0   4  -4   35.89    1.46
   0   4   4   36.71    1.49
   0   4   4   37.24    1.47
   0   4   4   36.83    1.47
   0   4  -4   35.56    1.45
   0   4   4   32.40    1.51
   0   4   4   32.49    1.46
   0   4   4   35.09    1.50
   0   4  -4   37.83    1.51
   0   4   4   36.76    1.47
   0   4   4   36.80    1.52
  -2  -4  -4   18.49    0.96
   2  -4   4   20.08    0.84
   2  -4   4   18.47    2.77
  -2  -4  -4   20.60    0.81
  -2  -4  -4   17.95    0.88
  -2  -4  -4   19.57    0.83
   2  -4   4   20.74    0.79
  -2  -4  -4   18.85    0.81
   2  -4   4   18.87    0.87
   2  -4   4   18.30    0.86
  -2  -4  -4   18.77    0.80
  -2  -4  -4   18.44    0.84
   2  -4   4   19.32    0.91
   2  -4   4   19.30    0.84
   2  -4   4   18.29    0.85
   2  -4   4   19.30    0.82
  -2   4  -4   19.04    0.86
   2   4   4   19.19    0.99
  -2   4  -4   17.23    0.83
  -2   4  -4   20.90    0.81
  -2   4  -4   18.58    0.87
   2   4   4   18.15    0.86
   2   4   4   19.75    0.84
   2   4   4   18.48    2.42
  -2   4  -4   18.86    0.90
  -2   4  -4   18.91    0.85
  -2   4  -4   18.92    0.93
  -2   4  -4   19.73    0.88
  -2   4  -4   18.32    0.87
   2   4   4   18.25    0.87
   2   4   4   19.32    0.82
   2   4   4   17.37    0.82
   2   4   4   19.56    0.89
  -2   4  -4   17.32    0.84
   2   4   4   20.09    0.81
   2   4   4   17.87    0.93
  -4  -4  -4    0.63    0.15
  -4  -4  -4    0.39    0.13
  -4  -4  -4    0.65    0.28
   4  -4   4    0.27    0.15
   4  -4   4    0.29    0.11
   4  -4   4    0.72    0.25
   4  -4   4    0.29    0.10
   4  -4   4    0.50    0.14
   4  -4   4    0.10    0.15
   4  -4   4    0.29    0.19
  -4  -4  -4    0.40    0.11
  -4  -4  -4    0.45    0.19
  -4  -4  -4    0.35    0.19
   4  -4   4    0.40    0.16
  -4  -4  -4    0.18    0.28
  -4  -4  -4    0.48    0.26
  -4  -4  -4    0.51    0.13
  -4  -4  -4    0.40    0.19
  -4  -4  -4    0.35    0.22
   4   4   4    0.57    0.22
  -4   4  -4    0.28    0.14
  -4   4  -4    0.52    0.18
   4   4   4    0.40    0.15
  -4   4  -4    0.65    0.12
   4   4   4    0.36    0.13
  -4   4  -4    0.35    0.15
  -4   4  -4    0.27    0.22
   4   4   4    0.34    0.20
   4   4   4    0.36    0.14
  -4   4  -4    0.44    0.10
   4   4   4    0.18    0.13
  -6  -4  -4   44.42    2.18
  -6  -4  -4   49.38    2.12
   6  -4   4   56.26    2.16
  -6  -4  -4   50.51    2.05
   6  -4   4   52.74    2.07
   6  -4   4   56.36    2.14
  -6  -4  -4   51.09    2.12
   6  -4   4   50.35    2.12
   6  -4   4   51.02    2.12
  -6  -4  -4   48.97    2.18
   6  -4   4   50.14    2.09
   6  -4   4   49.13    2.10
   6  -4   4   57.84    2.14
  -6  -4  -4   48.76    2.11
   6  -4   4   52.93    2.06
   6   4   4   50.59    2.07
  -6   4  -4   50.33    2.07
   6   4   4   50.50    2.09
  -6   4  -4   50.37    2.06
  -6   4  -4   48.77    2.16
  -6   4  -4   52.07    2.12
  -6   4  -4   52.35    2.12
   6   4   4   50.64    2.07
  -6   4  -4   51.13    2.12
   6   4   4   49.89    2.15
  -6   4  -4   47.24    2.10
  -8  -4  -4   53.20    2.20
  -8  -4  -4   52.39    2.21
  -8  -4  -4   52.94    2.21
   8  -4   4   57.38    2.24
   8  -4   4   49.01    2.16
   8  -4   4   57.60    2.21
   8  -4   4   51.74    2.26
   8  -4   4   57.66    2.23
   8  -4   4   54.13    2.16
   8  -4   4   53.10    2.14
  -8  -4  -4   50.41    2.11
  -8  -4  -4   52.52    2.24
   8  -4   4   51.53    2.18
   8   4   4   52.15    2.23
   8   4   4   52.95    2.15
  -8   4  -4   51.96    2.19
  -8   4  -4   53.72    2.13
   8   4   4   50.75    2.15
   8   4   4   50.31    2.22
  -8   4  -4   51.48    2.17
   8   4   4   52.35    2.16
   8   4   4   54.77    2.23
   8   4   4   53.65    2.17
  -8   4  -4   53.24    2.22
  -8   4  -4   52.58    2.18
  -8   4  -4   51.74    2.14
  -8   4  -4   51.07    2.19
  -8   4  -4   50.62    2.21
  -8   4  -4   53.77    2.22
 -10  -4  -4   16.26    0.80
  10  -4   4   16.54    0.87
  10  -4   4   15.89    0.88
 -10  -4  -4   16.33    0.79
 -10  -4  -4   15.58    0.82
  10  -4   4   16.78    0.81
 -10  -4  -4   16.49    0.84
  10  -4   4   14.67    0.78
  10  -4   4   15.58    0.77
  10  -4   4   15.97    0.72
  10   4   4   16.21    0.73
  10   4   4   16.20    0.80
  10   4   4   16.35    0.77
 -10   4  -4   15.99    0.79
 -10   4  -4   15.59    0.84
 -10   4  -4   15.40    0.70
 -10   4  -4   16.49    0.76
 -10   4  -4   16.12    0.83
  10   4   4   16.44    0.82
  10   4   4   15.86    0.80
  10   4   4   16.14    0.81
  10   4   4   15.67    0.84
  10   4   4   15.65    0.86
 -12  -4  -4    0.45    0.26
 -12  -4  -4    0.31    0.21
 -12  -4  -4    0.14    0.17
 -12  -4  -4    0.03    0.19
 -12  -4  -4    0.39    0.19
  12  -4   4    0.54    0.19
 -12   4  -4    0.39    0.18
  12   4   4    0.47    0.16
  12   4   4    0.24    0.18
 -12   4  -4    0.43    0.16
  12   4   4    0.40    0.12
  12   4   4    0.29    0.21
  12   4   4    0.68    0.26
  14  -4   4    5.18    0.31
 -14  -4  -4    5.56    0.29
 -14  -4  -4    5.52    0.30
 -14   4  -4    4.44    0.29
  14   4   4    5.61    0.35
  14   4   4    4.26    0.28
  14   4   4    5.07    0.37
 -13  -5   4   12.78    0.59
 -13  -5   4   10.87    0.63
  13  -5  -4   13.06    0.58
 -13  -5   4   12.67    0.68
  13  -5  -4   12.65    0.62
 -13  -5   4   11.14    0.69
  13   5  -4   12.55    0.62
  13   5  -4   13.47    0.62
  13   5  -4   10.29    0.61
  13   5  -4   10.49    0.60
  13   5  -4   11.61    0.57
 -13   5   4   12.29    0.59
  13   5  -4   12.14    0.53
 -11  -5   4   14.79    0.66
 -11  -5   4   14.30    0.73
  11  -5  -4   15.71    0.78
 -11  -5   4   15.98    0.87
  11  -5  -4   13.00    0.86
 -11  -5   4   14.70    0.82
  11  -5  -4   12.84    0.72
  11  -5  -4   15.61    0.75
 -11  -5   4   13.84    0.81
  11  -5  -4   13.38    0.64
 -11  -5   4   14.91    0.75
  11   5  -4   14.54    0.75
 -11   5   4   12.97    0.78
  11   5  -4   15.37    0.78
  11   5  -4   14.81    0.69
  11   5  -4   14.47    0.70
  11   5  -4   14.45    0.68
   9  -5  -4    0.44    0.15
  -9  -5   4    0.34    0.22
   9  -5  -4    0.47    0.22
  -9  -5   4    0.40    0.21
   9  -5  -4    0.07    0.28
  -9  -5   4    0.48    0.23
   9  -5  -4    0.93    0.24
  -9  -5   4    0.51    0.21
  -9  -5   4    0.00    0.20
   9  -5  -4    0.25    0.33
   9  -5  -4    0.37    0.22
   9  -5  -4    0.44    0.14
   9   5  -4    0.41    0.23
   9   5  -4    0.12    0.15
  -9   5   4   -0.04    0.28
  -9   5   4    0.06    0.23
  -9   5   4    0.17    0.27
  -9   5   4    0.12    0.21
   9   5  -4    0.06    0.17
   9   5  -4    0.51    0.17
   7  -5  -4    1.01    0.31
  -7  -5   4    1.53    0.26
   7  -5  -4    1.18    0.16
  -7  -5   4    1.39    0.25
  -7  -5   4    0.92    0.32
   7  -5  -4    1.21    0.25
  -7  -5   4    1.11    0.24
   7  -5  -4    1.39    0.23
   7  -5  -4    1.30    0.23
   7  -5  -4    0.90    0.16
  -7  -5   4    0.92    0.27
   7  -5  -4    1.10    0.22
  -7  -5   4    1.15    0.24
   7  -5  -4    1.74    0.31
   7  -5  -4    1.18    0.22
  -7  -5   4    1.47    0.26
   7   5  -4    0.82    0.27
   7   5  -4    1.28    0.21
  -7   5   4    0.98    0.23
  -7   5   4    1.14    0.20
   7   5  -4    1.39    0.25
  -7   5   4    1.15    0.24
  -7   5   4    1.11    0.22
  -7   5   4    1.35    0.26
  -5  -5   4   17.78    0.99
  -5  -5   4   17.98    0.99
  -5  -5   4   17.54    1.01
   5  -5  -4   18.09    0.86
   5  -5  -4   19.37    0.85
   5  -5  -4   18.70    0.81
  -5  -5   4   19.01    0.91
   5  -5  -4   21.41    0.91
  -5  -5   4   19.32    0.91
  -5  -5   4   19.18    0.91
   5  -5  -4   20.69    0.91
  -5  -5   4   18.60    0.90
   5  -5  -4   18.47    0.96
   5  -5  -4   18.55    0.85
   5  -5  -4   19.00    0.79
   5  -5  -4   20.35    0.94
   5   5  -4   18.75    0.84
  -5   5   4   18.27    0.90
   5   5  -4   18.17    0.84
  -5   5   4   19.11    0.88
  -5   5   4   19.23    0.86
   5   5  -4   19.29    0.87
  -5   5   4   18.97    0.90
  -5   5   4   18.85    0.91
   5   5  -4   17.28    0.93
  -5   5   4   18.06    0.96
  -5   5   4   17.91    0.83
  -3  -5   4   37.64    1.54
  -3  -5   4   36.17    1.52
  -3  -5   4   35.31    1.52
   3  -5  -4   37.88    1.57
  -3  -5   4   34.95    1.56
   3  -5  -4   35.26    1.47
  -3  -5   4   33.89    1.62
   3  -5  -4   37.34    1.55
  -3  -5   4   32.24    1.58
   3  -5  -4   36.62    1.50
  -3  -5   4   33.72    1.59
   3  -5  -4   34.38    1.44
   3  -5  -4   35.29    1.43
   3  -5  -4   36.94    1.47
   3  -5  -4   34.77    1.57
   3  -5  -4   38.73    1.54
   3   5  -4   34.26    1.48
   3   5  -4   33.52    1.50
   3   5  -4   34.73    1.46
   3   5  -4   34.99    1.54
  -3   5   4   35.12    1.53
  -3   5   4   34.84    1.45
  -3   5   4   35.68    1.49
  -3   5   4   36.00    1.51
  -3   5   4   35.96    1.53
  -3   5   4   35.38    1.53
   3   5  -4   35.49    1.46
  -3   5   4   33.92    1.47
   1  -5  -4    0.47    0.20
  -1  -5   4    0.54    0.16
  -1  -5   4    0.39    0.19
  -1  -5   4    0.53    0.25
   1  -5  -4    0.53    0.14
   1  -5  -4    0.70    0.19
   1  -5  -4    0.33    0.26
  -1  -5   4    0.36    0.21
   1  -5  -4    0.45    0.14
  -1  -5   4    0.95    0.25
  -1  -5   4    0.42    0.25
   1  -5  -4    0.37    0.12
   1  -5  -4    0.56    0.20
  -1  -5   4    0.60    0.20
  -1  -5   4    0.34    0.15
   1  -5  -4    0.15    0.15
  -1  -5   4    0.40    0.21
  -1   5   4    0.34    0.15
   1   5  -4    0.16    0.16
  -1   5   4    0.60    0.18
  -1   5   4    0.36    0.18
   1   5  -4    0.80    0.19
  -1   5   4    0.58    0.20
   1   5  -4    0.68    0.27
  -1   5   4    0.55    0.15
  -1   5   4    0.36    0.17
  -1   5   4    0.71    0.42
   1   5  -4    0.24    0.10
   1   5  -4    0.22    0.22
   1   5  -4    0.31    0.11
  -1  -5  -4    6.43    0.49
   1  -5   4    6.89    0.46
   1  -5   4    6.73    0.47
  -1  -5  -4    6.42    0.43
  -1  -5  -4    5.63    0.52
   1  -5   4    6.63    0.39
   1  -5   4    6.69    0.40
   1  -5   4    5.89    0.53
  -1  -5  -4    6.36    0.44
   1  -5   4    6.51    0.41
  -1  -5  -4    6.77    0.44
   1  -5   4    6.76    0.49
  -1  -5  -4    6.80    0.37
   1  -5   4    7.31    0.32
   1  -5   4    6.18    0.51
  -1  -5  -4    6.68    0.40
  -1  -5  -4    6.52    0.36
  -1   5  -4    7.11    0.40
   1   5   4    6.49    0.42
   1   5   4    6.34    0.45
   1   5   4    6.70    0.39
   1   5   4    6.96    0.39
  -1   5  -4    7.12    0.38
   1   5   4    6.35    0.44
  -1   5  -4    6.42    0.38
  -1   5  -4    6.84    0.41
   1   5   4    7.17    0.41
  -1   5  -4    7.24    0.52
   1   5   4    6.56    0.40
  -1   5  -4    6.74    0.35
   1   5   4    6.41    0.49
  -3  -5  -4    1.86    0.30
   3  -5   4    2.02    0.30
  -3  -5  -4    2.04    0.35
   3  -5   4    2.25    0.20
   3  -5   4    2.10    0.28
  -3  -5  -4    2.03    0.24
  -3  -5  -4    1.63    0.27
  -3  -5  -4    1.97    0.24
   3  -5   4    2.83    0.36
  -3  -5  -4    1.83    0.27
  -3  -5  -4    1.97    0.20
   3  -5   4    2.20    0.38
   3  -5   4    2.16    0.32
  -3  -5  -4    1.77    0.30
   3  -5   4    1.81    0.32
  -3  -5  -4    1.68    0.36
  -3   5  -4    2.38    0.23
   3   5   4    2.03    0.24
  -3   5  -4    1.97    0.30
   3   5   4    2.93    0.47
   3   5   4    2.70    0.35
  -3   5  -4    2.02    0.25
  -3   5  -4    2.23    0.24
   3   5   4    1.95    0.25
  -3   5  -4    2.15    0.26
   3   5   4    2.27    0.24
  -3   5  -4    1.92    0.29
  -3   5  -4    2.38    0.37
  -3   5  -4    2.17    0.20
   5  -5   4  131.39    5.14
   5  -5   4  132.39    5.05
  -5  -5  -4  116.08    5.21
  -5  -5  -4  119.37    5.09
  -5  -5  -4  126.38    5.11
   5  -5   4  133.78    5.13
   5  -5   4  130.98    5.14
  -5  -5  -4  129.99    5.11
   5  -5   4  133.14    5.17
   5  -5   4  130.11    5.10
  -5  -5  -4  119.00    5.17
   5  -5   4  129.87    5.11
  -5  -5  -4  127.45    5.16
  -5   5  -4  128.73    5.11
  -5   5  -4  129.15    5.12
  -5   5  -4  124.14    5.09
   5   5   4  127.30    5.13
  -5   5  -4  128.85    5.09
  -5   5  -4  130.54    5.12
   5   5   4  129.41    5.07
  -5   5  -4  129.18    5.13
  -5   5  -4  130.85    5.05
   5   5   4  128.08    5.06
  -5   5  -4  131.68    5.07
   5   5   4  133.03    5.15
   5   5   4  124.55    5.14
  -7  -5  -4   28.58    1.38
  -7  -5  -4   29.46    1.38
   7  -5   4   30.40    1.28
   7  -5   4   30.03    1.32
   7  -5   4   31.03    1.39
  -7  -5  -4   28.90    1.23
   7  -5   4   30.05    1.32
  -7  -5  -4   28.17    1.34
  -7  -5  -4   27.01    1.34
   7  -5   4   31.14    1.35
  -7  -5  -4   30.25    1.34
   7  -5   4   32.01    1.39
  -7   5  -4   30.08    1.27
  -7   5  -4   30.21    1.37
  -7   5  -4   29.68    1.42
   7   5   4   31.03    1.36
   7   5   4   29.83    1.38
  -7   5  -4   30.58    1.33
   7   5   4   30.37    1.37
   7   5   4   29.33    1.28
  -7   5  -4   29.71    1.26
   7   5   4   31.07    1.29
  -7   5  -4   30.80    1.31
  -7   5  -4   29.57    1.37
  -7   5  -4   29.61    1.32
   7   5   4   31.05    1.27
   7   5   4   32.01    1.31
  -7   5  -4   30.46    1.30
   9  -5   4   77.73    3.29
  -9  -5  -4   82.28    3.26
   9  -5   4   80.21    3.20
   9  -5   4   77.06    3.30
   9  -5   4   80.36    3.24
  -9  -5  -4   75.25    3.25
  -9  -5  -4   80.54    3.29
  -9   5  -4   80.55    3.25
   9   5   4   82.38    3.22
   9   5   4   80.80    3.25
  -9   5  -4   79.98    3.17
   9   5   4   79.41    3.23
  -9   5  -4   81.24    3.27
  -9   5  -4   78.98    3.23
   9   5   4   83.95    3.30
   9   5   4   81.84    3.27
   9   5   4   80.27    3.28
  -9   5  -4   81.63    3.29
  -9   5  -4   79.07    3.24
  11  -5   4    0.03    0.16
 -11  -5  -4    0.20    0.13
 -11  -5  -4    0.20    0.17
  11   5   4    0.03    0.11
 -11   5  -4    0.38    0.22
  11   5   4   -0.26    0.18
  11   5   4    0.02    0.37
  11   5   4    0.10    0.08
 -11   5  -4    0.21    0.12
 -11   5  -4    0.27    0.15
  11   5   4    0.30    0.21
 -13  -5  -4    0.01    0.11
  13  -5   4    0.19    0.12
 -13  -5  -4    0.19    0.21
 -13   5  -4    0.24    0.16
  13   5   4    0.19    0.22
  13   5   4    0.07    0.11
  13   5   4    0.23    0.13
  12  -6  -4   11.34    0.52
 -12  -6   4   12.06    0.54
 -12  -6   4   10.11    0.59
 -12  -6   4   10.25    0.57
  12   6  -4   10.49    0.61
  12   6  -4   11.08    0.54
  12   6  -4   10.93    0.49
  12   6  -4   11.38    0.52
  12   6  -4   11.75    0.57
  10  -6  -4   -0.07    0.32
  10  -6  -4    0.03    0.11
 -10  -6   4    0.13    0.14
 -10  -6   4    0.19    0.13
  10  -6  -4    0.39    0.21
  10  -6  -4    0.05    0.18
 -10  -6   4    0.29    0.13
 -10  -6   4    0.23    0.22
 -10  -6   4    0.01    0.24
 -10  -6   4    0.26    0.24
  10   6  -4    0.07    0.19
  10   6  -4    0.21    0.21
  10   6  -4    0.44    0.20
  10   6  -4    0.03    0.13
  10   6  -4    0.15    0.14
 -10   6   4   -0.07    0.20
 -10   6   4    0.53    0.29
 -10   6   4    0.17    0.13
  -8  -6   4    0.71    0.24
   8  -6  -4    1.43    0.32
  -8  -6   4    1.05    0.24
   8  -6  -4    0.91    0.17
  -8  -6   4    1.32    0.24
  -8  -6   4    0.22    0.45
   8  -6  -4    1.56    0.33
  -8  -6   4    0.84    0.22
   8  -6  -4    1.12    0.27
   8  -6  -4    0.92    0.26
  -8  -6   4    0.83    0.18
  -8   6   4    0.75    0.20
  -8   6   4    1.45    0.24
   8   6  -4    0.75    0.18
   8   6  -4    1.24    0.25
  -8   6   4    0.63    0.22
   8   6  -4    0.81    0.21
  -8   6   4    1.24    0.23
   8   6  -4    0.90    0.18
  -6  -6   4    8.24    0.49
  -6  -6   4    7.67    0.55
  -6  -6   4    8.58    0.54
  -6  -6   4    8.60    0.57
   6  -6  -4    8.75    0.53
  -6  -6   4    8.61    0.65
  -6  -6   4    8.20    0.57
  -6  -6   4    8.65    0.53
   6  -6  -4    7.78    0.53
   6  -6  -4    7.17    0.48
   6  -6  -4    8.36    0.56
   6  -6  -4    9.17    0.58
   6  -6  -4    8.03    0.49
  -6   6   4    7.60    0.53
  -6   6   4    8.29    0.51
  -6   6   4    8.45    0.52
   6   6  -4    8.59    0.56
   6   6  -4    8.24    0.44
  -6   6   4    9.00    0.52
   6   6  -4    8.12    0.47
  -4  -6   4   52.62    2.17
   4  -6  -4   52.27    2.24
   4  -6  -4   54.50    2.24
   4  -6  -4   51.74    2.21
  -4  -6   4   49.53    2.26
  -4  -6   4   51.11    2.21
  -4  -6   4   49.36    2.30
  -4  -6   4   53.36    2.19
   4  -6  -4   51.97    2.14
   4  -6  -4   52.72    2.19
   4  -6  -4   53.43    2.20
  -4  -6   4   53.42    2.18
   4  -6  -4   54.08    2.15
   4   6  -4   50.56    2.13
  -4   6   4   50.58    2.17
  -4   6   4   53.21    2.20
   4   6  -4   51.32    2.19
   4   6  -4   51.79    2.13
   4   6  -4   52.06    2.14
  -4   6   4   52.31    2.16
  -4   6   4   52.40    2.10
  -4   6   4   53.08    2.20
  -4   6   4   52.65    2.17
  -2  -6   4   18.37    1.03
   2  -6  -4   19.42    0.98
  -2  -6   4   18.96    1.01
   2  -6  -4   19.89    1.01
  -2  -6   4   20.13    0.98
  -2  -6   4   20.67    0.93
   2  -6  -4   19.84    0.93
  -2  -6   4   19.13    1.05
   2  -6  -4   20.04    0.88
  -2  -6   4   19.66    0.95
   2  -6  -4   20.60    1.00
   2  -6  -4   19.00    0.94
  -2  -6   4   19.77    0.93
   2   6  -4   20.70    0.89
   2   6  -4   19.68    0.92
  -2   6   4   20.05    0.92
  -2   6   4   20.72    0.95
   2   6  -4   19.19    0.88
   2   6  -4   18.49    0.96
  -2   6   4   20.19    0.96
  -2   6   4   19.92    0.90
   2   6  -4   19.56    0.94
  -2   6   4   20.38    0.94
   2   6  -4   20.20    0.88
  -2   6   4   19.87    0.86
   0  -6   4   38.53    1.60
   0  -6  -4   36.47    1.65
   0  -6  -4   38.89    1.61
   0  -6  -4   36.09    1.68
   0  -6  -4   37.36    1.55
   0  -6   4   35.85    1.65
   0  -6   4   35.54    1.68
   0  -6   4   38.13    1.63
   0  -6   4   34.56    1.68
   0  -6  -4   36.20    1.68
   0  -6  -4   36.30    1.65
   0  -6   4   39.55    1.62
   0  -6  -4   36.73    1.57
   0  -6   4   38.94    1.62
   0  -6  -4   37.64    1.57
   0  -6   4   36.71    1.61
   0   6   4   38.15    1.56
   0   6  -4   37.82    1.55
   0   6  -4   39.36    1.56
   0   6  -4   38.02    1.60
   0   6   4   38.22    1.63
   0   6  -4   37.64    1.60
   0   6  -4   34.36    1.65
   0   6  -4   37.47    1.60
   0   6  -4   37.64    1.55
   0   6   4   37.35    1.61
   0   6   4   37.89    1.59
   0   6   4   38.26    1.61
   0   6   4   37.97    1.54
   2  -6   4    1.03    0.24
   2  -6   4    1.17    0.26
   2  -6   4    1.21    0.25
  -2  -6  -4    1.53    0.28
   2  -6   4    1.30    0.29
  -2  -6  -4    1.27    0.21
  -2  -6  -4    1.39    0.24
  -2  -6  -4    1.19    0.20
  -2  -6  -4    1.21    0.28
   2  -6   4    1.48    0.22
  -2  -6  -4    1.45    0.30
   2  -6   4    1.26    0.27
  -2  -6  -4    1.02    0.25
  -2   6  -4    1.45    0.22
   2   6   4    1.39    0.25
  -2   6  -4    1.26    0.19
   2   6   4    1.19    0.18
   2   6   4    1.26    0.26
   2   6   4    1.81    0.31
  -2   6  -4    1.13    0.18
  -2   6  -4    1.46    0.21
   2   6   4    1.50    0.27
  -2   6  -4    1.21    0.18
   2   6   4    1.52    0.28
   2   6   4    1.25    0.22
  -2   6  -4    1.60    0.29
  -2   6  -4    1.67    0.26
   2   6   4    1.90    0.24
   4  -6   4    0.22    0.26
  -4  -6  -4    0.23    0.15
   4  -6   4    0.10    0.13
   4  -6   4   -0.10    0.15
   4  -6   4    0.07    0.21
  -4  -6  -4   -0.05    0.18
  -4  -6  -4    0.26    0.29
   4  -6   4    0.49    0.28
  -4  -6  -4    0.34    0.23
   4  -6   4    0.22    0.24
  -4  -6  -4   -0.07    0.21
   4   6   4    0.00    0.17
  -4   6  -4    0.02    0.30
  -4   6  -4   -0.16    0.18
   4   6   4   -0.17    0.34
   4   6   4    0.00    0.14
   4   6   4    0.21    0.39
  -4   6  -4   -0.18    0.36
  -4   6  -4   -0.04    0.28
   4   6   4   -0.04    0.14
   4   6   4    0.28    0.23
  -4   6  -4    0.03    0.16
   4   6   4    0.34    0.20
  -4   6  -4    0.28    0.14
  -4   6  -4   -0.08    0.11
   6  -6   4    7.29    0.53
   6  -6   4    7.85    0.62
  -6  -6  -4    7.82    0.54
   6  -6   4    7.71    0.60
   6  -6   4    8.27    0.49
  -6  -6  -4    7.93    0.43
  -6  -6  -4    8.75    0.56
  -6  -6  -4    8.33    0.51
   6  -6   4    8.45    0.45
   6   6   4    8.37    0.51
  -6   6  -4    8.14    0.48
   6   6   4    8.66    0.47
   6   6   4    7.88    0.43
  -6   6  -4    7.73    0.48
   6   6   4    8.49    0.53
  -6   6  -4    8.64    0.45
  -6   6  -4    8.06    0.42
  -6   6  -4    8.08    0.52
  -6   6  -4    7.73    0.51
   6   6   4    8.66    0.59
  -6   6  -4    8.00    0.53
   6   6   4    8.42    0.51
   6   6   4    9.34    0.64
  -8  -6  -4   13.30    0.89
   8  -6   4   14.97    0.78
   8  -6   4   14.51    0.85
  -8   6  -4   16.96    0.77
   8   6   4   14.54    0.84
  -8   6  -4   16.75    0.79
   8   6   4   16.22    0.78
  -8   6  -4   15.42    0.67
  -8   6  -4   15.34    0.83
   8   6   4   16.52    0.81
   8   6   4   16.60    0.75
 -10  -6  -4    0.09    0.11
 -10  -6  -4    0.06    0.10
  10  -6   4    0.04    0.15
 -10   6  -4    0.42    0.14
  10   6   4    0.20    0.21
  10   6   4    0.30    0.13
  10   6   4    0.31    0.12
 -10   6  -4    0.43    0.18
  10   6   4    0.13    0.24
  10   6   4    0.27    0.10
 -10   6  -4    0.12    0.16
 -12  -6  -4    5.23    0.29
 -12  -6  -4    5.72    0.28
  12  -6   4    5.14    0.30
 -12  -6  -4    4.95    0.32
  12   6   4    5.56    0.30
  12   6   4    5.51    0.30
 -12   6  -4    5.45    0.31
  11  -7  -4    0.09    0.09
 -11  -7   4    0.15    0.12
  11   7  -4    0.00    0.11
  11   7  -4   -0.28    0.14
  11   7  -4    0.04    0.09
  -9  -7   4    8.68    0.53
  -9  -7   4    8.76    0.50
   9  -7  -4    6.81    0.62
   9  -7  -4    8.55    0.47
  -9  -7   4    8.55    0.46
   9  -7  -4    8.89    0.58
   9  -7  -4    8.37    0.49
   9   7  -4    8.20    0.41
  -9   7   4    8.66    0.44
   9   7  -4    8.60    0.47
  -9   7   4    9.38    0.49
   9   7  -4    7.90    0.45
  -9   7   4    7.21    0.64
   9   7  -4    8.41    0.41
   7  -7  -4   -0.07    0.25
  -7  -7   4    0.31    0.16
   7  -7  -4    0.36    0.26
  -7  -7   4    0.16    0.21
   7  -7  -4    0.22    0.23
   7  -7  -4    0.20    0.24
  -7  -7   4    0.11    0.23
  -7  -7   4    0.34    0.25
  -7  -7   4    0.20    0.27
  -7  -7   4    0.43    0.15
  -7  -7   4    0.00    0.23
   7  -7  -4    0.28    0.13
   7   7  -4    0.28    0.22
  -7   7   4    0.41    0.21
  -7   7   4    0.52    0.17
   7   7  -4    0.68    0.27
   7   7  -4    0.51    0.15
   7   7  -4    0.32    0.14
   7   7  -4    0.22    0.14
  -7   7   4    0.20    0.18
  -7   7   4    0.12    0.23
  -5  -7   4    0.15    0.25
   5  -7  -4   -0.02    0.17
   5  -7  -4    0.02    0.27
   5  -7  -4    0.12    0.20
   5  -7  -4    0.04    0.17
  -5  -7   4    0.19    0.16
   5  -7  -4    0.03    0.21
  -5  -7   4    0.02    0.22
  -5  -7   4    0.02    0.18
   5  -7  -4   -0.13    0.21
  -5   7   4   -0.14    0.21
   5   7  -4    0.27    0.15
  -5   7   4    0.55    0.25
  -5   7   4   -0.08    0.27
  -5   7   4   -0.38    0.18
   5   7  -4    0.28    0.15
  -5   7   4    0.86    0.53
  -3  -7   4    0.28    0.28
   3  -7  -4    0.22    0.18
   3  -7  -4    0.19    0.17
  -3  -7   4    0.17    0.17
  -3  -7   4    0.56    0.23
   3  -7  -4   -0.06    0.21
   3  -7  -4    0.05    0.24
   3  -7  -4   -0.04    0.19
  -3  -7   4    0.09    0.22
   3  -7  -4    0.18    0.18
   3  -7  -4    0.18    0.23
  -3  -7   4   -0.19    0.17
   3  -7  -4    0.25    0.25
  -3   7   4   -0.02    0.21
   3   7  -4    0.14    0.14
  -3   7   4   -0.13    0.17
  -3   7   4   -0.11    0.19
  -3   7   4    0.00    0.23
   3   7  -4    0.50    0.17
   3   7  -4    0.07    0.14
  -3   7   4    0.00    0.18
   3   7  -4    0.10    0.18
   1  -7  -4    0.32    0.19
  -1  -7   4    0.14    0.16
  -1  -7   4    0.54    0.32
   1  -7  -4   -0.05    0.29
  -1  -7   4    0.10    0.17
   1  -7  -4    0.12    0.18
  -1  -7   4    0.08    0.18
  -1  -7   4    0.56    0.23
   1  -7  -4    0.12    0.23
   1  -7  -4   -0.02    0.27
   1  -7  -4    0.16    0.18
   1  -7  -4    0.45    0.27
  -1  -7   4    0.67    0.30
  -1   7   4    0.24    0.17
   1   7  -4    0.32    0.14
   1   7  -4    0.29    0.25
   1   7  -4    0.07    0.21
  -1   7   4    0.40    0.19
   1   7  -4    0.21    0.18
   1   7  -4    0.09    0.14
  -1   7   4    0.21    0.23
  -1   7   4    0.21    0.23
  -1   7   4    0.09    0.19
  -1  -7  -4    1.83    0.31
  -1  -7  -4    2.21    0.36
   1  -7   4    2.44    0.43
   1  -7   4    2.21    0.30
   1  -7   4    2.08    0.37
  -1  -7  -4    2.20    0.34
   1  -7   4    2.32    0.26
  -1  -7  -4    2.39    0.43
  -1  -7  -4    2.58    0.40
   1  -7   4    2.09    0.29
  -1  -7  -4    2.68    0.26
  -1  -7  -4    2.27    0.38
  -1  -7  -4    2.91    0.46
   1  -7   4    2.40    0.45
   1   7   4    2.41    0.29
  -1   7  -4    2.20    0.35
   1   7   4    2.15    0.38
  -1   7  -4    2.12    0.53
   1   7   4    2.56    0.26
   1   7   4    2.71    0.38
  -1   7  -4    2.87    0.29
  -1   7  -4    2.21    0.24
  -1   7  -4    2.26    0.31
   1   7   4    2.49    0.23
  -1   7  -4    3.14    0.27
  -1   7  -4    1.98    0.32
   1   7   4    2.16    0.40
   1   7   4    2.19    0.38
  -1   7  -4    2.55    0.52
   3  -7   4   26.73    1.20
  -3  -7  -4   25.96    1.24
  -3  -7  -4   27.48    1.17
  -3  -7  -4   27.13    1.23
   3  -7   4   27.26    1.20
   3  -7   4   25.77    1.24
  -3  -7  -4   25.57    1.32
   3  -7   4   26.11    1.31
   3  -7   4   26.54    1.37
   3  -7   4   26.17    1.30
  -3  -7  -4   26.21    1.11
   3   7   4   27.51    1.27
   3   7   4   27.05    1.13
  -3   7  -4   27.14    1.20
  -3   7  -4   27.00    1.36
   3   7   4   26.79    1.23
   3   7   4   26.94    1.22
  -3   7  -4   28.61    1.21
  -3   7  -4   28.13    1.21
   3   7   4   27.02    1.22
  -3   7  -4   28.44    1.16
  -3   7  -4   28.12    1.14
  -3   7  -4   27.89    1.19
  -5  -7  -4   10.43    0.68
   5  -7   4   11.52    0.66
   5  -7   4   13.40    0.91
  -5  -7  -4   10.19    0.69
  -5  -7  -4   10.56    0.71
   5  -7   4   11.32    0.64
  -5  -7  -4   12.93    0.67
   5   7   4   11.02    0.66
   5   7   4    9.67    0.71
   5   7   4   11.78    0.57
  -5   7  -4   11.87    0.85
  -5   7  -4   11.21    0.63
   5   7   4   11.50    0.56
  -5   7  -4   11.87    0.59
  -5   7  -4   12.90    0.64
  -7  -7  -4    0.36    0.16
   7  -7   4    0.51    0.17
  -7  -7  -4    0.34    0.13
  -7  -7  -4    0.32    0.21
  -7   7  -4    0.36    0.12
  -7   7  -4    0.48    0.13
  -7   7  -4    0.43    0.15
  -7   7  -4    0.19    0.23
   7   7   4    0.50    0.15
  -7   7  -4    0.60    0.17
   7   7   4    0.40    0.13
   7   7   4    0.23    0.11
   7   7   4    0.30    0.17
  -9  -7  -4   58.35    2.27
   9  -7   4   55.93    2.27
  -9  -7  -4   60.00    2.27
  -9   7  -4   50.46    2.28
   9   7   4   56.91    2.31
   9   7   4   55.84    2.29
  -9   7  -4   57.78    2.26
   9   7   4   57.35    2.27
   9   7   4   56.27    2.28
  -9   7  -4   55.38    2.26
   8  -8  -4    0.02    0.18
   8  -8  -4    0.06    0.11
  -8  -8   4    0.28    0.13
   8  -8  -4   -0.10    0.16
   8   8  -4    0.05    0.15
  -8   8   4   -0.04    0.11
   8   8  -4    0.05    0.15
  -8   8   4    0.42    0.19
   8   8  -4    0.24    0.11
   8   8  -4    0.07    0.09
  -6  -8   4   22.03    1.01
   6  -8  -4   21.39    1.14
   6  -8  -4   22.09    0.97
   6  -8  -4   20.55    0.96
  -6  -8   4   21.00    0.98
  -6   8   4   21.83    1.13
   6   8  -4   22.29    0.90
   6   8  -4   23.02    0.96
  -6   8   4   22.19    0.95
   6   8  -4   21.08    0.94
   4  -8  -4    1.23    0.25
   4  -8  -4    0.97    0.24
  -4  -8   4    0.97    0.21
  -4  -8   4    1.28    0.25
  -4  -8   4    1.04    0.15
   4  -8  -4    0.95    0.25
   4  -8  -4    0.98    0.23
   4   8  -4    1.06    0.14
  -4   8   4    1.38    0.24
   4   8  -4    1.08    0.19
   4   8  -4    1.19    0.20
   4   8  -4    0.82    0.24
  -4   8   4    1.13    0.17
   4   8  -4    1.03    0.17
  -4   8   4    1.30    0.23
  -4   8   4    1.51    0.28
   2  -8  -4    0.07    0.30
   2  -8  -4    0.31    0.15
  -2  -8   4    0.42    0.26
   2  -8  -4    0.47    0.25
   2  -8  -4   -0.03    0.16
  -2  -8   4    0.23    0.17
  -2  -8   4    0.06    0.19
  -2  -8   4    0.32    0.26
  -2  -8   4    0.40    0.14
   2  -8  -4    0.02    0.17
  -2   8   4    0.49    0.22
  -2   8   4    0.28    0.12
  -2   8   4    0.21    0.15
   2   8  -4    0.21    0.22
  -2   8   4    0.14    0.14
   2   8  -4   -0.04    0.11
   2   8  -4    0.25    0.14
   2   8  -4    0.15    0.16
   0  -8  -4    0.21    0.13
   0  -8  -4    0.49    0.14
   0  -8   4    0.25    0.25
   0  -8  -4    0.30    0.31
   0  -8  -4    0.09    0.19
   0  -8   4    0.20    0.15
   0  -8   4    0.02    0.19
   0  -8  -4   -0.06    0.24
   0  -8   4    0.15    0.20
   0   8  -4    0.25    0.12
   0   8  -4    0.10    0.12
   0   8  -4   -0.24    0.18
   0   8  -4    0.32    0.25
   0   8   4   -0.05    0.23
   0   8  -4   -0.08    0.19
   0   8   4    0.08    0.16
   0   8   4    0.03    0.13
   0   8  -4    0.29    0.14
   0   8   4    0.25    0.15
  -2  -8  -4    4.83    0.33
  -2  -8  -4    3.53    0.37
   2  -8   4    4.44    0.47
   2  -8   4    4.69    0.41
   2  -8   4    4.32    0.32
   2  -8   4    4.35    0.37
   2  -8   4    3.57    0.47
  -2  -8  -4    4.17    0.28
  -2  -8  -4    4.09    0.38
  -2   8  -4    4.35    0.30
  -2   8  -4    4.48    0.31
  -2   8  -4    3.85    0.59
   2   8   4    4.38    0.30
   2   8   4    4.44    0.31
   2   8   4    4.65    0.42
  -2   8  -4    4.19    0.26
  -2   8  -4    4.00    0.29
   4  -8   4    0.59    0.16
   4  -8   4    0.29    0.14
   4  -8   4    0.67    0.16
  -4  -8  -4    0.18    0.15
   4  -8   4    0.14    0.30
  -4  -8  -4    0.73    0.24
  -4  -8  -4    0.54    0.14
  -4  -8  -4    0.44    0.17
  -4   8  -4    0.61    0.12
  -4   8  -4    0.37    0.12
  -4   8  -4    0.34    0.11
   4   8   4    0.50    0.12
  -4   8  -4    0.75    0.22
   4   8   4    0.45    0.18
  -6  -8  -4    0.50    0.11
  -6  -8  -4    0.45    0.11
   6  -8   4    0.72    0.21
   6  -8   4    0.59    0.11
   6  -8   4    0.70    0.20
  -6   8  -4    0.54    0.16
   6   8   4    0.80    0.21
   6   8   4    0.63    0.13
   6   8   4    0.78    0.14
  -6   8  -4    0.50    0.11
  -6   8  -4    0.47    0.15
  -3  -9   4    2.64    0.25
   3  -9  -4    1.65    0.30
  -3  -9   4    2.24    0.21
   3  -9  -4    2.00    0.20
  -3   9   4    2.29    0.19
   3   9  -4    2.37    0.15
   3   9  -4    2.07    0.19
   3   9  -4    2.22    0.21
   1  -9  -4    1.24    0.20
   1  -9  -4    1.40    0.23
  -1  -9   4    0.90    0.19
  -1  -9   4    0.72    0.12
  -1  -9   4    1.10    0.18
   1  -9  -4    1.30    0.28
  -1   9   4    0.85    0.14
  -1   9   4    1.09    0.15
  -1   9   4    1.13    0.18
   1   9  -4    1.05    0.16
   1   9  -4    1.35    0.16
   1  -9   4    0.35    0.11
   1  -9   4    0.27    0.12
  -1  -9  -4    0.01    0.18
  -1  -9  -4    0.15    0.12
  -1  -9  -4    0.12    0.15
   1  -9   4    0.25    0.17
  -1  -9  -4    0.24    0.21
   1   9   4    0.26    0.12
  -1   9  -4    0.05    0.18
  -1   9  -4    0.24    0.10
   1   9   4    0.16    0.11
  -1   9  -4    0.13    0.11
  -3  -9  -4    1.71    0.16
  -3  -9  -4    1.82    0.23
   3  -9   4    2.04    0.26
   3  -9   4    2.09    0.16
   3   9   4    1.63    0.15
   3   9   4    1.98    0.21
  -3   9  -4    1.69    0.16
  -3   9  -4    1.76    0.24
 -16   0   5    0.00    0.10
  16   0  -5    0.09    0.13
  16   0  -5    0.01    0.12
  16   0  -5   -0.03    0.09
 -16   0   5    0.23    0.11
 -14   0   5    0.25    0.29
  14   0  -5    0.12    0.13
 -14   0   5    0.23    0.17
  14   0  -5    0.15    0.16
 -14   0   5   -0.14    0.21
 -14   0   5   -0.03    0.21
 -12   0   5   -0.23    0.25
 -12   0   5   -0.13    0.14
  12   0  -5    0.09    0.15
  12   0  -5    0.10    0.13
 -12   0   5    0.16    0.17
  12   0  -5    0.09    0.12
  12   0  -5    0.46    0.20
 -12   0   5    0.10    0.13
 -12   0   5   -0.02    0.18
 -12   0   5   -0.13    0.20
  10   0  -5    0.12    0.20
 -10   0   5    0.00    0.41
  10   0  -5    0.17    0.18
 -10   0   5    0.33    0.27
 -10   0   5    0.04    0.15
  10   0  -5    0.05    0.11
  10   0  -5    0.22    0.24
  10   0  -5    0.01    0.10
 -10   0   5    0.43    0.24
  -8   0   5   -0.18    0.27
   8   0  -5   -0.07    0.07
  -8   0   5    0.05    0.13
  -8   0   5   -0.34    0.22
  -8   0   5    0.37    0.15
   8   0  -5    0.20    0.11
   8   0  -5    0.52    0.22
  -8   0   5    0.28    0.17
   8   0  -5    0.22    0.18
  -8   0   5   -0.04    0.11
   8   0  -5    0.07    0.22
  -8   0   5    0.14    0.24
  -6   0   5    0.08    0.10
   6   0  -5   -0.04    0.15
   6   0  -5    0.07    0.07
   6   0  -5   -0.02    0.08
  -6   0   5    0.16    0.09
  -6   0   5    0.13    0.09
  -6   0   5   -0.04    0.06
   6   0  -5   -0.06    0.08
  -4   0   5    0.01    0.03
   4   0  -5    0.05    0.06
   4   0  -5    0.07    0.03
   4   0  -5    0.02    0.05
   4   0  -5    0.08    0.11
  -4   0   5    0.21    0.07
  -4   0   5    0.00    0.03
   4   0  -5    0.03    0.03
   4   0  -5    0.08    0.07
   2   0  -5    0.26    0.04
  -2   0   5    0.36    0.02
  -2   0   5    0.26    0.03
   0   0  -5    0.22    0.05
   0   0   5    0.12    0.04
   0   0   5    0.04    0.05
   0   0   5    0.25    0.05
   0   0  -5    0.27    0.07
   0   0  -5    0.17    0.06
   2   0   5    0.12    0.11
  -2   0  -5    0.14    0.07
   2   0   5    0.04    0.06
  -2   0  -5    0.04    0.09
  -2   0  -5   -0.04    0.05
   2   0   5    0.03    0.05
  -2   0  -5    0.07    0.05
  -2   0  -5    0.04    0.04
   2   0   5    0.01    0.04
  -2   0  -5    0.08    0.04
  -2   0  -5    0.01    0.05
   2   0   5    0.16    0.04
   4   0   5    0.08    0.07
   4   0   5    0.29    0.07
   4   0   5    0.31    0.18
  -4   0  -5    0.05    0.09
   4   0   5    0.11    0.06
   4   0   5    0.17    0.09
  -4   0  -5    0.08    0.10
  -4   0  -5    0.25    0.08
  -4   0  -5    0.27    0.06
  -4   0  -5    0.14    0.08
  -4   0  -5    0.01    0.17
   6   0   5   -0.01    0.48
  -6   0  -5    0.02    0.15
  -6   0  -5   -0.01    0.08
   6   0   5    0.14    0.14
   6   0   5   -0.01    0.13
   6   0   5   -0.02    0.15
   6   0   5   -0.28    0.21
  -6   0  -5    0.07    0.12
   6   0   5   -0.07    0.09
  -6   0  -5    0.09    0.10
  -6   0  -5   -0.15    0.16
   6   0   5   -0.08    0.17
  -6   0  -5    0.06    0.19
  -6   0  -5   -0.05    0.13
  -8   0  -5    0.02    0.14
  -8   0  -5    0.12    0.16
   8   0   5   -0.04    0.20
  -8   0  -5    0.15    0.20
   8   0   5    0.08    0.15
  -8   0  -5    0.22    0.25
   8   0   5   -0.03    0.12
   8   0   5   -0.04    0.17
  -8   0  -5    0.12    0.15
  -8   0  -5    0.07    0.19
   8   0   5   -0.04    0.12
   8   0   5    0.25    0.14
  -8   0  -5    0.19    0.14
   8   0   5   -0.13    0.15
  -8   0  -5    0.34    0.28
   8   0   5    0.41    0.41
  10   0   5    0.07    0.18
  10   0   5    0.02    0.18
 -10   0  -5    0.09    0.16
  10   0   5    0.15    0.13
  10   0   5   -0.39    0.33
  10   0   5   -0.02    0.14
 -10   0  -5    0.19    0.17
  10   0   5   -0.19    0.17
 -10   0  -5   -0.04    0.16
 -10   0  -5    0.06    0.24
  10   0   5    0.28    0.13
 -10   0  -5   -0.04    0.20
 -10   0  -5    0.17    0.23
  10   0   5    0.21    0.21
 -12   0  -5   -0.12    0.21
 -12   0  -5   -0.50    0.47
 -12   0  -5   -0.02    0.19
  12   0   5    0.19    0.21
  12   0   5    0.00    0.22
  12   0   5    0.12    0.21
  12   0   5    0.01    0.12
 -12   0  -5    0.18    0.15
 -12   0  -5    0.16    0.24
 -12   0  -5   -0.18    0.22
 -14   0  -5    0.10    0.12
 -14   0  -5    0.05    0.17
  14   0   5    0.01    0.18
  14   0   5    0.15    0.10
 -14   0  -5   -0.16    0.14
  14   0   5   -0.26    0.22
 -17  -1   5    4.75    0.25
  17  -1  -5    4.29    0.23
  17  -1  -5    4.91    0.22
 -17   1   5    4.30    0.27
  17   1  -5    4.49    0.27
  17   1  -5    4.87    0.22
 -15  -1   5    0.12    0.25
  15  -1  -5    0.45    0.14
 -15  -1   5    0.27    0.13
 -15  -1   5   -0.06    0.13
 -15  -1   5    0.14    0.23
 -15  -1   5    0.06    0.17
  15  -1  -5    0.14    0.10
  15  -1  -5   -0.03    0.27
  15  -1  -5    0.25    0.12
  15  -1  -5    0.21    0.19
 -15   1   5    0.18    0.12
  15   1  -5   -0.09    0.16
  15   1  -5   -0.06    0.13
  15   1  -5    0.04    0.18
  15   1  -5    0.07    0.11
 -15   1   5    0.04    0.16
 -15   1   5    0.10    0.21
 -15   1   5    0.76    0.27
  13  -1  -5    1.80    0.29
 -13  -1   5    2.55    0.39
 -13  -1   5    2.18    0.29
 -13  -1   5    2.34    0.30
  13  -1  -5    2.05    0.23
 -13  -1   5    2.14    0.37
 -13  -1   5    2.32    0.43
 -13  -1   5    1.94    0.31
  13  -1  -5    2.21    0.24
  13  -1  -5    2.37    0.24
  13   1  -5    2.35    0.26
 -13   1   5    1.91    0.34
 -13   1   5    2.08    0.34
  13   1  -5    2.23    0.34
 -13   1   5    2.53    0.26
  13   1  -5    1.78    0.27
 -13   1   5    2.79    0.30
 -13   1   5    1.69    0.32
 -13   1   5    2.52    0.26
 -13   1   5    2.07    0.36
  13   1  -5    2.38    0.26
 -11  -1   5   37.91    1.57
 -11  -1   5   34.75    1.65
 -11  -1   5   34.76    1.59
  11  -1  -5   33.63    1.56
  11  -1  -5   35.75    1.48
 -11  -1   5   35.01    1.55
 -11  -1   5   35.76    1.51
 -11  -1   5   35.22    1.54
  11  -1  -5   35.82    1.53
  11  -1  -5   36.43    1.48
 -11  -1   5   35.22    1.55
 -11  -1   5   36.68    1.55
  11  -1  -5   36.66    1.48
  11   1  -5   36.25    1.49
  11   1  -5   35.71    1.49
 -11   1   5   34.74    1.61
  11   1  -5   37.54    1.49
 -11   1   5   36.30    1.55
 -11   1   5   35.44    1.52
 -11   1   5   34.25    1.57
 -11   1   5   35.63    1.50
  11   1  -5   32.64    1.57
  11   1  -5   34.95    1.54
  11   1  -5   34.30    1.55
 -11   1   5   36.64    1.56
 -11   1   5   36.53    1.56
  -9  -1   5    3.15    0.33
  -9  -1   5    3.17    0.34
   9  -1  -5    2.88    0.43
  -9  -1   5    2.42    0.41
  -9  -1   5    2.60    0.42
  -9  -1   5    3.07    0.43
   9  -1  -5    3.17    0.21
   9  -1  -5    2.95    0.38
  -9  -1   5    2.27    0.41
  -9  -1   5    2.68    0.28
  -9  -1   5    2.59    0.28
   9  -1  -5    2.91    0.23
   9  -1  -5    2.88    0.33
  -9   1   5    2.57    0.29
  -9   1   5    2.56    0.28
   9   1  -5    2.90    0.26
  -9   1   5    2.56    0.35
  -9   1   5    3.93    0.41
  -9   1   5    2.49    0.35
  -9   1   5    3.07    0.27
  -9   1   5    2.30    0.44
   9   1  -5    2.70    0.38
   9   1  -5    2.53    0.22
   7  -1  -5    3.34    0.24
  -7  -1   5    3.52    0.36
   7  -1  -5    3.62    0.21
   7  -1  -5    3.77    0.26
  -7  -1   5    3.24    0.31
   7  -1  -5    3.69    0.28
   7  -1  -5    3.50    0.34
   7  -1  -5    3.58    0.19
   7  -1  -5    3.65    0.24
   7  -1  -5    4.08    0.23
   7   1  -5    3.78    1.46
   7   1  -5    3.61    0.27
   7   1  -5    3.07    0.33
  -7   1   5    3.55    0.29
   7   1  -5    3.63    0.29
   7   1  -5    3.15    0.32
   7   1  -5    3.87    0.26
   7   1  -5    3.57    0.20
  -5  -1   5    1.27    0.18
   5  -1  -5    1.67    0.25
   5  -1  -5    1.39    0.10
   5  -1  -5    1.47    0.08
  -5  -1   5    1.54    0.11
   5  -1  -5    1.38    0.16
   5  -1  -5    1.25    0.14
  -5  -1   5    1.34    0.09
   5  -1  -5    1.45    0.13
   5  -1  -5    1.25    0.12
   5  -1  -5    1.66    0.17
   5  -1  -5    1.34    0.11
   5   1  -5    1.24    0.13
   5   1  -5    1.64    0.18
   5   1  -5    1.24    0.12
  -5   1   5    1.29    0.10
   5   1  -5    1.36    0.16
   5   1  -5    1.19    0.10
  -5   1   5    1.28    0.12
  -5   1   5    1.29    0.08
  -5   1   5    1.26    0.22
   3  -1  -5   23.26    0.95
   3  -1  -5   23.70    0.96
   3  -1  -5   23.54    0.93
   3  -1  -5   21.86    0.92
   3  -1  -5   23.32    0.94
   3  -1  -5   23.20    0.95
  -3  -1   5   22.36    0.91
   3   1  -5   23.29    0.92
  -3   1   5   22.18    0.91
   3   1  -5   20.75    1.62
  -3   1   5   23.52    0.92
  -3   1   5   24.16    0.93
   3   1  -5   23.10    0.91
  -3   1   5   21.51    0.91
  -3   1   5   24.57    0.92
   3   1  -5   22.98    0.93
  -3   1   5   26.38    0.95
   3   1  -5   22.42    0.91
   3   1  -5   22.79    0.90
  -3   1   5   23.84    0.93
   1  -1  -5  144.75    5.48
  -1  -1   5  141.72    5.47
   1  -1  -5  135.90    5.98
   1  -1  -5  140.10    5.46
   1  -1  -5  136.58    5.46
  -1  -1   5  148.95    5.46
  -1  -1   5  133.03    5.46
   1  -1  -5  137.36    5.47
   1  -1  -5  134.57    5.46
   1  -1  -5  140.44    5.47
  -1  -1   5  133.43    5.47
   1  -1  -5  142.85    5.49
   1   1  -5  138.10    5.99
   1   1  -5  151.16    5.47
  -1   1   5  140.80    5.47
  -1   1   5  140.63    5.47
   1   1  -5  138.67    5.48
  -1   1   5  137.49    5.48
  -1   1   5  139.42    5.46
  -1   1   5  149.57    5.46
  -1   1   5  145.51    5.49
  -1  -1  -5   11.04    0.46
   1  -1   5   11.63    0.44
   1  -1   5   11.05    0.74
   1  -1   5   11.21    0.47
  -1  -1  -5   10.94    0.81
  -1  -1  -5   10.89    0.46
  -1  -1  -5   11.62    0.51
   1  -1   5   10.76    0.47
   1  -1   5   10.74    0.45
   1  -1   5   10.88    0.45
  -1  -1  -5   11.06    0.47
  -1  -1  -5   11.11    0.47
  -1  -1  -5   10.83    0.45
   1  -1   5   10.55    0.45
  -1  -1  -5   10.30    0.46
   1  -1   5   10.88    0.49
  -1   1  -5   10.04    0.44
   1   1   5   10.74    0.46
   1   1   5   10.51    0.50
  -1   1  -5   10.62    0.45
   1   1   5   11.14    0.78
   1   1   5   11.55    0.45
   1   1   5   11.42    0.47
  -1   1  -5   10.66    0.46
  -1   1  -5   10.71    0.46
   1   1   5   10.87    0.47
  -1   1  -5   10.92    0.48
  -1   1  -5   10.76    0.48
  -1   1  -5   11.38    0.45
   1   1   5   11.07    0.46
  -3  -1  -5   -0.02    0.15
  -3  -1  -5    0.21    0.08
  -3  -1  -5    0.09    0.06
  -3  -1  -5    0.13    0.07
   3  -1   5    0.10    0.07
  -3  -1  -5    0.35    0.06
   3  -1   5    0.03    0.06
  -3   1  -5    0.16    0.08
  -3   1  -5    0.10    0.06
  -3   1  -5    0.10    0.09
  -3   1  -5    0.22    0.05
   3   1   5    0.20    0.17
   3   1   5    0.19    0.06
   3   1   5    0.12    0.08
  -3   1  -5    0.04    0.07
   3   1   5    0.12    0.05
   3   1   5    0.03    0.08
   3   1   5    0.19    0.14
  -3   1  -5   -0.02    0.12
  -3   1  -5    0.12    0.07
   5  -1   5    7.80    0.41
  -5  -1  -5    6.75    0.40
   5  -1   5    7.20    0.43
   5  -1   5    7.16    0.40
  -5  -1  -5    6.76    0.43
   5  -1   5    7.13    0.37
   5  -1   5    7.19    0.36
  -5  -1  -5    7.29    0.37
  -5  -1  -5    7.53    0.39
   5  -1   5    7.25    0.38
  -5  -1  -5    7.34    0.37
  -5  -1  -5    7.07    0.37
   5  -1   5    7.69    0.35
   5  -1   5    7.63    0.42
  -5  -1  -5    6.97    0.58
  -5  -1  -5    7.50    0.36
   5   1   5    7.11    0.39
  -5   1  -5    7.28    0.38
   5   1   5    7.33    0.41
  -5   1  -5    6.78    0.41
   5   1   5    7.25    0.36
   5   1   5    7.76    0.36
   5   1   5    7.06    0.43
  -5   1  -5    7.20    0.36
  -5   1  -5    6.98    0.55
  -5   1  -5    7.52    0.40
   5   1   5    7.60    0.42
  -5   1  -5    7.31    0.41
   5   1   5    7.33    0.58
  -5   1  -5    7.06    0.41
  -5   1  -5    6.96    0.39
   5   1   5    7.06    1.04
   5   1   5    7.33    0.35
  -5   1  -5    7.55    0.34
   7  -1   5   10.33    0.64
   7  -1   5   10.62    0.51
   7  -1   5   10.56    0.56
  -7  -1  -5   11.44    0.53
   7  -1   5   10.83    0.61
  -7  -1  -5   11.89    0.53
   7  -1   5   10.35    0.51
  -7  -1  -5   11.10    0.66
   7  -1   5   10.64    0.51
   7  -1   5   11.30    0.55
  -7  -1  -5   10.97    0.68
  -7  -1  -5   11.53    0.61
   7  -1   5   10.75    0.57
  -7  -1  -5   10.45    0.73
  -7  -1  -5   10.63    0.55
  -7  -1  -5   11.85    0.58
  -7  -1  -5   11.40    0.54
  -7  -1  -5    9.76    0.61
   7  -1   5    9.63    0.54
   7   1   5   10.68    0.66
   7   1   5    9.96    1.90
   7   1   5   10.73    0.53
  -7   1  -5    9.99    0.60
   7   1   5   10.73    0.52
   7   1   5   11.51    0.51
  -7   1  -5   10.79    0.60
  -7   1  -5   11.44    0.55
  -7   1  -5   10.70    0.74
   7   1   5   11.18    0.72
  -7   1  -5   10.34    0.70
   7   1   5   10.54    0.57
  -7   1  -5   11.89    0.52
   7   1   5   11.89    0.52
  -7   1  -5    9.80    0.58
   7   1   5   11.73    0.57
   7   1   5   10.79    0.61
  -7   1  -5   10.98    0.54
  -7   1  -5   11.60    0.51
   9  -1   5    0.42    0.23
   9  -1   5    0.49    0.17
   9  -1   5    0.11    0.15
  -9  -1  -5    0.21    0.17
   9  -1   5    0.21    0.27
   9  -1   5    0.26    0.15
   9  -1   5    0.28    0.21
  -9  -1  -5    0.19    0.22
   9  -1   5    0.21    0.17
   9  -1   5    0.16    0.23
  -9  -1  -5    0.27    0.22
  -9  -1  -5    0.43    0.20
  -9  -1  -5    0.00    0.24
  -9  -1  -5    0.31    0.15
  -9  -1  -5    0.39    0.19
  -9   1  -5    0.08    0.15
   9   1   5    0.10    0.21
  -9   1  -5    0.75    0.21
  -9   1  -5    0.28    0.18
  -9   1  -5    0.29    0.22
   9   1   5    0.30    0.16
   9   1   5    0.31    0.13
  -9   1  -5    0.03    0.20
   9   1   5    0.05    0.14
   9   1   5    0.12    0.29
  -9   1  -5    0.14    0.12
   9   1   5    0.90    0.34
   9   1   5    0.24    0.17
   9   1   5    0.53    0.19
 -11  -1  -5   47.89    2.16
 -11  -1  -5   48.76    2.12
 -11  -1  -5   51.55    2.17
 -11  -1  -5   50.33    2.15
  11  -1   5   51.30    2.14
 -11  -1  -5   51.65    2.08
 -11  -1  -5   52.03    2.15
  11  -1   5   51.24    2.09
 -11  -1  -5   51.58    2.15
  11  -1   5   50.60    2.10
  11  -1   5   48.54    2.13
  11  -1   5   50.02    2.02
 -11  -1  -5   50.77    2.11
 -11   1  -5   51.44    2.19
 -11   1  -5   53.33    2.17
 -11   1  -5   52.02    2.14
 -11   1  -5   50.35    2.13
  11   1   5   49.52    2.10
 -11   1  -5   51.34    2.11
  11   1   5   49.24    2.11
  11   1   5   51.41    2.05
  11   1   5   50.75    2.15
 -11   1  -5   49.29    2.14
  11   1   5   50.19    2.07
 -11   1  -5   52.92    2.13
  11   1   5   47.69    2.10
  11   1   5   52.30    2.16
 -13  -1  -5   10.05    0.59
 -13  -1  -5    9.45    0.73
  13  -1   5   10.99    0.54
 -13  -1  -5   11.04    0.63
  13  -1   5    9.55    0.63
  13  -1   5   10.12    0.59
  13  -1   5   10.44    0.59
 -13   1  -5   10.74    0.53
 -13   1  -5    7.73    0.88
  13   1   5   11.08    0.54
  13   1   5    9.00    0.57
 -13   1  -5    9.33    0.57
 -13   1  -5   10.04    0.59
  13   1   5    9.97    0.60
  13   1   5   10.21    0.57
  13   1   5   10.76    0.47
 -13   1  -5   10.61    0.59
 -13   1  -5   10.62    0.61
 -13   1  -5   11.27    0.59
 -15  -1  -5    0.68    0.16
 -15  -1  -5    0.95    0.17
  15  -1   5    0.46    0.12
 -15  -1  -5    0.94    0.15
 -15   1  -5    0.69    0.17
  15   1   5    0.51    0.13
 -15   1  -5    0.46    0.20
 -15   1  -5    0.72    0.12
  15   1   5    0.83    0.20
  15   1   5    0.80    0.24
  16  -2  -5    0.15    0.17
 -16  -2   5    0.31    0.23
 -16  -2   5    0.33    0.10
 -16  -2   5    0.37    0.13
  16  -2  -5    0.34    0.07
  16  -2  -5    0.28    0.08
  16   2  -5    0.33    0.13
  16   2  -5    0.24    0.07
  16   2  -5    0.28    0.11
 -16   2   5    0.23    0.10
 -14  -2   5   31.10    1.39
 -14  -2   5   31.32    1.36
 -14  -2   5   31.79    1.35
  14  -2  -5   31.41    1.33
 -14  -2   5   30.39    1.36
 -14  -2   5   31.95    1.30
  14  -2  -5   31.13    1.29
 -14  -2   5   31.32    1.44
  14  -2  -5   30.55    1.30
 -14  -2   5   31.78    1.40
  14   2  -5   30.77    1.33
  14   2  -5   31.08    1.34
 -14   2   5   30.64    1.34
  14   2  -5   30.32    1.37
 -14   2   5   31.77    1.36
 -14   2   5   32.24    1.38
  14   2  -5   31.66    1.32
 -14   2   5   35.92    1.38
 -12  -2   5   10.64    0.61
  12  -2  -5   10.15    0.63
 -12  -2   5   10.20    0.71
  12  -2  -5    9.80    0.53
  12  -2  -5   10.31    0.50
  12  -2  -5   10.22    0.56
 -12  -2   5   10.36    0.55
 -12  -2   5    9.98    0.66
 -12  -2   5   10.00    0.60
 -12  -2   5   10.22    0.58
  12   2  -5    9.48    0.54
 -12   2   5   10.77    0.61
  12   2  -5    9.35    0.61
  12   2  -5    9.93    0.65
 -12   2   5    9.84    0.69
 -12   2   5   10.30    0.54
 -12   2   5   11.26    0.59
  12   2  -5   10.80    0.54
 -12   2   5   10.40    0.57
 -12   2   5   10.90    0.63
 -10  -2   5    0.71    0.17
 -10  -2   5    0.57    0.16
 -10  -2   5    0.66    0.29
 -10  -2   5    0.99    0.27
 -10  -2   5    0.75    0.22
  10  -2  -5    0.91    0.14
 -10  -2   5    0.49    0.23
  10  -2  -5    0.81    0.16
 -10  -2   5    1.08    0.24
  10  -2  -5    0.54    0.18
 -10  -2   5    0.91    0.30
 -10   2   5    0.65    0.17
 -10   2   5    0.71    0.21
 -10   2   5    0.74    0.17
 -10   2   5    0.62    0.21
  10   2  -5    0.82    0.31
 -10   2   5    0.87    0.23
  10   2  -5    0.72    0.21
 -10   2   5    0.50    0.18
  10   2  -5    0.51    0.32
  10   2  -5    0.50    0.17
  -8  -2   5    1.70    0.24
   8  -2  -5    2.01    0.25
   8  -2  -5    1.72    0.18
  -8  -2   5    2.66    0.35
   8  -2  -5    1.66    0.18
   8  -2  -5    1.97    0.25
   8  -2  -5    1.88    0.25
  -8  -2   5    1.64    0.31
   8  -2  -5    1.71    0.18
   8  -2  -5    1.62    0.26
  -8  -2   5    2.09    0.38
  -8  -2   5    1.80    0.35
  -8  -2   5    1.80    0.33
  -8  -2   5    1.76    0.26
  -8   2   5    1.75    0.31
  -8   2   5    2.36    0.33
  -8   2   5    1.93    0.24
  -8   2   5    2.01    0.27
  -8   2   5    1.88    0.35
  -8   2   5    1.65    0.31
  -8   2   5    1.86    0.27
   8   2  -5    2.21    0.33
   8   2  -5    2.01    0.19
  -8   2   5    1.96    0.15
   8   2  -5    2.21    0.40
  -8   2   5    2.26    0.26
  -6  -2   5    0.20    0.21
  -6  -2   5    0.24    0.12
   6  -2  -5   -0.04    0.13
   6  -2  -5    0.18    0.14
  -6  -2   5    0.06    0.09
   6  -2  -5    0.11    0.07
   6  -2  -5    0.12    0.14
   6  -2  -5    0.24    0.12
   6  -2  -5   -0.12    0.11
   6  -2  -5    0.01    0.07
   6   2  -5    0.15    0.09
  -6   2   5    0.09    0.06
   6   2  -5    0.01    0.08
   6   2  -5    0.02    0.09
   6   2  -5    0.21    0.11
  -6   2   5    0.16    0.13
  -6   2   5    0.26    0.15
  -6   2   5    0.13    0.15
   4  -2  -5   22.64    0.87
  -4  -2   5   22.85    0.88
   4  -2  -5   19.78    0.87
   4  -2  -5   22.45    0.89
   4  -2  -5   22.25    0.92
   4  -2  -5   22.33    0.89
   4  -2  -5   18.53    0.90
   4  -2  -5   21.93    0.95
   4  -2  -5   21.43    0.96
   4  -2  -5   19.72    0.88
  -4  -2   5   18.76    0.98
  -4   2   5   21.86    0.89
   4   2  -5   21.31    0.87
   4   2  -5   21.17    0.87
  -4   2   5   21.37    0.88
  -4   2   5   22.12    0.89
   4   2  -5   19.29    2.17
   4   2  -5   21.41    0.85
  -4   2   5   21.30    0.90
   4   2  -5   22.19    0.88
  -4   2   5   22.86    0.87
  -2  -2   5    5.56    0.24
   2  -2  -5    5.44    0.30
  -2  -2   5    5.67    0.28
  -2  -2   5    4.98    0.89
   2  -2  -5    5.62    0.25
   2  -2  -5    5.59    0.28
  -2  -2   5    5.50    0.27
   2  -2  -5    5.63    0.26
  -2  -2   5    4.59    0.31
   2  -2  -5    5.99    0.34
   2  -2  -5    5.74    0.35
   2  -2  -5    5.38    0.79
   2  -2  -5    5.63    0.28
  -2   2   5    5.78    0.28
  -2   2   5    5.37    0.24
   2   2  -5    5.45    0.23
  -2   2   5    5.64    0.27
   2   2  -5    5.79    0.24
  -2   2   5    5.91    0.23
   2   2  -5    5.42    0.25
   2   2  -5    5.48    0.79
   2   2  -5    5.90    0.29
   2   2  -5    5.59    0.24
  -2   2   5    5.39    0.27
  -2   2   5    5.80    0.27
  -2   2   5    5.51    0.26
  -2   2   5    5.51    0.26
  -2   2   5    5.82    0.23
   0  -2  -5  191.07    7.56
   0  -2  -5  197.39    7.55
   0  -2  -5  196.11    7.57
   0  -2   5  198.98    7.57
   0  -2   5  195.04    7.53
   0  -2  -5  198.22    7.55
   0  -2  -5  194.48    7.56
   0  -2  -5  167.54    7.56
   0  -2   5  203.63    7.55
   0  -2   5  195.29    7.56
   0  -2   5  192.52    7.54
   0  -2  -5  194.47    7.54
   0  -2  -5  199.66    7.61
   0  -2   5  177.93    7.57
   0  -2  -5  199.09    7.54
   0  -2  -5  210.13    8.59
   0  -2   5  184.41    8.52
   0   2  -5  180.19    7.53
   0   2  -5  195.13    7.55
   0   2   5  191.04    7.54
   0   2   5  205.69    7.55
   0   2   5  189.39    7.57
   0   2   5  188.34    7.56
   0   2   5  201.54    7.59
   0   2  -5  203.39    8.41
   0   2  -5  196.11    7.54
   0   2  -5  187.42    7.57
  -2  -2  -5   24.31    1.89
   2  -2   5   26.42    1.01
  -2  -2  -5   25.81    1.03
  -2  -2  -5   25.50    1.04
  -2  -2  -5   25.36    1.04
   2  -2   5   24.76    1.00
  -2  -2  -5   24.89    1.04
  -2  -2  -5   26.47    1.02
   2  -2   5   23.75    1.03
   2  -2   5   26.76    1.04
  -2  -2  -5   25.44    1.13
  -2  -2  -5   25.66    1.03
   2  -2   5   24.82    1.03
   2  -2   5   28.70    1.79
  -2  -2  -5   22.06    1.06
   2  -2   5   25.19    1.06
  -2  -2  -5   25.39    1.02
   2   2   5   26.47    1.02
   2   2   5   24.78    1.05
   2   2   5   25.31    1.06
  -2   2  -5   24.82    1.06
   2   2   5   24.18    1.04
   2   2   5   25.00    1.10
  -2   2  -5   25.95    1.04
  -2   2  -5   23.38    1.04
  -2   2  -5   24.92    1.01
  -2   2  -5   24.66    1.02
   2   2   5   23.84    1.03
  -2   2  -5   28.70    1.14
  -4  -2  -5   26.60    1.14
   4  -2   5   25.87    1.10
  -4  -2  -5   26.51    1.25
   4  -2   5   28.38    1.10
  -4  -2  -5   25.89    1.12
   4  -2   5   29.61    2.04
  -4  -2  -5   25.96    1.07
  -4  -2  -5   26.56    1.06
   4  -2   5   23.47    1.08
   4  -2   5   27.75    1.07
  -4  -2  -5   26.38    1.09
   4  -2   5   25.18    1.10
  -4  -2  -5   26.00    1.09
   4  -2   5   25.39    1.12
  -4  -2  -5   26.58    1.08
  -4  -2  -5   25.93    1.09
  -4  -2  -5   21.79    1.14
   4  -2   5   27.79    1.10
   4   2   5   24.54    1.11
   4   2   5   25.30    1.08
  -4   2  -5   26.80    1.07
   4   2   5   26.18    1.13
   4   2   5   25.50    1.21
  -4   2  -5   24.85    1.25
   4   2   5   26.08    1.11
  -4   2  -5   25.98    1.09
   4   2   5   24.53    1.08
  -4   2  -5   26.25    1.10
   4   2   5   28.18    1.08
  -4   2  -5   26.59    1.10
  -4   2  -5   25.98    1.09
   4   2   5   26.21    1.08
  -4   2  -5   25.35    1.07
   4   2   5   25.59    1.13
  -4   2  -5   25.85    1.12
  -4   2  -5   26.03    1.12
   4   2   5   29.89    2.14
  -6  -2  -5    8.31    0.43
  -6  -2  -5    7.50    0.49
   6  -2   5    7.75    0.46
   6  -2   5    8.38    0.40
   6  -2   5    8.36    0.51
   6  -2   5    8.19    0.46
  -6  -2  -5    7.62    0.52
  -6  -2  -5    7.89    0.58
  -6  -2  -5    8.21    0.52
  -6  -2  -5    7.97    0.57
   6  -2   5    7.82    1.61
   6  -2   5    7.51    0.57
   6  -2   5    7.87    0.43
  -6  -2  -5    7.69    0.42
  -6  -2  -5    8.58    0.42
  -6  -2  -5    8.19    0.42
  -6  -2  -5    8.77    0.42
   6   2   5    7.08    0.59
   6   2   5    7.26    0.41
   6   2   5    7.75    0.42
  -6   2  -5    8.54    0.44
   6   2   5    7.11    0.47
   6   2   5    7.96    0.41
   6   2   5    6.67    0.54
   6   2   5    8.43    1.64
   6   2   5    7.49    0.59
  -6   2  -5    7.52    0.46
   6   2   5    8.60    0.41
  -6   2  -5    7.26    0.52
   6   2   5    8.09    0.48
  -6   2  -5    8.29    0.45
  -6   2  -5    7.95    0.59
   6   2   5    8.06    0.40
  -6   2  -5    7.77    0.40
  -6   2  -5    8.07    0.42
  -6   2  -5    7.83    0.43
  -6   2  -5    7.85    0.55
  -6   2  -5    8.06    0.56
   8  -2   5   -0.03    0.26
   8  -2   5    0.10    0.13
   8  -2   5    0.47    0.16
   8  -2   5    0.60    0.20
  -8  -2  -5    0.28    0.14
  -8  -2  -5    0.40    0.13
  -8  -2  -5    0.86    0.18
  -8  -2  -5    0.63    0.22
  -8  -2  -5    0.73    0.19
  -8  -2  -5    0.28    0.20
   8  -2   5    0.19    0.16
  -8  -2  -5    0.44    0.23
   8  -2   5   -0.10    0.20
   8  -2   5    0.70    0.16
   8  -2   5    0.27    0.16
   8   2   5    0.50    0.15
  -8   2  -5    0.66    0.20
   8   2   5    0.24    0.16
   8   2   5    0.88    0.23
  -8   2  -5    0.91    0.29
  -8   2  -5    0.10    0.19
   8   2   5    0.01    0.19
  -8   2  -5    0.45    0.18
   8   2   5    0.32    0.19
   8   2   5    0.53    0.15
  -8   2  -5    0.13    0.17
  -8   2  -5    0.33    0.14
  -8   2  -5    0.31    0.23
  -8   2  -5    0.09    0.18
   8   2   5    0.45    0.29
   8   2   5    0.52    0.19
  -8   2  -5    0.54    0.16
 -10  -2  -5   25.16    1.16
  10  -2   5   25.09    1.12
  10  -2   5   23.66    1.10
  10  -2   5   23.92    1.26
  10  -2   5   25.17    1.13
  10  -2   5   24.85    1.09
 -10  -2  -5   25.03    1.17
 -10  -2  -5   25.10    1.14
  10  -2   5   24.91    1.02
 -10  -2  -5   26.01    1.18
 -10  -2  -5   24.49    1.11
 -10  -2  -5   25.56    1.17
  10   2   5   24.38    1.17
 -10   2  -5   24.83    1.13
 -10   2  -5   25.69    1.20
 -10   2  -5   24.51    1.13
  10   2   5   24.58    1.10
  10   2   5   24.23    1.12
 -10   2  -5   24.65    1.17
 -10   2  -5   24.46    1.15
  10   2   5   25.31    1.17
  10   2   5   23.15    1.18
 -10   2  -5   26.41    1.05
  10   2   5   25.32    1.09
 -10   2  -5   24.07    1.13
  10   2   5   24.81    1.12
 -10   2  -5   24.87    1.14
  10   2   5   25.01    1.06
  12  -2   5    2.30    0.35
 -12  -2  -5    2.13    0.33
 -12  -2  -5    2.50    0.26
 -12  -2  -5    3.08    0.40
  12  -2   5    2.49    0.22
  12  -2   5    2.58    0.36
  12  -2   5    2.53    0.39
 -12  -2  -5    2.71    0.56
 -12  -2  -5    2.56    0.35
 -12  -2  -5    2.21    0.35
  12   2   5    2.95    0.36
 -12   2  -5    2.88    0.34
 -12   2  -5    3.42    0.40
 -12   2  -5    2.72    0.28
  12   2   5    2.60    0.36
  12   2   5    2.20    0.31
 -12   2  -5    2.58    0.37
  12   2   5    2.60    0.31
 -12   2  -5    2.91    0.37
  12   2   5    3.15    0.23
  12   2   5    2.06    0.38
 -12   2  -5    2.39    0.50
  14  -2   5   19.28    0.82
 -14  -2  -5   19.11    0.87
  14  -2   5   19.63    0.99
 -14  -2  -5   17.64    0.92
 -14  -2  -5   20.81    0.89
  14   2   5   19.60    0.86
 -14   2  -5   19.27    0.86
 -14   2  -5   19.65    0.87
 -14   2  -5   20.46    0.88
 -14   2  -5   19.55    0.88
 -14   2  -5   19.01    0.86
  14   2   5   20.57    0.90
 -15  -3   5    2.40    0.21
  15  -3  -5    2.96    0.16
 -15  -3   5    2.41    0.33
  15  -3  -5    2.79    0.25
  15  -3  -5    2.79    0.18
  15  -3  -5    2.80    0.26
 -15  -3   5    2.91    0.25
  15   3  -5    2.45    0.18
  15   3  -5    2.37    0.28
  15   3  -5    2.83    0.21
 -15   3   5    2.38    0.27
 -15   3   5    2.65    0.31
 -13  -3   5    2.27    0.41
 -13  -3   5    2.48    0.32
  13  -3  -5    2.08    0.25
 -13  -3   5    2.15    0.25
 -13  -3   5    1.69    0.34
  13  -3  -5    2.67    0.31
  13  -3  -5    1.87    0.20
  13  -3  -5    1.78    0.48
 -13  -3   5    1.84    0.30
  13  -3  -5    2.03    0.32
  13   3  -5    1.71    0.26
  13   3  -5    2.76    0.38
  13   3  -5    2.29    0.34
  13   3  -5    1.77    0.25
  13   3  -5    1.84    0.26
 -13   3   5    1.97    0.32
 -13   3   5    1.83    0.30
  13   3  -5    1.94    0.28
  11  -3  -5   10.31    0.62
 -11  -3   5    9.32    0.52
 -11  -3   5    9.70    0.62
 -11  -3   5   10.06    0.61
 -11  -3   5   10.75    0.62
  11  -3  -5    9.60    0.61
  11  -3  -5    9.70    0.48
 -11  -3   5    9.78    0.65
  11  -3  -5   10.10    0.50
 -11  -3   5    9.78    0.72
 -11  -3   5   10.18    0.57
  11  -3  -5   10.43    0.50
  11  -3  -5   10.51    0.52
 -11  -3   5   10.10    0.65
  11   3  -5   10.49    0.53
  11   3  -5    9.00    0.60
 -11   3   5    9.19    0.56
 -11   3   5   10.95    0.61
  11   3  -5    9.83    0.55
 -11   3   5   10.05    0.58
 -11   3   5   10.98    0.57
  11   3  -5    9.80    0.63
  11   3  -5    9.86    0.54
  -9  -3   5    4.30    0.42
   9  -3  -5    4.58    0.34
  -9  -3   5    4.23    0.49
   9  -3  -5    4.59    0.43
  -9  -3   5    4.48    0.42
  -9  -3   5    4.58    0.35
   9  -3  -5    3.63    0.35
  -9  -3   5    4.45    0.54
   9  -3  -5    3.78    0.27
   9  -3  -5    3.95    0.35
  -9  -3   5    4.54    0.33
  -9  -3   5    4.37    0.53
   9  -3  -5    3.81    0.29
   9  -3  -5    4.54    0.28
  -9   3   5    4.39    0.52
  -9   3   5    4.94    0.39
  -9   3   5    3.80    0.27
  -9   3   5    3.90    0.49
  -9   3   5    4.46    0.39
   9   3  -5    4.02    0.29
   9   3  -5    3.86    0.42
  -9   3   5    3.82    0.38
   9   3  -5    3.80    0.52
   9   3  -5    4.08    0.31
  -7  -3   5    2.04    0.41
   7  -3  -5    1.86    0.23
  -7  -3   5    1.96    0.33
  -7  -3   5    1.83    0.38
   7  -3  -5    2.07    0.20
  -7  -3   5    2.01    0.32
   7  -3  -5    1.84    0.16
   7  -3  -5    1.83    0.24
   7  -3  -5    1.93    0.24
  -7  -3   5    1.59    0.22
   7  -3  -5    1.69    0.22
   7  -3  -5    1.70    0.17
  -7  -3   5    2.39    0.37
  -7  -3   5    2.45    0.36
   7  -3  -5    1.41    0.21
   7   3  -5    1.91    0.20
  -7   3   5    2.11    0.31
  -7   3   5    1.94    0.24
  -7   3   5    1.99    0.36
  -7   3   5    1.71    0.34
  -7   3   5    1.50    0.27
  -7   3   5    1.80    0.31
  -7   3   5    1.89    0.31
  -7   3   5    1.78    0.17
  -7   3   5    1.63    0.25
   5  -3  -5   -0.15    0.84
  -5  -3   5    0.12    0.24
  -5  -3   5    0.14    0.30
   5  -3  -5    0.16    0.08
   5  -3  -5   -0.01    0.15
  -5  -3   5    0.31    0.27
   5  -3  -5    0.33    0.13
   5  -3  -5    0.13    0.10
   5  -3  -5    0.27    0.07
   5  -3  -5    0.06    0.11
   5  -3  -5    0.28    0.11
  -5  -3   5    0.30    0.17
  -5  -3   5    0.23    0.15
  -5   3   5    0.35    0.16
   5   3  -5    0.08    0.15
  -5   3   5    0.14    0.21
   5   3  -5    0.26    0.07
  -5   3   5   -0.33    0.20
  -5   3   5    0.00    0.17
  -5   3   5    0.03    0.18
  -5   3   5    0.13    0.08
   5   3  -5    0.40    0.17
   5   3  -5    0.20    0.67
  -5   3   5    0.18    0.16
   5   3  -5    0.37    0.15
  -5   3   5    0.14    0.20
   3  -3  -5   16.12    0.86
   3  -3  -5   16.71    0.69
   3  -3  -5   17.54    0.76
   3  -3  -5   17.52    1.88
   3  -3  -5   14.36    0.71
   3  -3  -5   17.68    0.75
  -3  -3   5   14.13    0.79
  -3  -3   5   17.17    0.80
   3  -3  -5   17.09    0.77
   3  -3  -5   17.23    0.69
  -3  -3   5   14.59    0.77
   3  -3  -5   16.89    0.73
   3  -3  -5   17.07    0.72
  -3  -3   5   14.85    2.13
  -3   3   5   15.80    0.75
   3   3  -5   17.30    0.69
  -3   3   5   17.56    0.73
  -3   3   5   16.82    0.72
  -3   3   5   16.65    0.71
  -3   3   5   16.41    0.75
   3   3  -5   16.97    0.69
   3   3  -5   17.15    0.71
  -3   3   5   16.48    0.74
  -3   3   5   17.41    0.71
   3   3  -5   15.71    0.71
   3   3  -5   16.99    0.70
   3   3  -5   18.05    1.85
  -3   3   5   16.40    0.68
  -1  -3   5    0.53    0.16
   1  -3  -5    0.54    0.47
   1  -3  -5    0.59    0.23
   1  -3  -5    0.57    0.10
   1  -3  -5    0.32    0.07
   1  -3  -5    0.91    0.19
  -1  -3   5    0.99    0.24
  -1  -3   5    0.95    0.90
  -1  -3   5    0.89    0.16
   1  -3  -5    0.55    0.10
  -1   3   5    0.64    0.12
  -1   3   5    0.50    0.12
  -1   3   5    0.52    0.09
   1   3  -5    0.67    0.14
   1   3  -5    0.50    0.09
  -1   3   5    0.60    0.14
   1   3  -5    0.69    0.12
  -1   3   5    0.49    0.14
   1   3  -5    0.50    0.17
   1   3  -5    0.56    0.08
   1   3  -5    0.72    0.10
  -1   3   5    0.49    0.10
   1   3  -5    0.59    0.09
  -1  -3  -5    2.50    0.34
  -1  -3  -5    2.91    0.20
  -1  -3  -5    3.20    0.47
  -1  -3  -5    2.99    0.18
   1  -3   5    2.71    0.26
  -1  -3  -5    3.33    0.20
   1  -3   5    2.91    0.18
   1  -3   5    3.21    0.22
  -1  -3  -5    2.81    1.21
   1  -3   5    2.96    0.99
  -1  -3  -5    2.73    0.25
   1  -3   5    2.75    0.35
   1  -3   5    2.32    0.29
   1  -3   5    2.88    0.15
  -1  -3  -5    2.74    0.20
  -1  -3  -5    3.03    0.25
  -1  -3  -5    3.14    0.21
   1   3   5    2.80    0.24
  -1   3  -5    2.80    0.21
  -1   3  -5    2.90    0.22
   1   3   5    2.95    0.26
   1   3   5    3.29    0.18
   1   3   5    2.99    0.21
  -1   3  -5    3.40    0.26
   1   3   5    2.74    0.87
  -1   3  -5    2.82    0.20
  -1   3  -5    2.66    0.27
   1   3   5    2.88    0.28
   1   3   5    2.86    0.35
   3  -3   5   14.36    0.58
   3  -3   5   14.03    0.63
   3  -3   5   13.43    0.63
  -3  -3  -5   13.75    1.03
  -3  -3  -5   12.05    1.93
  -3  -3  -5   13.54    0.61
  -3  -3  -5   11.72    0.65
  -3  -3  -5   12.68    0.59
   3  -3   5   14.00    0.61
  -3  -3  -5   13.95    0.61
  -3  -3  -5   13.55    0.62
  -3  -3  -5   12.11    0.71
   3  -3   5   12.52    0.62
  -3  -3  -5   13.42    0.65
  -3  -3  -5   15.62    0.60
[truncated: 712,319 more chars]
