# Supplementary material for: N-[(E)-Quinolin-2-yl­methyl­idene]-1,2,4-triazol-4-amine hemihydrate
Source: IUCrdata. 2020 Feb 3;5(Pt 2):x200134. doi: 10.1107/S2414314620001340 (PMC9462182; doi:10.1107/S2414314620001340)
Supplement: Supplementary file 2 [file x-05-x200134-Isup2.hkl]

data_I                                                                          
_shelx_title ' H225.res in C2/c'                                                
_shelx_refln_list_code          4                                               
_shelx_F_calc_maximum      296.22                                               
_exptl_crystal_F_000       968.00                                               
_reflns_d_resolution_high  0.8000                                               
                                                                                
loop_                                                                           
 _space_group_symop_operation_xyz                                               
 'x, y, z'                                                                      
 '-x, y, -z+1/2'                                                                
 'x+1/2, y+1/2, z'                                                              
 '-x+1/2, y+1/2, -z+1/2'                                                        
 '-x, -y, -z'                                                                   
 'x, -y, z-1/2'                                                                 
 '-x+1/2, -y+1/2, -z'                                                           
 'x+1/2, -y+1/2, z-1/2'                                                         
                                                                                
_cell_length_a    13.7212                                                       
_cell_length_b     7.5047                                                       
_cell_length_c    21.1686                                                       
_cell_angle_alpha  90.000                                                       
_cell_angle_beta  100.524                                                       
_cell_angle_gamma  90.000                                                       
                                                                                
_shelx_F_squared_multiplier     1.000                                           
                                                                                
loop_                                                                           
 _refln_index_h                                                                 
 _refln_index_k                                                                 
 _refln_index_l                                                                 
 _refln_F_squared_calc                                                          
 _refln_F_squared_meas                                                          
 _refln_F_squared_sigma                                                         
 _refln_observed_status                                                         
   2   0   0        333.73        335.65         3.51 o                         
   4   0   0        627.31        687.15         7.48 o                         
   6   0   0        110.48         82.45         1.77 o                         
   8   0   0       7275.63       7770.85        70.26 o                         
  10   0   0       2590.40       2618.40        28.20 o                         
  12   0   0        205.01        210.21         3.97 o                         
  14   0   0       1260.67       1280.01        27.34 o                         
  16   0   0         54.58         52.97         2.20 o                         
   1   1   0       2579.25       2363.53        16.74 o                         
   3   1   0          8.75         13.71         0.37 o                         
   5   1   0       1667.62       1603.33        11.19 o                         
   7   1   0        193.51        228.09         2.15 o                         
   9   1   0        324.11        325.12         2.92 o                         
  11   1   0        354.69        392.96         3.77 o                         
  13   1   0        375.18        349.51         3.81 o                         
  15   1   0         98.99         98.57         2.17 o                         
   0   2   0       9719.99       9334.48       162.41 o                         
   2   2   0      76792.83      70761.48      2188.16 o                         
   4   2   0       3959.39       4061.52        27.42 o                         
   6   2   0         68.43         88.51         1.24 o                         
   8   2   0       1697.56       1713.26        12.35 o                         
  10   2   0       3005.20       3067.30        23.64 o                         
  12   2   0         24.08         31.30         1.54 o                         
  14   2   0          0.99          3.58         1.30 o                         
  16   2   0        777.81        720.84        15.48 o                         
   1   3   0        781.53        800.04         5.82 o                         
   3   3   0          3.40          3.58         0.51 o                         
   5   3   0       1251.22       1256.91         9.26 o                         
   7   3   0        971.73        986.08         6.99 o                         
   9   3   0         39.82         50.48         1.53 o                         
  11   3   0        464.80        455.53         4.85 o                         
  13   3   0          9.93         11.39         1.21 o                         
  15   3   0         28.94         17.10         1.10 o                         
   0   4   0        804.46        798.72         8.31 o                         
   2   4   0         80.91         79.97         1.44 o                         
   4   4   0       1342.28       1378.12        10.75 o                         
   6   4   0       1460.75       1465.74        10.83 o                         
   8   4   0        109.39        108.43         1.92 o                         
  10   4   0       1064.55       1055.20        10.16 o                         
  12   4   0        550.12        571.17         9.37 o                         
  14   4   0         42.28         43.38         1.90 o                         
   1   5   0         23.75         36.15         1.10 o                         
   3   5   0         68.83         60.82         1.36 o                         
   5   5   0        346.87        302.93         3.51 o                         
   7   5   0          1.60          4.16         1.05 o                         
   9   5   0         31.66         38.81         1.57 o                         
  11   5   0         10.53         12.11         1.31 o                         
  13   5   0         41.69         26.42         1.40 o                         
   0   6   0        260.44        231.56         4.18 o                         
   2   6   0        138.25        123.17         1.87 o                         
   4   6   0       2316.40       2284.93        18.64 o                         
   6   6   0         45.53         44.72         1.68 o                         
   8   6   0         41.60         44.02         1.84 o                         
  10   6   0         68.74         78.82         2.31 o                         
  12   6   0         15.63          8.38         1.09 o                         
   1   7   0        543.80        538.55         5.27 o                         
   3   7   0        211.27        208.09         2.91 o                         
   5   7   0        242.20        244.75         3.49 o                         
   7   7   0       1004.98        994.88        10.54 o                         
   9   7   0         12.24         10.13         1.08 o                         
  11   7   0        138.60        174.71         4.30 o                         
   0   8   0       3281.33       3480.11        49.05 o                         
   2   8   0       2633.47       2721.49        27.37 o                         
   4   8   0        200.17        212.86         3.31 o                         
   6   8   0         63.88         68.92         1.98 o                         
   8   8   0          1.98          4.01         1.41 o                         
   1   9   0        352.39        333.30        10.65 o                         
   3   9   0        323.28        278.38        10.10 o                         
 -15   1   1         70.01         70.19         1.81 o                         
 -13   1   1          5.04          6.37         1.09 o                         
 -11   1   1        483.00        459.40         4.23 o                         
  -9   1   1       4041.56       4181.56        28.81 o                         
  -7   1   1       5042.04       5334.65        37.17 o                         
  -5   1   1       3545.31       3573.29        24.90 o                         
  -3   1   1       3950.09       3501.76        24.61 o                         
  -1   1   1        277.28        263.85         2.25 o                         
   1   1   1      15959.39      15208.15       208.27 o                         
   3   1   1       3550.51       3269.81        22.33 o                         
   5   1   1         62.35         43.62         0.78 o                         
   7   1   1         23.62         28.21         0.88 o                         
   9   1   1       2610.96       2720.52        19.56 o                         
  11   1   1        980.03       1006.30         7.95 o                         
  13   1   1          1.78          3.30         1.27 o                         
  15   1   1          0.31          0.87         0.96 o                         
 -16   2   1        333.52        265.55         6.46 o                         
 -14   2   1          1.58          6.53         1.05 o                         
 -12   2   1        346.46        338.56         4.28 o                         
 -10   2   1        672.39        670.37         5.97 o                         
  -8   2   1         50.99         64.86         1.41 o                         
  -6   2   1       8343.04       9140.79        66.43 o                         
  -4   2   1       1546.26       1618.90        11.46 o                         
  -2   2   1       3227.72       3197.00        22.10 o                         
   0   2   1       1660.68       1605.99        12.69 o                         
   2   2   1      87747.24      80079.57      2196.77 o                         
   4   2   1        768.61        723.60         5.03 o                         
   6   2   1       3689.89       3882.08        26.04 o                         
   8   2   1          5.23          9.28         0.81 o                         
  10   2   1         79.29         87.29         1.77 o                         
  12   2   1          8.85         15.44         1.16 o                         
  14   2   1          0.80          3.94         1.28 o                         
  16   2   1         38.87         37.26         1.81 o                         
 -15   3   1         23.37         18.11         1.74 o                         
 -13   3   1         13.12         12.90         1.37 o                         
 -11   3   1        314.42        351.29         3.70 o                         
  -9   3   1        603.67        522.25         4.78 o                         
  -7   3   1       1425.57       1387.24         9.99 o                         
  -5   3   1         35.98         62.59         1.13 o                         
  -3   3   1       9624.88       9994.06        73.89 o                         
  -1   3   1       2103.81       2188.39        16.25 o                         
   1   3   1       2050.30       2166.47        15.68 o                         
   3   3   1          5.30         11.55         0.59 o                         
   5   3   1        227.52        198.23         2.16 o                         
   7   3   1       1068.93       1162.59         8.02 o                         
   9   3   1       1113.27       1119.64         8.84 o                         
  11   3   1          3.31          7.28         1.36 o                         
  13   3   1        723.19        720.87         7.09 o                         
  15   3   1        154.25        151.92         3.47 o                         
 -14   4   1         68.71         71.55         2.38 o                         
 -12   4   1        148.40        191.51         4.63 o                         
 -10   4   1        357.95        327.21         3.91 o                         
  -8   4   1        538.22        585.66         5.49 o                         
  -6   4   1       2119.58       2175.79        16.03 o                         
  -4   4   1       2624.18       2717.07        23.68 o                         
  -2   4   1        181.99        175.72         1.85 o                         
   0   4   1        743.29        728.42         5.31 o                         
   2   4   1       2060.73       2145.77        15.96 o                         
   4   4   1      16956.42      19177.66       191.24 o                         
   6   4   1        416.93        352.62         3.39 o                         
   8   4   1        197.97        218.37         2.74 o                         
  10   4   1        177.74        164.57         2.99 o                         
  12   4   1        190.94        203.75         3.08 o                         
  14   4   1         82.13        105.60         2.51 o                         
 -13   5   1        104.12        128.64         2.74 o                         
 -11   5   1        292.72        287.08         3.94 o                         
  -9   5   1          4.81          7.01         1.18 o                         
  -7   5   1        296.73        270.62         3.24 o                         
  -5   5   1       2729.92       2794.04        23.91 o                         
  -3   5   1        255.44        252.61         2.60 o                         
  -1   5   1       1727.61       1791.39        12.92 o                         
   1   5   1         31.56         35.25         1.10 o                         
   3   5   1        581.36        558.36         4.70 o                         
   5   5   1       1794.63       1812.33        15.15 o                         
   7   5   1       1745.14       1771.61        14.96 o                         
   9   5   1         79.12         75.86         2.17 o                         
  11   5   1         61.06         61.07         1.88 o                         
  13   5   1        118.44        153.77         3.06 o                         
 -12   6   1         74.88         95.51         3.40 o                         
 -10   6   1          8.63         14.21         1.26 o                         
  -8   6   1        211.29        210.08         3.13 o                         
  -6   6   1        605.27        594.52         6.12 o                         
  -4   6   1        553.53        571.52         5.25 o                         
  -2   6   1        383.60        364.01         3.48 o                         
   0   6   1        221.51        239.52         2.70 o                         
   2   6   1         33.72         38.68         1.26 o                         
   4   6   1       5875.41       6126.69        48.34 o                         
   6   6   1       1482.67       1570.24        14.65 o                         
   8   6   1        387.00        393.98         4.72 o                         
  10   6   1          1.81          3.90         1.13 o                         
  12   6   1         37.51         47.84         2.23 o                         
 -11   7   1         28.12         50.34         1.96 o                         
  -9   7   1        767.93        772.35         9.36 o                         
  -7   7   1        306.38        301.54         3.90 o                         
  -5   7   1          4.08          4.64         1.20 o                         
  -3   7   1        320.01        320.45         3.91 o                         
  -1   7   1        718.84        708.59         6.70 o                         
   1   7   1         73.21         77.16         1.93 o                         
   3   7   1        464.14        492.08         4.78 o                         
   5   7   1        243.04        233.91         3.34 o                         
   7   7   1       1063.34       1054.75        10.36 o                         
   9   7   1        122.71         94.39         2.21 o                         
  11   7   1        260.84        280.63        10.08 o                         
  -8   8   1         72.65         92.40         3.00 o                         
  -6   8   1        905.15        877.25        10.27 o                         
  -4   8   1         81.03         85.31         2.08 o                         
  -2   8   1        737.56        731.50         8.10 o                         
   0   8   1        118.05        123.81         2.41 o                         
   2   8   1        636.48        656.46         7.17 o                         
   4   8   1        597.94        624.32         6.86 o                         
   6   8   1         11.12         13.29         1.11 o                         
   8   8   1          4.32         10.43         1.35 o                         
  -3   9   1        299.23        285.55         8.77 o                         
  -1   9   1          8.51         10.20         1.06 o                         
   1   9   1       1487.15       1517.13        29.50 o                         
   3   9   1        284.88        262.13         8.42 o                         
 -16   0   2         27.04         23.02         1.63 o                         
 -14   0   2        464.74        484.77        13.30 o                         
 -12   0   2        240.21        221.32         3.98 o                         
 -10   0   2          8.34         17.14         1.26 o                         
  -8   0   2       7841.85       8485.74        80.37 o                         
  -6   0   2        408.07        375.25         4.30 o                         
  -4   0   2      15240.79      16031.49       451.13 o                         
  -2   0   2       6557.77       6574.11       215.42 o                         
   0   0   2       3974.07       3882.84        81.42 o                         
   2   0   2       2580.42       2303.57        22.53 o                         
   4   0   2        836.32        716.62         7.33 o                         
   6   0   2         77.33         97.00         1.79 o                         
   8   0   2       9763.15      10117.12       122.75 o                         
  10   0   2        847.97        890.88         9.98 o                         
  12   0   2        231.61        245.48         4.60 o                         
  14   0   2       1096.53       1087.23        15.39 o                         
  16   0   2          7.80          4.48         1.46 o                         
 -15   1   2       1599.44       1604.93        15.83 o                         
 -13   1   2        307.98        288.40         3.54 o                         
 -11   1   2         50.40         46.31         1.40 o                         
  -9   1   2        446.35        435.24         3.88 o                         
  -7   1   2       3464.78       3791.37        27.90 o                         
  -5   1   2         19.44         16.76         0.49 o                         
  -3   1   2       1261.14       1147.44         8.63 o                         
  -1   1   2        982.46        870.43         7.36 o                         
   1   1   2      28496.80      26012.52       705.14 o                         
   3   1   2      71893.80      65767.75      1276.00 o                         
   5   1   2        800.93        711.77         5.07 o                         
   7   1   2         15.87         24.36         0.81 o                         
   9   1   2       1085.26       1073.61         8.01 o                         
  11   1   2       4198.13       4234.96        31.83 o                         
  13   1   2        473.52        450.47         4.85 o                         
  15   1   2          0.76          1.42         1.07 o                         
 -16   2   2         91.50        121.12         2.79 o                         
 -14   2   2         49.06         47.87         1.55 o                         
 -12   2   2         69.23         58.68         1.92 o                         
 -10   2   2          0.32          1.95         0.99 o                         
  -8   2   2        649.57        591.34         5.41 o                         
  -6   2   2       2254.65       2414.15        18.29 o                         
  -4   2   2       1435.27       1389.30        10.20 o                         
  -2   2   2      10841.10      10538.76        76.65 o                         
   0   2   2       1118.91       1138.96         8.76 o                         
   2   2   2      17686.76      17779.16       245.06 o                         
   4   2   2        228.49        274.43         2.24 o                         
   6   2   2       1347.57       1412.48         9.75 o                         
   8   2   2       1206.66       1132.90         8.25 o                         
  10   2   2        838.18        843.06         6.99 o                         
  12   2   2       1901.91       1876.72        16.07 o                         
  14   2   2         37.82         44.11         1.75 o                         
  16   2   2         88.39         74.02         3.32 o                         
 -15   3   2          0.01          2.59         1.25 o                         
 -13   3   2        272.06        251.66         4.11 o                         
 -11   3   2          7.55          9.38         0.97 o                         
  -9   3   2        101.60        102.10         1.91 o                         
  -7   3   2         18.51         19.19         0.92 o                         
  -5   3   2       2168.72       2460.60        18.49 o                         
  -3   3   2       2346.56       2468.28        19.37 o                         
  -1   3   2       1120.71       1193.09         8.70 o                         
   1   3   2       2476.83       2605.80        19.27 o                         
   3   3   2       2275.08       2069.51        14.98 o                         
   5   3   2       8751.08       9240.54        60.69 o                         
   7   3   2        343.22        299.67         2.69 o                         
   9   3   2          5.46          8.75         0.90 o                         
  11   3   2        431.66        401.09         4.69 o                         
  13   3   2       2208.57       2306.25        21.99 o                         
  15   3   2         39.48         50.97         2.78 o                         
 -14   4   2         58.64         37.03         1.71 o                         
 -12   4   2         96.58        115.99         3.09 o                         
 -10   4   2        185.59        160.04         2.43 o                         
  -8   4   2          0.91          5.34         1.00 o                         
  -6   4   2        669.60        704.50         5.61 o                         
  -4   4   2        378.36        427.81         3.42 o                         
  -2   4   2       3189.21       3377.23        22.48 o                         
   0   4   2          0.85          3.69         0.63 o                         
   2   4   2       3824.90       3956.72        25.88 o                         
   4   4   2      10753.88      11577.44        86.48 o                         
   6   4   2       5471.44       5703.34        40.98 o                         
   8   4   2          0.39          3.05         0.99 o                         
  10   4   2         28.90         33.76         1.50 o                         
  12   4   2          0.38          2.58         1.22 o                         
  14   4   2        471.21        419.80         7.29 o                         
 -13   5   2          8.39         13.94         1.33 o                         
 -11   5   2         35.13         38.52         1.71 o                         
  -9   5   2          2.67          6.86         1.26 o                         
  -7   5   2         72.00         68.45         1.82 o                         
  -5   5   2          1.77          1.90         0.98 o                         
  -3   5   2          1.22          7.17         1.09 o                         
  -1   5   2       1386.64       1421.34        10.57 o                         
   1   5   2        474.76        442.24         3.91 o                         
   3   5   2        143.22        143.32         1.92 o                         
   5   5   2       2082.08       2084.68        16.64 o                         
   7   5   2         12.13         16.33         1.36 o                         
   9   5   2         35.01         45.31         1.71 o                         
  11   5   2          6.67          3.99         1.25 o                         
  13   5   2        565.22        629.24        14.89 o                         
 -12   6   2         19.79         18.34         1.26 o                         
 -10   6   2          1.61          3.03         1.12 o                         
  -8   6   2          2.56          3.39         1.21 o                         
  -6   6   2        150.25        152.97         2.76 o                         
  -4   6   2        193.20        213.45         2.71 o                         
  -2   6   2        182.29        196.14         2.44 o                         
   0   6   2        225.05        220.39         2.61 o                         
   2   6   2       1511.54       1568.10        12.31 o                         
   4   6   2        167.07        166.03         2.37 o                         
   6   6   2        543.26        556.77         5.95 o                         
   8   6   2        140.08        139.22         3.02 o                         
  10   6   2         36.15         31.52         1.54 o                         
  12   6   2        211.65        237.49         5.02 o                         
 -11   7   2          4.77          6.70         1.17 o                         
  -9   7   2         48.58         50.50         1.73 o                         
  -7   7   2        146.61        140.51         2.58 o                         
  -5   7   2        101.54        100.83         2.31 o                         
  -3   7   2        164.55        174.67         2.79 o                         
  -1   7   2        100.71        100.14         2.09 o                         
   1   7   2       1284.80       1313.38        11.61 o                         
   3   7   2       2134.15       2161.31        18.09 o                         
   5   7   2       1185.42       1169.93        13.01 o                         
   7   7   2        295.33        286.38         3.75 o                         
   9   7   2        161.65        186.90         3.04 o                         
  -8   8   2        400.92        378.04         6.85 o                         
  -6   8   2        280.76        273.00         5.58 o                         
  -4   8   2         45.19         44.52         1.66 o                         
  -2   8   2         93.63         99.23         2.54 o                         
   0   8   2       1262.33       1269.19        12.27 o                         
   2   8   2        435.88        452.30         5.30 o                         
   4   8   2        130.05        130.77         2.45 o                         
   6   8   2          9.15         11.45         1.17 o                         
   8   8   2          0.57          4.08         1.13 o                         
  -3   9   2        173.19        164.93         3.66 o                         
  -1   9   2       1070.51       1064.91        12.81 o                         
   1   9   2          0.02          0.92         0.92 o                         
   3   9   2        121.59        132.49         2.97 o                         
 -17   1   3        626.64        579.59        10.63 o                         
 -15   1   3        770.80        740.75         8.24 o                         
 -13   1   3          5.81          7.29         1.14 o                         
 -11   1   3        657.91        632.71         5.65 o                         
  -9   1   3          4.19          2.80         0.86 o                         
  -7   1   3          2.07          4.07         0.61 o                         
  -5   1   3        800.86        849.24         6.96 o                         
  -3   1   3        368.95        335.04         2.75 o                         
  -1   1   3       5208.10       4873.70        42.83 o                         
   1   1   3      19356.88      18194.13       288.37 o                         
   3   1   3      36234.84      31405.76       796.52 o                         
   5   1   3        104.39         80.87         1.06 o                         
   7   1   3        344.65        323.90         2.65 o                         
   9   1   3        417.86        396.66         3.53 o                         
  11   1   3        563.96        559.96         4.80 o                         
  13   1   3          5.23          5.91         1.24 o                         
  15   1   3          4.73          4.57         1.10 o                         
 -16   2   3         41.40         39.60         1.62 o                         
 -14   2   3          2.95          3.11         1.09 o                         
 -12   2   3        378.64        356.76         4.28 o                         
 -10   2   3          0.24          2.52         1.00 o                         
  -8   2   3         12.01         12.03         0.95 o                         
  -6   2   3       1150.87       1308.44        11.17 o                         
  -4   2   3        864.09        983.23         8.03 o                         
  -2   2   3         55.39         57.40         0.80 o                         
   0   2   3       3309.38       2970.62        21.39 o                         
   2   2   3        814.64        733.88         5.32 o                         
   4   2   3       2454.04       2499.84        16.46 o                         
   6   2   3         74.17         92.54         1.24 o                         
   8   2   3       1023.30        927.46         7.00 o                         
  10   2   3         84.44         90.96         1.68 o                         
  12   2   3        417.25        421.53         4.22 o                         
  14   2   3        206.43        210.91         3.39 o                         
  16   2   3         98.48        110.93         6.63 o                         
 -15   3   3          3.48          3.41         1.21 o                         
 -13   3   3       1691.26       1610.22        17.92 o                         
 -11   3   3          0.08          2.70         0.96 o                         
  -9   3   3       1282.70       1273.70        10.48 o                         
  -7   3   3          3.93          7.80         0.86 o                         
  -5   3   3       2629.97       2863.15        24.90 o                         
  -3   3   3        525.05        556.24         4.72 o                         
  -1   3   3         62.31         67.85         0.87 o                         
   1   3   3        574.47        523.03         4.19 o                         
   3   3   3         68.08         75.55         1.14 o                         
   5   3   3      32099.21      36367.20       330.59 o                         
   7   3   3       1504.82       1436.45        10.14 o                         
   9   3   3       1288.90       1238.06         9.36 o                         
  11   3   3         50.17         46.51         1.50 o                         
  13   3   3        298.87        322.56         4.21 o                         
  15   3   3         11.66          7.25         1.50 o                         
 -14   4   3         18.63         30.23         1.85 o                         
 -12   4   3         16.15         21.37         2.38 o                         
 -10   4   3         37.07         41.88         1.55 o                         
  -8   4   3        511.09        524.54         5.12 o                         
  -6   4   3          0.93          7.34         0.88 o                         
  -4   4   3        671.19        772.78         6.37 o                         
  -2   4   3       1574.36       1519.52        10.05 o                         
   0   4   3        268.88        308.37         2.72 o                         
   2   4   3         91.03        106.23         1.42 o                         
   4   4   3        144.24        144.33         1.87 o                         
   6   4   3        459.59        408.02         3.66 o                         
   8   4   3        520.56        507.02         4.54 o                         
  10   4   3        121.29        120.47         2.50 o                         
  12   4   3         37.95         39.14         1.88 o                         
  14   4   3        118.99        105.60         2.73 o                         
 -13   5   3        200.90        183.22         4.18 o                         
 -11   5   3       1550.39       1579.85        17.03 o                         
  -9   5   3         52.11         76.68         2.15 o                         
  -7   5   3         59.34         59.00         1.70 o                         
  -5   5   3          0.06          2.02         0.86 o                         
  -3   5   3       1263.79       1330.79         9.98 o                         
  -1   5   3        132.29        137.85         1.86 o                         
   1   5   3        100.93         91.87         1.48 o                         
   3   5   3       1402.19       1319.63         9.73 o                         
   5   5   3        248.17        246.46         2.75 o                         
   7   5   3      17211.79      18633.64       152.24 o                         
   9   5   3         96.16        100.28         2.33 o                         
  11   5   3         40.40         32.51         1.78 o                         
  13   5   3         21.28         18.20         1.44 o                         
 -12   6   3          0.05          4.34         1.06 o                         
 -10   6   3        157.01        162.79         2.74 o                         
  -8   6   3        166.82        149.11         2.61 o                         
  -6   6   3        948.32        959.61         9.96 o                         
  -4   6   3       3254.92       3420.30        28.00 o                         
  -2   6   3        581.00        578.46         5.08 o                         
   0   6   3         51.03         70.16         1.66 o                         
   2   6   3        129.86        134.98         2.05 o                         
   4   6   3       1401.44       1418.61        11.05 o                         
   6   6   3       2576.08       2630.69        22.72 o                         
   8   6   3        170.92        174.44         3.71 o                         
  10   6   3        286.67        309.43         4.24 o                         
  12   6   3        206.08        212.38         6.24 o                         
 -11   7   3          5.65          6.43         1.14 o                         
  -9   7   3        263.21        263.99         3.69 o                         
  -7   7   3         38.18         42.32         1.60 o                         
  -5   7   3         63.13         69.65         2.13 o                         
  -3   7   3         19.02         19.22         1.22 o                         
  -1   7   3         81.73         86.11         2.09 o                         
   1   7   3         12.71         14.04         1.57 o                         
   3   7   3       1452.53       1433.17        12.30 o                         
   5   7   3       2674.33       2690.24        34.52 o                         
   7   7   3       1044.61       1039.55        10.67 o                         
   9   7   3        593.45        570.30         9.66 o                         
  -8   8   3        442.85        374.82        11.38 o                         
  -6   8   3        196.73        191.50         4.60 o                         
  -4   8   3         31.36         26.97         1.35 o                         
  -2   8   3        411.78        413.15         5.51 o                         
   0   8   3        122.51        127.50         2.21 o                         
   2   8   3         17.69         21.94         1.34 o                         
   4   8   3        256.90        276.22         4.07 o                         
   6   8   3        714.79        701.33         8.79 o                         
   8   8   3        623.87        648.18        13.58 o                         
  -3   9   3        107.84        105.26         3.70 o                         
  -1   9   3         53.35         53.85         1.65 o                         
   1   9   3       1743.01       1535.75        50.11 o                         
   3   9   3        459.30        431.61         8.92 o                         
 -16   0   4        461.19        483.39         9.49 o                         
 -14   0   4        394.96        422.75         8.80 o                         
 -12   0   4         82.39         67.87         2.86 o                         
 -10   0   4         95.93        108.32         2.65 o                         
  -8   0   4        108.04         73.55         2.02 o                         
  -6   0   4       2885.02       2907.25        36.19 o                         
  -4   0   4       6740.60       6626.35        96.34 o                         
  -2   0   4         11.64         26.66         0.71 o                         
   0   0   4       2953.03       2369.95        26.67 o                         
   2   0   4       7403.09       6510.70        74.88 o                         
   4   0   4        675.99        611.95         6.51 o                         
   6   0   4         73.94         66.88         1.63 o                         
   8   0   4         37.83         25.62         1.30 o                         
  10   0   4       1620.03       1503.09        15.62 o                         
  12   0   4       1445.98       1444.26        19.15 o                         
  14   0   4        647.06        677.33        11.34 o                         
  16   0   4         45.55         39.69         3.24 o                         
 -17   1   4         23.59         20.68         1.52 o                         
 -15   1   4        279.66        243.01         3.44 o                         
 -13   1   4        219.47        222.60         3.02 o                         
 -11   1   4          3.58          6.57         1.17 o                         
  -9   1   4         54.30         56.74         1.53 o                         
  -7   1   4        764.18        753.51         6.39 o                         
  -5   1   4       5101.92       5119.30        38.64 o                         
  -3   1   4        188.54        139.02         1.66 o                         
  -1   1   4       8067.19       7348.36        67.42 o                         
   1   1   4       9499.05       9031.24        80.49 o                         
   3   1   4       5476.18       5412.90        37.55 o                         
   5   1   4         29.62         32.23         0.90 o                         
   7   1   4          0.08          4.31         0.84 o                         
   9   1   4        177.60        182.24         2.35 o                         
  11   1   4       2098.88       2056.79        15.62 o                         
  13   1   4         41.52         39.52         2.00 o                         
  15   1   4        724.60        677.54         8.80 o                         
 -16   2   4        138.25        144.08         3.23 o                         
 -14   2   4          0.12          2.17         1.07 o                         
 -12   2   4        456.42        423.30         4.83 o                         
 -10   2   4         23.74         42.77         1.49 o                         
  -8   2   4        589.67        593.39         5.63 o                         
  -6   2   4       2850.14       3104.38        27.65 o                         
  -4   2   4       1548.30       1667.34        12.77 o                         
  -2   2   4       3361.51       3336.57        25.60 o                         
   0   2   4       9515.07       9246.43        68.79 o                         
   2   2   4         45.13         31.35         0.64 o                         
   4   2   4        376.47        349.97         2.90 o                         
   6   2   4        102.31         86.93         1.21 o                         
   8   2   4       1550.60       1452.48        10.59 o                         
  10   2   4        790.88        744.65         6.29 o                         
  12   2   4        387.74        385.78         4.05 o                         
  14   2   4        619.78        635.41         7.78 o                         
 -15   3   4         91.84         87.13         2.36 o                         
 -13   3   4       1089.97        961.59        10.48 o                         
 -11   3   4         11.61         19.77         1.26 o                         
  -9   3   4         12.04          8.86         1.08 o                         
  -7   3   4        415.05        383.50         3.82 o                         
  -5   3   4        942.07        909.08         8.80 o                         
  -3   3   4       3751.30       3998.16        30.41 o                         
  -1   3   4       1003.59       1023.80         7.65 o                         
   1   3   4       1096.11       1058.22         8.15 o                         
   3   3   4        374.04        376.38         3.34 o                         
   5   3   4      16299.12      18087.91       115.81 o                         
   7   3   4         38.07         26.77         1.00 o                         
   9   3   4       5174.83       5181.80        37.40 o                         
  11   3   4        309.37        307.41         3.65 o                         
  13   3   4        259.87        263.33         3.84 o                         
  15   3   4        129.44        123.08         4.47 o                         
 -14   4   4          2.28          3.78         1.20 o                         
 -12   4   4          0.72          2.53         1.50 o                         
 -10   4   4        402.08        366.09         4.00 o                         
  -8   4   4         89.81         77.37         1.77 o                         
  -6   4   4        105.54         94.34         1.69 o                         
  -4   4   4       4943.40       5243.37        45.04 o                         
  -2   4   4      12384.17      13449.95        85.62 o                         
   0   4   4       1061.10       1064.83         7.69 o                         
   2   4   4        547.16        552.90         4.25 o                         
   4   4   4         20.42         11.67         0.78 o                         
   6   4   4       1509.39       1510.24        12.24 o                         
   8   4   4       1529.70       1561.10        12.01 o                         
  10   4   4        466.95        463.85         4.82 o                         
  12   4   4          6.29         10.37         1.43 o                         
  14   4   4        146.32        147.20         5.03 o                         
 -13   5   4        338.80        349.92         7.03 o                         
 -11   5   4        473.42        419.72         5.41 o                         
  -9   5   4         21.64          9.18         1.30 o                         
  -7   5   4         41.45         34.82         1.36 o                         
  -5   5   4        523.24        547.31         4.98 o                         
  -3   5   4        990.07       1038.30         8.37 o                         
  -1   5   4         12.22         13.03         0.89 o                         
   1   5   4        197.34        193.05         2.16 o                         
   3   5   4         47.20         60.83         1.45 o                         
   5   5   4       3932.18       3962.49        30.95 o                         
   7   5   4        843.05        878.62         7.32 o                         
   9   5   4       2436.84       2409.45        22.42 o                         
  11   5   4          2.03          3.78         1.24 o                         
  13   5   4          1.11          4.24         1.48 o                         
 -12   6   4        313.28        321.55         5.44 o                         
 -10   6   4          1.73          4.60         1.12 o                         
  -8   6   4         24.62         29.05         1.84 o                         
  -6   6   4        227.92        239.36         3.39 o                         
  -4   6   4       1573.98       1543.90        13.47 o                         
  -2   6   4        548.07        575.01         5.46 o                         
   0   6   4       1114.06       1098.16         8.76 o                         
   2   6   4         41.59         39.16         1.27 o                         
   4   6   4          0.21          2.22         1.06 o                         
   6   6   4        227.93        236.58         3.03 o                         
   8   6   4        474.79        455.12         8.89 o                         
  10   6   4          8.33          6.09         1.16 o                         
  12   6   4        121.59        155.35         3.26 o                         
 -11   7   4          4.10          0.43         1.57 o                         
  -9   7   4        243.54        243.92         3.74 o                         
  -7   7   4          3.81          8.28         1.18 o                         
  -5   7   4          0.30          2.31         1.39 o                         
  -3   7   4          0.13          3.02         1.15 o                         
  -1   7   4          1.09          6.27         1.18 o                         
   1   7   4         60.35         69.54         1.74 o                         
   3   7   4        787.87        789.40         7.43 o                         
   5   7   4        314.52        333.17         6.14 o                         
   7   7   4         15.43         11.25         1.17 o                         
   9   7   4       1746.00       1693.72        21.56 o                         
  -8   8   4          1.80          2.88         1.18 o                         
  -6   8   4        646.57        634.92         9.09 o                         
  -4   8   4         37.15         32.14         1.45 o                         
  -2   8   4          7.53          5.90         1.11 o                         
   0   8   4          1.42          4.25         1.08 o                         
   2   8   4        112.91        123.72         2.38 o                         
   4   8   4          9.82         13.90         1.24 o                         
   6   8   4         11.92         17.00         1.18 o                         
  -3   9   4         68.86         64.46         2.18 o                         
  -1   9   4         22.98         31.06         1.52 o                         
   1   9   4          3.38          5.61         1.07 o                         
   3   9   4         55.74         52.64         1.87 o                         
 -17   1   5        151.66        134.00         3.12 o                         
 -15   1   5          2.17          3.92         1.01 o                         
 -13   1   5         78.62         64.54         1.83 o                         
 -11   1   5       1100.99       1044.38         8.85 o                         
  -9   1   5         67.43         81.84         1.87 o                         
  -7   1   5        119.74        103.82         1.80 o                         
  -5   1   5         44.70         39.14         0.74 o                         
  -3   1   5        608.61        683.31         6.19 o                         
  -1   1   5       5126.01       4909.75        41.97 o                         
   1   1   5        288.01        317.67         2.54 o                         
   3   1   5          1.94          4.14         0.48 o                         
   5   1   5        204.77        210.46         1.98 o                         
   7   1   5        301.35        317.01         2.72 o                         
   9   1   5          3.02          7.68         0.96 o                         
  11   1   5       1554.51       1498.06        12.07 o                         
  13   1   5        299.05        298.23         4.45 o                         
  15   1   5         16.76         20.66         1.40 o                         
 -16   2   5          9.85          8.36         0.90 o                         
 -14   2   5        884.28        921.44         9.30 o                         
 -12   2   5        326.88        296.68         3.80 o                         
 -10   2   5         25.16         21.09         1.25 o                         
  -8   2   5         45.65         54.91         1.41 o                         
  -6   2   5         12.36          2.87         0.67 o                         
  -4   2   5        615.87        628.27         6.51 o                         
  -2   2   5        179.69        161.90         1.52 o                         
   0   2   5       6751.23       6791.75        51.49 o                         
   2   2   5        719.80        742.28         5.82 o                         
   4   2   5        694.30        762.70         5.43 o                         
   6   2   5        179.94        229.53         2.23 o                         
   8   2   5          5.32         11.81         1.12 o                         
  10   2   5        726.86        723.56         6.22 o                         
  12   2   5         73.53         76.56         2.03 o                         
  14   2   5        561.28        569.21         7.39 o                         
 -15   3   5         75.62         77.68         1.86 o                         
 -13   3   5         25.51         59.01         1.97 o                         
 -11   3   5        286.61        290.07         3.45 o                         
  -9   3   5        150.75        120.83         2.13 o                         
  -7   3   5         47.44         53.10         1.41 o                         
  -5   3   5          4.22          5.21         0.73 o                         
  -3   3   5        439.70        483.76         4.34 o                         
  -1   3   5         13.97         16.90         0.73 o                         
   1   3   5        115.66         85.11         1.27 o                         
   3   3   5        388.85        393.71         3.31 o                         
   5   3   5        221.53        216.93         2.83 o                         
   7   3   5       2551.43       2655.79        19.15 o                         
   9   3   5       4443.95       4401.79        31.93 o                         
  11   3   5         93.82         96.68         2.06 o                         
  13   3   5        182.07        189.61         2.98 o                         
  15   3   5         69.23         73.44         3.51 o                         
 -14   4   5         96.21        105.38         2.68 o                         
 -12   4   5         31.37         24.54         1.60 o                         
 -10   4   5          0.93          6.13         1.60 o                         
  -8   4   5        286.83        277.34         3.36 o                         
  -6   4   5         30.04         31.85         1.18 o                         
  -4   4   5        261.49        288.84         3.45 o                         
  -2   4   5        108.51         96.99         1.53 o                         
   0   4   5        791.13        722.84         5.33 o                         
   2   4   5        175.09        181.15         1.99 o                         
   4   4   5         60.19         56.35         1.29 o                         
   6   4   5        267.27        269.74         3.12 o                         
   8   4   5          0.32          3.74         1.00 o                         
  10   4   5        303.61        295.99         3.68 o                         
  12   4   5         31.33         31.37         1.67 o                         
  14   4   5        116.11        123.75         4.14 o                         
 -13   5   5         50.21         48.65         1.97 o                         
 -11   5   5        207.99        140.32         2.66 o                         
  -9   5   5          0.08         -0.48         1.20 o                         
  -7   5   5         27.38         26.58         1.24 o                         
  -5   5   5          7.49         11.28         1.04 o                         
  -3   5   5         67.23         65.96         1.58 o                         
  -1   5   5       3888.52       4235.18        30.65 o                         
   1   5   5         80.28         73.48         1.51 o                         
   3   5   5        514.90        529.78         4.36 o                         
   5   5   5       1198.39       1243.20        10.09 o                         
   7   5   5      10166.98      10791.64        82.86 o                         
   9   5   5         95.02         81.06         2.35 o                         
  11   5   5         28.96         31.78         1.74 o                         
  13   5   5          0.71          1.43         1.81 o                         
 -12   6   5        911.15        888.31        11.23 o                         
 -10   6   5        188.47        230.60         3.53 o                         
  -8   6   5        439.39        407.24         4.99 o                         
  -6   6   5        182.30        186.22         3.03 o                         
  -4   6   5        211.27        227.12         2.99 o                         
  -2   6   5        525.18        548.74         5.06 o                         
   0   6   5        591.38        625.81         5.51 o                         
   2   6   5       1924.41       1893.69        14.74 o                         
   4   6   5       1168.31       1161.36         9.97 o                         
   6   6   5        321.98        329.69         3.85 o                         
   8   6   5       1068.79       1103.93        11.70 o                         
  10   6   5        790.65        715.00         9.27 o                         
 -11   7   5        346.90        303.24        14.55 o                         
  -9   7   5         95.85         68.59         2.07 o                         
  -7   7   5         42.97         27.71         1.42 o                         
  -5   7   5        144.63        136.11         2.74 o                         
  -3   7   5        484.13        508.54         5.29 o                         
  -1   7   5       1859.68       1877.70        15.17 o                         
   1   7   5        348.25        354.29         3.79 o                         
   3   7   5        216.96        215.75         2.96 o                         
   5   7   5        183.93        204.61         3.09 o                         
   7   7   5        648.40        637.20         7.79 o                         
   9   7   5       2281.05       2268.00        56.67 o                         
  -8   8   5         87.43         85.71         3.30 o                         
  -6   8   5         14.11         15.08         1.22 o                         
  -4   8   5         11.86         13.67         1.14 o                         
  -2   8   5         24.66         24.53         1.31 o                         
   0   8   5        505.83        530.09         5.67 o                         
   2   8   5        792.90        794.01         8.43 o                         
   4   8   5        261.08        256.52         3.79 o                         
   6   8   5        391.68        406.27         6.69 o                         
  -3   9   5         66.59         64.26         2.27 o                         
  -1   9   5         91.48         86.58         2.63 o                         
   1   9   5        255.68        241.89         4.91 o                         
 -16   0   6          0.02          0.66         1.27 o                         
 -14   0   6        130.97        110.38         3.96 o                         
 -12   0   6        498.56        528.74         7.64 o                         
 -10   0   6         39.67         57.38         2.76 o                         
  -8   0   6        181.87        190.26         4.03 o                         
  -6   0   6        781.79        787.36        10.19 o                         
  -4   0   6       2372.34       2383.02        26.89 o                         
  -2   0   6        623.39        687.24         8.62 o                         
   0   0   6        380.11        348.87         4.18 o                         
   2   0   6       6698.39       6290.87        63.30 o                         
   4   0   6         22.05         34.18         2.04 o                         
   6   0   6       1704.01       1716.02        16.53 o                         
   8   0   6       1272.41       1176.64        11.63 o                         
  10   0   6          0.54          9.16         1.93 o                         
  12   0   6       1502.68       1519.81        19.10 o                         
  14   0   6       1558.49       1582.81        28.91 o                         
 -17   1   6        457.02        458.58        15.96 o                         
 -15   1   6         14.32         18.99         1.13 o                         
 -13   1   6        933.12        900.12         8.38 o                         
 -11   1   6        139.04        158.80         2.34 o                         
  -9   1   6        478.45        492.57         5.01 o                         
  -7   1   6        171.69        158.40         2.16 o                         
  -5   1   6        620.59        613.17         6.04 o                         
  -3   1   6       1535.40       1428.17        15.35 o                         
  -1   1   6       1146.04       1168.85         9.21 o                         
   1   1   6       2088.24       2022.00        14.89 o                         
   3   1   6       6799.21       6808.92        51.43 o                         
   5   1   6         30.58         37.56         0.94 o                         
   7   1   6       1604.82       1619.19        11.05 o                         
   9   1   6       1314.03       1385.60        10.59 o                         
  11   1   6       3709.64       3693.20        32.19 o                         
  13   1   6       1863.94       1944.74        19.83 o                         
  15   1   6         62.83         65.70         2.19 o                         
 -16   2   6         99.56         89.02         2.77 o                         
 -14   2   6         75.31         76.60         1.93 o                         
 -12   2   6        518.70        468.32         5.22 o                         
 -10   2   6          3.18          6.60         1.10 o                         
  -8   2   6       2009.17       2054.43        16.32 o                         
  -6   2   6       3097.90       3091.01        28.31 o                         
  -4   2   6        337.70        320.93         3.24 o                         
  -2   2   6       1254.25       1286.00        10.92 o                         
   0   2   6       3191.50       3165.73        25.33 o                         
   2   2   6         26.90         43.19         0.81 o                         
   4   2   6         39.12         48.15         0.95 o                         
   6   2   6       2369.84       2331.78        17.02 o                         
   8   2   6          0.18          2.21         0.91 o                         
  10   2   6       1829.65       1787.67        14.77 o                         
  12   2   6       1559.94       1516.99        21.31 o                         
  14   2   6         19.96         25.61         1.49 o                         
 -15   3   6        288.69        305.72         3.95 o                         
 -13   3   6        161.99        153.71         2.60 o                         
 -11   3   6        182.09        155.21         2.56 o                         
  -9   3   6        568.29        508.84         5.54 o                         
  -7   3   6         30.18         44.78         1.45 o                         
  -5   3   6          8.28         10.56         0.89 o                         
  -3   3   6          0.17         11.17         0.70 o                         
  -1   3   6       1155.18       1171.79         9.61 o                         
   1   3   6       8921.67       9703.62        67.59 o                         
   3   3   6         88.83         91.65         1.41 o                         
   5   3   6         54.03         46.12         1.36 o                         
   7   3   6        338.52        342.51         3.58 o                         
   9   3   6       1384.22       1387.39        11.01 o                         
  11   3   6         37.69         43.55         1.80 o                         
  13   3   6        687.67        704.76         9.29 o                         
 -14   4   6          0.04          1.84         1.26 o                         
 -12   4   6        675.10        661.94         8.72 o                         
 -10   4   6       4960.80       4897.01        47.09 o                         
  -8   4   6       1081.67       1091.91         9.97 o                         
  -6   4   6         38.99         47.09         1.36 o                         
  -4   4   6       1266.47       1226.85        11.12 o                         
  -2   4   6       1873.62       1980.52        15.63 o                         
   0   4   6          9.89         13.05         0.84 o                         
   2   4   6         32.01         42.75         1.12 o                         
   4   4   6        279.89        281.73         2.75 o                         
   6   4   6       1986.72       1923.25        15.13 o                         
   8   4   6       7754.64       8199.94        64.37 o                         
  10   4   6       1965.97       1987.00        19.72 o                         
  12   4   6        237.63        222.80         3.92 o                         
  14   4   6         89.60         96.78         3.16 o                         
 -13   5   6         18.54         17.81         1.86 o                         
 -11   5   6         13.51         30.53         1.57 o                         
  -9   5   6        527.33        552.52         6.97 o                         
  -7   5   6        143.00        139.76         2.28 o                         
  -5   5   6        300.74        331.40         4.10 o                         
  -3   5   6        298.24        335.63         3.54 o                         
  -1   5   6        273.72        280.91         2.86 o                         
   1   5   6       1143.46       1189.16         8.86 o                         
   3   5   6       1017.92        987.17         7.80 o                         
   5   5   6          4.04          4.50         0.94 o                         
   7   5   6          2.76          6.85         1.26 o                         
   9   5   6        524.81        538.74         9.51 o                         
  11   5   6         46.97         53.26         2.13 o                         
  13   5   6         96.77        106.50         3.82 o                         
 -12   6   6        295.25        270.47         4.23 o                         
 -10   6   6        277.11        252.06         3.67 o                         
  -8   6   6        874.27        856.03         9.65 o                         
  -6   6   6        168.79        156.02         2.57 o                         
  -4   6   6         44.56         37.32         1.41 o                         
  -2   6   6          4.60          8.65         1.02 o                         
   0   6   6        387.58        396.31         3.95 o                         
   2   6   6        184.44        183.27         2.57 o                         
   4   6   6        882.68        859.78         9.03 o                         
   6   6   6        481.75        472.55         5.17 o                         
   8   6   6        484.73        498.64         6.26 o                         
  10   6   6       1073.82       1002.38        14.28 o                         
 -11   7   6         96.40         91.14         4.91 o                         
  -9   7   6          2.19          8.72         1.19 o                         
  -7   7   6          0.02          3.73         1.20 o                         
  -5   7   6         19.90         21.13         1.57 o                         
  -3   7   6        173.90        181.69         2.73 o                         
  -1   7   6          5.22          8.03         1.05 o                         
   1   7   6         95.53        101.24         2.08 o                         
   3   7   6        550.91        542.05         5.90 o                         
   5   7   6        202.07        201.90         3.03 o                         
   7   7   6         66.39         65.75         2.15 o                         
   9   7   6        574.08        486.32        13.87 o                         
  -8   8   6          7.07         11.72         1.51 o                         
  -6   8   6        711.60        666.43        14.13 o                         
  -4   8   6         69.77         73.68         2.21 o                         
  -2   8   6         20.95         19.23         1.16 o                         
   0   8   6        114.86        135.36         2.40 o                         
   2   8   6         17.98         19.36         1.21 o                         
   4   8   6        630.24        629.33         8.48 o                         
   6   8   6         16.09         20.03         1.45 o                         
  -3   9   6          2.61          3.39         1.11 o                         
  -1   9   6          1.24          2.27         1.09 o                         
   1   9   6        179.98        161.55         4.02 o                         
 -15   1   7       2845.45       2966.73        27.09 o                         
 -13   1   7        765.66        751.24         7.35 o                         
 -11   1   7       1176.45       1091.89         9.56 o                         
  -9   1   7          0.03          2.32         1.04 o                         
  -7   1   7        442.52        466.23         4.58 o                         
  -5   1   7        378.27        361.57         3.88 o                         
  -3   1   7        768.79        770.07         7.94 o                         
  -1   1   7       5488.61       5062.82        42.31 o                         
   1   1   7        825.44        722.66         5.83 o                         
   3   1   7      14559.88      14807.01       124.76 o                         
   5   1   7       3971.69       3830.65        26.47 o                         
   7   1   7       1067.35       1012.01         7.48 o                         
   9   1   7          6.84          9.23         1.06 o                         
  11   1   7       1502.25       1479.72        14.25 o                         
  13   1   7        761.80        801.86         9.72 o                         
  15   1   7         14.13         11.71         1.47 o                         
 -16   2   7        551.70        558.42         8.41 o                         
 -14   2   7          1.32          3.81         1.10 o                         
 -12   2   7        233.74        194.47         2.81 o                         
 -10   2   7          5.55         10.96         1.18 o                         
  -8   2   7       1949.34       1806.83        15.73 o                         
  -6   2   7       1024.83        980.29         9.64 o                         
  -4   2   7        206.97        189.43         2.25 o                         
  -2   2   7          1.20          2.84         0.42 o                         
   0   2   7         56.25         58.68         0.98 o                         
   2   2   7        399.74        406.60         3.23 o                         
   4   2   7        451.61        495.10         3.83 o                         
   6   2   7         54.75         58.06         1.31 o                         
   8   2   7        669.18        620.43         5.40 o                         
  10   2   7        764.63        759.39         7.57 o                         
  12   2   7       3384.72       3515.40        33.99 o                         
  14   2   7        249.18        249.21         6.44 o                         
 -15   3   7         19.23         25.36         1.22 o                         
 -13   3   7        677.35        745.65         8.07 o                         
 -11   3   7        606.06        540.02         5.96 o                         
  -9   3   7        297.06        294.16         3.73 o                         
  -7   3   7       1706.45       1861.54        15.20 o                         
  -5   3   7        131.75        145.20         2.01 o                         
  -3   3   7        280.62        309.24         3.30 o                         
  -1   3   7        377.02        466.53         4.27 o                         
   1   3   7      11320.90      12224.87        92.32 o                         
   3   3   7        492.20        508.24         3.96 o                         
   5   3   7        261.19        240.31         2.49 o                         
   7   3   7         16.79         18.21         1.08 o                         
   9   3   7        952.97        952.57         8.12 o                         
  11   3   7        249.19        250.58         3.63 o                         
  13   3   7          0.99          3.00         1.31 o                         
 -14   4   7          0.07          1.77         1.10 o                         
 -12   4   7        125.99        112.19         2.59 o                         
 -10   4   7          0.03          6.41         1.33 o                         
  -8   4   7         28.90         47.49         1.53 o                         
  -6   4   7         47.67         54.16         1.52 o                         
  -4   4   7        268.83        259.76         2.98 o                         
  -2   4   7         65.93         70.55         1.42 o                         
   0   4   7        757.48        702.31         6.26 o                         
   2   4   7        308.70        359.01         3.23 o                         
   4   4   7        273.55        288.50         2.83 o                         
   6   4   7        102.99         88.38         1.86 o                         
   8   4   7         31.51         40.36         1.52 o                         
  10   4   7       1336.73       1399.28        23.79 o                         
  12   4   7        196.49        208.11         3.52 o                         
 -13   5   7         96.40         95.15         2.86 o                         
 -11   5   7        230.54        235.10         3.56 o                         
  -9   5   7       1450.61       1466.99        15.86 o                         
  -7   5   7         93.70         88.02         1.98 o                         
  -5   5   7          0.16          2.65         1.18 o                         
  -3   5   7        194.50        192.69         2.65 o                         
  -1   5   7       1727.57       1881.63        14.81 o                         
   1   5   7         53.40         64.79         1.61 o                         
   3   5   7        281.07        254.83         2.81 o                         
   5   5   7        274.47        288.08         3.04 o                         
   7   5   7         18.37         22.89         1.43 o                         
   9   5   7         14.86         21.64         1.46 o                         
  11   5   7         75.63         77.47         2.36 o                         
 -12   6   7        109.03        101.57         2.47 o                         
 -10   6   7         46.47         47.86         1.81 o                         
  -8   6   7       1327.36       1270.37        15.00 o                         
  -6   6   7        596.26        568.43         5.73 o                         
  -4   6   7         27.93         33.20         1.35 o                         
  -2   6   7        621.98        624.68         5.74 o                         
   0   6   7        412.62        422.96         4.07 o                         
   2   6   7        766.10        772.73         6.73 o                         
   4   6   7         77.78         83.12         2.12 o                         
   6   6   7          1.18          2.74         1.58 o                         
   8   6   7          2.76         10.32         1.24 o                         
  10   6   7       2731.47       2685.64        33.70 o                         
 -11   7   7         84.51         65.50         3.41 o                         
  -9   7   7         49.90         43.24         1.66 o                         
  -7   7   7          1.48          4.45         1.17 o                         
  -5   7   7         31.30         34.97         1.68 o                         
  -3   7   7          4.30         10.86         1.37 o                         
  -1   7   7         61.43         61.16         1.88 o                         
   1   7   7        320.00        317.84         3.69 o                         
   3   7   7        229.83        225.23         5.13 o                         
   5   7   7          0.57          4.76         1.40 o                         
   7   7   7        390.64        426.00         5.73 o                         
   9   7   7         43.09         28.20         1.86 o                         
  -8   8   7         62.89         55.50         2.94 o                         
  -6   8   7        224.38        217.38         4.16 o                         
  -4   8   7        206.57        204.55         3.47 o                         
  -2   8   7         12.77         13.18         1.12 o                         
   0   8   7        296.97        298.87         3.59 o                         
   2   8   7        294.73        297.47         3.73 o                         
   4   8   7         60.05         71.94         1.94 o                         
   6   8   7          0.25          2.36         1.38 o                         
  -1   9   7          0.16          1.24         1.29 o                         
 -16   0   8        190.36        208.07         6.74 o                         
 -14   0   8       2504.36       2601.93        37.13 o                         
 -12   0   8        102.80        122.22         3.22 o                         
 -10   0   8        252.67        251.09         5.29 o                         
  -8   0   8       2582.96       2385.37        32.00 o                         
  -6   0   8       2165.43       2307.94        28.68 o                         
  -4   0   8       2768.59       3033.69        68.65 o                         
  -2   0   8          4.94          7.18         0.53 o                         
   0   0   8          0.06          2.42         0.48 o                         
   2   0   8       1503.22       1395.44        14.47 o                         
   4   0   8       1682.42       1721.95        17.34 o                         
   6   0   8       1489.91       1625.05        19.15 o                         
   8   0   8        227.61        213.11         3.46 o                         
  10   0   8         65.07         72.95         3.55 o                         
  12   0   8       2027.11       2021.76        29.41 o                         
  14   0   8      11539.64      12342.25       240.43 o                         
 -15   1   8       4059.22       4230.44        40.48 o                         
 -13   1   8       1468.74       1367.92        13.17 o                         
 -11   1   8         38.13         52.73         1.63 o                         
  -9   1   8       1737.33       1684.61        14.47 o                         
  -7   1   8        769.78        729.70         6.76 o                         
  -5   1   8       6059.30       6486.65        74.11 o                         
  -3   1   8         18.29         37.77         1.21 o                         
  -1   1   8        946.91        887.82         8.46 o                         
   1   1   8       1980.29       1813.64        14.16 o                         
   3   1   8       7109.18       7187.75        59.72 o                         
   5   1   8       5222.20       5108.44        38.04 o                         
   7   1   8         86.74         74.14         1.59 o                         
   9   1   8        871.05        832.32         7.02 o                         
  11   1   8        155.96        161.26         2.63 o                         
  13   1   8       1545.82       1616.71        18.35 o                         
  15   1   8         38.02         30.06         3.25 o                         
 -16   2   8        412.42        390.70         8.98 o                         
 -14   2   8        292.05        314.79         3.89 o                         
 -12   2   8        440.02        386.20         4.48 o                         
 -10   2   8        755.16        682.75         6.67 o                         
  -8   2   8        372.04        435.57         4.91 o                         
  -6   2   8          9.77          3.67         0.97 o                         
  -4   2   8          1.09          4.61         0.73 o                         
  -2   2   8        273.80        260.13         2.80 o                         
   0   2   8         19.84         14.06         0.70 o                         
   2   2   8         99.65         85.31         1.21 o                         
   4   2   8         42.21         93.38         1.49 o                         
   6   2   8       2070.11       2032.54        14.77 o                         
   8   2   8         38.12         36.53         1.36 o                         
  10   2   8       1003.03        982.14         8.98 o                         
  12   2   8       1093.87       1135.13        11.68 o                         
  14   2   8          2.83          5.54         1.25 o                         
 -15   3   8        410.59        401.64         7.67 o                         
 -13   3   8         28.23         26.74         1.32 o                         
 -11   3   8         32.56         32.28         1.61 o                         
  -9   3   8        160.66        160.60         2.69 o                         
  -7   3   8       4076.90       4174.29        35.34 o                         
  -5   3   8        127.97        136.27         1.88 o                         
  -3   3   8         94.09         82.86         1.78 o                         
  -1   3   8        131.25        107.88         1.67 o                         
   1   3   8        203.94        251.98         2.72 o                         
   3   3   8         25.27         17.35         0.89 o                         
   5   3   8         69.22         68.32         1.47 o                         
   7   3   8       1777.28       1806.71        14.83 o                         
   9   3   8        740.12        763.45         7.71 o                         
  11   3   8        397.72        405.17         4.66 o                         
  13   3   8          1.80          2.13         1.11 o                         
 -14   4   8        484.90        502.11         7.20 o                         
 -12   4   8          5.92          7.44         1.25 o                         
 -10   4   8        721.35        667.10         7.71 o                         
  -8   4   8          4.75          8.42         1.23 o                         
  -6   4   8        557.08        517.06         5.35 o                         
  -4   4   8        857.31        800.87         7.47 o                         
  -2   4   8        306.70        334.65         3.42 o                         
   0   4   8         10.55          6.21         0.92 o                         
   2   4   8          5.15         21.38         0.93 o                         
   4   4   8       1475.46       1512.07        12.04 o                         
   6   4   8         15.60         14.80         1.14 o                         
   8   4   8        102.53        106.11         2.27 o                         
  10   4   8        122.57        138.21         3.05 o                         
  12   4   8          0.95          2.21         1.18 o                         
 -13   5   8          2.03          7.19         1.20 o                         
 -11   5   8        693.05        796.70         9.38 o                         
  -9   5   8          0.79          3.98         1.43 o                         
  -7   5   8         24.23         20.90         1.47 o                         
  -5   5   8         13.26          8.26         1.07 o                         
  -3   5   8        129.24        128.30         2.14 o                         
  -1   5   8          3.14          5.86         0.99 o                         
   1   5   8          1.23          2.11         0.95 o                         
   3   5   8        595.54        602.34         5.22 o                         
   5   5   8          1.88          5.01         1.09 o                         
   7   5   8        224.51        227.47         2.99 o                         
   9   5   8         97.76        106.32         2.34 o                         
  11   5   8         13.83         20.40         1.23 o                         
 -12   6   8         96.31         91.60         3.03 o                         
 -10   6   8        156.58        141.80         2.61 o                         
  -8   6   8         21.17         10.52         1.52 o                         
  -6   6   8          0.34          2.62         1.12 o                         
  -4   6   8          5.22          7.10         1.32 o                         
  -2   6   8          7.52          9.52         1.10 o                         
   0   6   8         24.34         24.00         1.13 o                         
   2   6   8          8.34          7.34         1.22 o                         
   4   6   8          0.71          1.64         1.17 o                         
   6   6   8        337.70        333.52         7.33 o                         
   8   6   8         81.67         84.22         2.23 o                         
  10   6   8        705.91        646.00         9.76 o                         
  -9   7   8        130.05        130.68         2.72 o                         
  -7   7   8         14.01          8.96         1.26 o                         
  -5   7   8         99.65        102.30         2.26 o                         
  -3   7   8         18.51         16.14         1.52 o                         
  -1   7   8          0.20          1.51         1.24 o                         
   1   7   8        333.82        331.67         4.94 o                         
   3   7   8        122.89        126.31         2.41 o                         
   5   7   8        210.23        199.85         3.34 o                         
   7   7   8        681.73        703.93         9.49 o                         
   9   7   8         31.72         41.50         2.97 o                         
  -8   8   8          0.89          0.44         1.86 o                         
  -6   8   8        219.75        182.83         3.21 o                         
  -4   8   8        498.05        492.66         7.05 o                         
  -2   8   8         12.98         12.46         1.22 o                         
   0   8   8        141.48        140.69         2.41 o                         
   2   8   8        236.13        227.58         3.25 o                         
   4   8   8          5.70          7.43         1.02 o                         
   6   8   8        170.04        150.39         6.43 o                         
 -15   1   9        216.28        215.41         2.94 o                         
 -13   1   9        674.62        637.00         7.09 o                         
 -11   1   9         33.28         26.58         1.43 o                         
  -9   1   9        314.04        325.61         4.87 o                         
  -7   1   9        877.59        946.41         8.98 o                         
  -5   1   9       5244.50       5741.11        68.74 o                         
  -3   1   9      12092.41      12612.26       160.42 o                         
  -1   1   9       2000.94       2077.96        18.19 o                         
   1   1   9          0.07          1.55         0.63 o                         
   3   1   9          0.32          7.15         0.67 o                         
   5   1   9       3760.37       3889.48        30.22 o                         
   7   1   9         32.03         32.70         1.20 o                         
   9   1   9         24.85         21.13         1.26 o                         
  11   1   9       1090.29       1139.34        11.54 o                         
  13   1   9        513.31        520.90         7.17 o                         
 -16   2   9        288.25        279.14         4.45 o                         
 -14   2   9       3971.09       4309.73        40.17 o                         
 -12   2   9        931.40        917.44         9.21 o                         
 -10   2   9         68.50         70.71         1.98 o                         
  -8   2   9        585.66        522.40         5.68 o                         
  -6   2   9       3347.19       3332.90        30.85 o                         
  -4   2   9        784.42        825.03         9.73 o                         
  -2   2   9        781.22        831.36         9.37 o                         
   0   2   9        208.37        184.06         1.92 o                         
   2   2   9        132.05        175.93         1.88 o                         
   4   2   9       1845.57       2082.44        15.85 o                         
   6   2   9        148.74        149.35         1.98 o                         
   8   2   9        303.81        320.81         3.40 o                         
  10   2   9         20.75         23.20         1.38 o                         
  12   2   9        837.44        836.41        10.56 o                         
  14   2   9         67.01         66.09         3.14 o                         
 -15   3   9         50.51         52.46         1.83 o                         
 -13   3   9        548.87        570.13         6.38 o                         
 -11   3   9        705.12        681.38         7.32 o                         
  -9   3   9       1363.24       1394.45        13.81 o                         
  -7   3   9        185.06        212.89         2.98 o                         
  -5   3   9        721.73        798.91         7.62 o                         
  -3   3   9        146.03        161.98         2.50 o                         
  -1   3   9       1074.81       1075.70         9.01 o                         
   1   3   9        635.96        608.36         5.18 o                         
   3   3   9       1341.41       1349.99        11.65 o                         
   5   3   9        807.33        833.53         6.97 o                         
   7   3   9       1393.23       1380.88        12.07 o                         
   9   3   9        765.98        788.30         9.25 o                         
  11   3   9         93.15        106.27         2.52 o                         
  13   3   9        389.86        427.07         6.43 o                         
 -14   4   9        111.21        106.19         2.39 o                         
 -12   4   9        311.47        333.89         5.25 o                         
 -10   4   9        703.32        705.77        10.53 o                         
  -8   4   9       1740.66       1685.43        15.34 o                         
  -6   4   9        998.29       1102.22        13.95 o                         
  -4   4   9        447.42        449.75         4.54 o                         
  -2   4   9          1.79          8.79         0.86 o                         
   0   4   9        465.76        456.64         4.57 o                         
   2   4   9         88.97         90.66         1.71 o                         
   4   4   9         69.36         78.51         1.76 o                         
   6   4   9        205.54        217.81         2.82 o                         
   8   4   9         10.65         13.91         1.35 o                         
  10   4   9         20.71         25.26         1.36 o                         
  12   4   9         12.44         10.45         1.28 o                         
 -13   5   9         85.40         72.80         2.60 o                         
 -11   5   9        581.54        615.21         7.24 o                         
  -9   5   9         41.84         44.97         1.81 o                         
  -7   5   9        372.99        370.32         4.38 o                         
  -5   5   9         34.89         38.94         1.59 o                         
  -3   5   9         31.38         32.04         1.31 o                         
  -1   5   9        468.12        463.66         4.54 o                         
   1   5   9         23.24         35.73         1.31 o                         
   3   5   9         75.76         77.77         1.82 o                         
   5   5   9        193.13        183.46         2.87 o                         
   7   5   9        613.98        606.60         6.34 o                         
   9   5   9        643.44        736.24         8.39 o                         
  11   5   9         88.57        109.72         3.05 o                         
 -12   6   9        127.65        112.03         2.93 o                         
 -10   6   9       1032.05       1058.94        11.20 o                         
  -8   6   9        939.16        908.34        11.27 o                         
  -6   6   9        374.45        373.22         4.50 o                         
  -4   6   9          4.11          6.18         1.25 o                         
  -2   6   9        602.47        569.19         5.70 o                         
   0   6   9        120.27        111.43         2.30 o                         
   2   6   9         77.68         76.96         1.98 o                         
   4   6   9          6.04          6.05         1.14 o                         
   6   6   9         16.27         18.49         1.40 o                         
   8   6   9        235.85        255.38         3.90 o                         
  10   6   9         35.84         52.10         2.43 o                         
  -9   7   9          1.32          4.53         1.09 o                         
  -7   7   9        270.66        246.86         3.89 o                         
  -5   7   9        279.85        260.64         3.79 o                         
  -3   7   9        375.67        387.94         4.83 o                         
  -1   7   9         38.88         35.47         1.68 o                         
   1   7   9          9.67          9.75         1.17 o                         
   3   7   9        118.96        131.19         2.37 o                         
   5   7   9        133.11        150.05         2.92 o                         
   7   7   9        385.87        434.68         8.88 o                         
  -6   8   9        302.55        267.74         4.68 o                         
  -4   8   9         55.97         56.20         2.13 o                         
  -2   8   9          0.34          0.82         0.98 o                         
   0   8   9        141.44        135.26         2.60 o                         
   2   8   9          3.82          3.59         1.10 o                         
   4   8   9         11.25         14.02         1.16 o                         
 -16   0  10        273.88        261.33        10.42 o                         
 -14   0  10        198.48        223.26         5.68 o                         
 -12   0  10      31802.44      36441.38       855.94 o                         
 -10   0  10        142.24        108.16         4.39 o                         
  -8   0  10        703.81        722.63        11.86 o                         
  -6   0  10       1122.70       1049.36        20.01 o                         
  -4   0  10      13285.02      14612.16       262.45 o                         
  -2   0  10       6006.06       6204.06        91.73 o                         
   0   0  10         89.36         95.29         1.73 o                         
   2   0  10       2410.73       2227.09        23.73 o                         
   4   0  10       1054.99       1129.35        17.49 o                         
   6   0  10       8632.58       9104.67        98.89 o                         
   8   0  10         80.72         81.57         2.69 o                         
  10   0  10        105.16        102.96         3.27 o                         
  12   0  10          9.96         10.57         1.97 o                         
  14   0  10       1540.93       1577.04        36.78 o                         
 -15   1  10        138.29        145.39         2.36 o                         
 -13   1  10       1642.01       1619.89        17.41 o                         
 -11   1  10          4.78          6.12         1.39 o                         
  -9   1  10        247.26        225.14         3.59 o                         
  -7   1  10        926.95        855.08         8.84 o                         
  -5   1  10       2158.22       2115.19        23.04 o                         
  -3   1  10       1680.72       1730.21        18.35 o                         
  -1   1  10        858.03        876.84         8.20 o                         
   1   1  10        247.01        218.62         2.07 o                         
   3   1  10         86.47         94.10         1.45 o                         
   5   1  10        214.46        213.45         2.32 o                         
   7   1  10       1362.46       1399.89        10.87 o                         
   9   1  10        539.47        538.27         5.32 o                         
  11   1  10        968.86        976.82        10.23 o                         
  13   1  10          0.39          3.73         1.44 o                         
 -16   2  10        159.53        149.27         3.71 o                         
 -14   2  10       4988.73       5307.15        50.71 o                         
 -12   2  10         57.85         57.01         1.93 o                         
 -10   2  10       5499.75       5438.75        49.34 o                         
  -8   2  10        570.62        467.45         6.19 o                         
  -6   2  10       2049.00       1970.37        18.90 o                         
  -4   2  10       3813.40       3873.00        35.97 o                         
  -2   2  10       2859.89       3129.26        35.77 o                         
   0   2  10          0.32          2.07         0.69 o                         
   2   2  10        448.39        540.69         4.28 o                         
   4   2  10       1353.31       1444.28        11.25 o                         
   6   2  10         33.02         26.98         1.05 o                         
   8   2  10       2024.25       2067.81        17.28 o                         
  10   2  10         11.22         15.00         1.44 o                         
  12   2  10         43.43         50.17         2.06 o                         
 -15   3  10        303.37        350.92         5.20 o                         
 -13   3  10         53.04         45.43         1.77 o                         
 -11   3  10        184.36        154.21         3.05 o                         
  -9   3  10         44.92         67.36         2.01 o                         
  -7   3  10        627.72        666.96         6.96 o                         
  -5   3  10         15.54         15.63         1.04 o                         
  -3   3  10        302.92        298.89         3.48 o                         
  -1   3  10       2458.98       2468.50        19.43 o                         
   1   3  10        162.07        138.87         2.00 o                         
   3   3  10         17.23         24.56         1.09 o                         
   5   3  10         18.44         15.88         1.06 o                         
   7   3  10         30.08         39.93         1.60 o                         
   9   3  10        929.67        909.87         9.48 o                         
  11   3  10          0.07          2.28         1.27 o                         
  13   3  10          1.70          2.81         1.23 o                         
 -14   4  10        175.13        188.72         3.41 o                         
 -12   4  10          4.41          5.99         1.29 o                         
 -10   4  10        373.76        398.31         5.80 o                         
  -8   4  10        867.21        874.46         8.88 o                         
  -6   4  10        112.70        102.91         2.73 o                         
  -4   4  10        283.03        280.31         3.80 o                         
  -2   4  10        351.83        361.39         3.76 o                         
   0   4  10        502.79        543.68         5.39 o                         
   2   4  10          0.16          1.97         0.88 o                         
   4   4  10        431.33        411.30         4.18 o                         
   6   4  10         26.14         25.03         1.42 o                         
   8   4  10         74.52         79.02         2.20 o                         
  10   4  10        697.60        718.32         8.12 o                         
  12   4  10        557.62        569.24        17.91 o                         
 -13   5  10         30.98         31.47         1.65 o                         
 -11   5  10         40.48         32.73         1.54 o                         
  -9   5  10         18.79         23.29         1.46 o                         
  -7   5  10        211.28        203.09         3.66 o                         
  -5   5  10         55.45         65.16         1.86 o                         
  -3   5  10        178.83        206.48         2.78 o                         
  -1   5  10         58.56         54.03         1.69 o                         
   1   5  10         68.67         94.62         2.05 o                         
   3   5  10        369.44        368.91         3.86 o                         
   5   5  10         23.25         25.68         1.22 o                         
   7   5  10        152.74        166.10         4.20 o                         
   9   5  10         23.01         30.89         1.71 o                         
  11   5  10          4.14          5.10         1.26 o                         
 -12   6  10         94.86         82.76         3.47 o                         
 -10   6  10         62.14         65.55         2.03 o                         
  -8   6  10       1301.62       1400.66        14.65 o                         
  -6   6  10         15.31         16.70         1.36 o                         
  -4   6  10          3.79          8.16         1.35 o                         
  -2   6  10          1.22          3.42         1.15 o                         
   0   6  10          0.96          0.91         1.06 o                         
   2   6  10         99.38        111.63         2.15 o                         
   4   6  10          7.01          5.17         1.25 o                         
   6   6  10        179.28        174.71         2.83 o                         
   8   6  10         83.59        101.08         2.27 o                         
  10   6  10        221.72        227.18        10.99 o                         
  -9   7  10        186.85        184.57         4.97 o                         
  -7   7  10        298.33        283.56         4.24 o                         
  -5   7  10        805.21        840.62         9.50 o                         
  -3   7  10          1.49          3.40         1.22 o                         
  -1   7  10        260.88        244.89         3.22 o                         
   1   7  10        231.22        239.92         3.19 o                         
   3   7  10          1.00          3.53         1.51 o                         
   5   7  10        191.13        208.51         3.61 o                         
   7   7  10         74.83         86.74         2.76 o                         
  -6   8  10        265.36        212.93         5.33 o                         
  -4   8  10         49.70         48.64         2.08 o                         
  -2   8  10          2.79          3.66         1.21 o                         
   0   8  10        166.83        159.61         3.80 o                         
   2   8  10        108.07         94.82         2.46 o                         
   4   8  10        270.41        275.93         7.22 o                         
 -15   1  11         76.96         72.14         1.90 o                         
 -13   1  11        209.33        224.70         4.11 o                         
 -11   1  11       1788.71       1800.24        17.52 o                         
  -9   1  11        128.42        109.98         3.30 o                         
  -7   1  11          8.69          6.57         1.27 o                         
  -5   1  11         94.46        131.33         2.65 o                         
  -3   1  11       2916.21       3172.38        35.80 o                         
  -1   1  11        818.83       1000.35         8.93 o                         
   1   1  11         64.70         44.25         1.06 o                         
   3   1  11        137.31        108.78         1.65 o                         
   5   1  11         35.52         46.01         1.25 o                         
   7   1  11        256.42        237.60         2.76 o                         
   9   1  11         12.04         12.31         1.29 o                         
  11   1  11         45.02         46.17         1.80 o                         
  13   1  11        271.13        268.44         4.47 o                         
 -16   2  11          7.10          3.46         1.20 o                         
 -14   2  11        548.05        595.12         6.44 o                         
 -12   2  11          0.53          5.07         1.28 o                         
 -10   2  11       9818.92      10092.92       101.85 o                         
  -8   2  11         40.02         28.86         1.57 o                         
  -6   2  11       1004.55       1005.62         9.94 o                         
  -4   2  11         47.99         68.61         1.72 o                         
  -2   2  11        775.05        786.96         7.58 o                         
   0   2  11        391.56        397.84         3.49 o                         
   2   2  11        105.02        144.78         1.90 o                         
   4   2  11        562.15        591.96         4.99 o                         
   6   2  11         72.46         75.66         1.86 o                         
   8   2  11       2297.18       2297.52        19.97 o                         
  10   2  11        128.50        131.81         3.24 o                         
  12   2  11        131.35        146.69         3.76 o                         
 -15   3  11        347.50        359.78         6.60 o                         
 -13   3  11         40.81         45.34         1.63 o                         
 -11   3  11        526.52        534.51         5.99 o                         
  -9   3  11        269.93        251.10         3.64 o                         
  -7   3  11         63.81         72.28         2.06 o                         
  -5   3  11        211.27        232.21         2.97 o                         
  -3   3  11       1228.64       1153.33        10.37 o                         
  -1   3  11        196.35        230.08         2.88 o                         
   1   3  11        375.97        431.80         4.39 o                         
   3   3  11        628.77        571.31         5.16 o                         
   5   3  11        710.84        697.57         6.54 o                         
   7   3  11         53.75         59.12         1.90 o                         
   9   3  11        553.49        578.76         7.22 o                         
  11   3  11          4.61          7.72         1.32 o                         
  13   3  11         64.24         60.40         2.78 o                         
 -14   4  11         73.90         74.25         3.29 o                         
 -12   4  11        192.40        201.40         3.27 o                         
 -10   4  11        476.96        497.79         7.34 o                         
  -8   4  11       3837.63       3989.03        44.56 o                         
  -6   4  11         12.76          8.24         1.29 o                         
  -4   4  11        284.25        259.73         3.40 o                         
  -2   4  11          9.30         10.20         1.06 o                         
   0   4  11        992.44        947.28         8.55 o                         
   2   4  11          6.94          5.47         0.97 o                         
   4   4  11         26.27         33.98         1.31 o                         
   6   4  11        524.70        532.54         6.54 o                         
   8   4  11         49.26         45.10         2.46 o                         
  10   4  11        794.17        775.61         8.68 o                         
  12   4  11        186.86        218.08         4.76 o                         
 -13   5  11        257.22        279.49         7.97 o                         
 -11   5  11         11.92         17.83         1.28 o                         
  -9   5  11        558.06        555.42         9.47 o                         
  -7   5  11       1934.58       1976.36        19.76 o                         
  -5   5  11       1295.33       1334.13        12.36 o                         
  -3   5  11         12.31         18.58         1.23 o                         
  -1   5  11        426.32        410.41         4.57 o                         
   1   5  11       1237.79       1094.24         9.23 o                         
   3   5  11         91.86        100.18         1.99 o                         
   5   5  11         81.47         82.20         1.94 o                         
   7   5  11        145.46        148.63         2.46 o                         
   9   5  11        455.63        483.41         6.34 o                         
  11   5  11        119.65        100.33         3.75 o                         
 -12   6  11          1.49          1.84         1.34 o                         
 -10   6  11         72.26         70.55         2.19 o                         
  -8   6  11       1219.79       1275.94        13.00 o                         
  -6   6  11        179.07        185.12         3.44 o                         
  -4   6  11        240.96        261.26         3.82 o                         
  -2   6  11        280.16        269.83         3.43 o                         
   0   6  11         75.14         86.53         1.88 o                         
   2   6  11        563.73        524.24         5.49 o                         
   4   6  11         10.61          8.28         1.51 o                         
   6   6  11         14.38         15.81         1.35 o                         
   8   6  11         78.35        111.58         2.47 o                         
  -9   7  11        980.38        954.90        14.97 o                         
  -7   7  11        429.62        423.41         6.28 o                         
  -5   7  11        720.47        680.11         8.41 o                         
  -3   7  11         41.22         50.19         2.57 o                         
  -1   7  11        447.18        434.18         5.08 o                         
   1   7  11        141.92        144.27         2.53 o                         
   3   7  11        295.53        296.44         4.21 o                         
   5   7  11          2.27          3.73         1.29 o                         
   7   7  11         43.31         43.50         2.50 o                         
  -6   8  11        136.49        147.17         5.45 o                         
  -4   8  11          8.34          3.93         1.36 o                         
  -2   8  11         27.12         27.02         1.43 o                         
   0   8  11        587.54        537.83        10.26 o                         
   2   8  11         67.93         60.56         2.43 o                         
   4   8  11          0.75         -1.30         1.30 o                         
 -16   0  12       1178.33       1143.05        43.90 o                         
 -14   0  12        103.67         98.52         3.04 o                         
 -12   0  12       2522.07       2564.44        36.65 o                         
 -10   0  12        487.12        452.48         9.02 o                         
  -8   0  12        944.53        861.56        18.96 o                         
  -6   0  12       1101.07        947.88        15.23 o                         
  -4   0  12       6461.23       6428.17        85.41 o                         
  -2   0  12       9642.36      10526.07       144.99 o                         
   0   0  12         24.88         20.95         1.03 o                         
   2   0  12       2061.20       2093.95        23.41 o                         
   4   0  12        170.84        131.57         2.85 o                         
   6   0  12        180.82        179.85         3.45 o                         
   8   0  12        641.67        643.03         8.63 o                         
  10   0  12        554.32        558.30        10.34 o                         
  12   0  12          0.03          1.48         1.99 o                         
 -15   1  12        200.29        201.00         3.11 o                         
 -13   1  12         46.06         41.33         1.82 o                         
 -11   1  12        255.25        230.45         4.05 o                         
  -9   1  12       4588.88       4466.22        47.57 o                         
  -7   1  12          3.70         10.70         1.57 o                         
  -5   1  12         57.96         83.92         2.00 o                         
  -3   1  12       2259.76       2266.77        20.88 o                         
  -1   1  12       6493.67       6780.52        51.03 o                         
   1   1  12        233.10        239.20         2.39 o                         
   3   1  12          0.11          1.78         0.91 o                         
   5   1  12        452.56        409.59         4.03 o                         
   7   1  12        645.28        581.87         5.33 o                         
   9   1  12          3.24          9.81         1.36 o                         
  11   1  12         12.80         15.00         1.39 o                         
  13   1  12         54.10         57.24         2.37 o                         
 -14   2  12        124.75        113.86         2.36 o                         
 -12   2  12        283.27        288.32         4.62 o                         
 -10   2  12       3535.75       3426.40        34.36 o                         
  -8   2  12        108.65        104.65         2.86 o                         
  -6   2  12       1489.00       1434.44        13.09 o                         
  -4   2  12        171.45        123.45         2.20 o                         
  -2   2  12          3.77          7.06         1.07 o                         
   0   2  12       7177.02       7532.51        58.99 o                         
   2   2  12        892.47        857.46         7.38 o                         
   4   2  12        154.46        159.87         2.41 o                         
   6   2  12          0.89          2.42         1.05 o                         
   8   2  12         10.99         19.11         1.51 o                         
  10   2  12        313.98        309.80         4.36 o                         
  12   2  12        192.21        193.05         3.89 o                         
 -15   3  12         76.26         91.43         3.73 o                         
 -13   3  12        247.22        250.36         3.47 o                         
 -11   3  12        198.29        197.17         3.24 o                         
  -9   3  12        283.37        302.60         4.29 o                         
  -7   3  12       2161.92       2133.63        20.00 o                         
  -5   3  12       1468.52       1528.90        15.88 o                         
  -3   3  12        348.22        390.08         4.38 o                         
  -1   3  12        117.26        123.36         2.19 o                         
   1   3  12       2219.42       2343.25        19.71 o                         
   3   3  12        218.22        158.39         2.26 o                         
   5   3  12         41.48         48.06         1.62 o                         
   7   3  12         65.75         59.86         2.35 o                         
   9   3  12         16.83         15.63         1.57 o                         
  11   3  12        479.94        458.97         7.00 o                         
 -14   4  12        218.65        229.04         6.17 o                         
 -12   4  12        222.46        224.92         3.63 o                         
 -10   4  12       1054.04       1123.27        14.60 o                         
  -8   4  12       4036.26       4079.90        53.92 o                         
  -6   4  12       2850.28       2953.00        29.11 o                         
  -4   4  12        154.57        163.79         2.78 o                         
  -2   4  12        289.43        286.24         3.82 o                         
   0   4  12         29.68         31.28         1.44 o                         
   2   4  12       1049.17       1029.57         9.60 o                         
   4   4  12       1433.53       1248.70        10.64 o                         
   6   4  12        187.33        194.58         3.32 o                         
   8   4  12          8.14          6.22         1.23 o                         
  10   4  12        885.67        936.19        10.86 o                         
 -13   5  12        171.14        214.53         5.58 o                         
 -11   5  12         90.33         93.41         2.19 o                         
  -9   5  12        286.82        298.95         4.52 o                         
  -7   5  12       1160.24       1215.15        12.60 o                         
  -5   5  12         82.98         81.82         2.39 o                         
  -3   5  12         22.18         25.13         1.34 o                         
  -1   5  12         64.57         55.69         1.79 o                         
   1   5  12        391.11        329.78         3.79 o                         
   3   5  12        145.96        159.30         2.56 o                         
   5   5  12          0.09          4.11         1.14 o                         
   7   5  12         15.04         22.64         1.21 o                         
   9   5  12          5.31          8.11         1.08 o                         
 -10   6  12        917.62        857.92        10.98 o                         
  -8   6  12        106.88        111.35         2.42 o                         
  -6   6  12        286.67        292.94         4.79 o                         
  -4   6  12         75.18         75.43         2.44 o                         
  -2   6  12        215.13        226.64         3.33 o                         
   0   6  12        402.21        397.98         4.81 o                         
   2   6  12        590.94        548.57         6.86 o                         
   4   6  12          0.28          2.45         1.16 o                         
   6   6  12         23.57         24.93         1.41 o                         
   8   6  12        336.60        384.60        11.35 o                         
  -9   7  12       2073.73       1957.54        56.92 o                         
  -7   7  12        464.61        473.38         8.24 o                         
  -5   7  12        228.56        232.72         3.89 o                         
  -3   7  12        336.62        343.18         5.21 o                         
  -1   7  12         97.04         90.14         2.36 o                         
   1   7  12        409.56        391.68         4.91 o                         
   3   7  12         19.73         17.74         1.53 o                         
   5   7  12         27.32         36.42         1.59 o                         
  -4   8  12          3.40          5.57         1.05 o                         
  -2   8  12        487.33        423.44        17.08 o                         
   0   8  12        244.26        200.07         4.20 o                         
   2   8  12          0.97          0.76         1.10 o                         
 -15   1  13          3.05          5.17         0.91 o                         
 -13   1  13         96.66         91.55         2.87 o                         
 -11   1  13       2009.85       1972.54        20.27 o                         
  -9   1  13       3499.47       3405.32        37.95 o                         
  -7   1  13          4.70          8.27         1.51 o                         
  -5   1  13          0.38          3.71         1.25 o                         
  -3   1  13       1768.91       1676.91        15.37 o                         
  -1   1  13        997.62        932.78         7.90 o                         
   1   1  13        144.92        133.77         1.92 o                         
   3   1  13          0.64          3.70         0.90 o                         
   5   1  13        139.23        144.10         2.46 o                         
   7   1  13        210.37        209.35         2.79 o                         
   9   1  13         70.87         77.15         2.47 o                         
  11   1  13          1.18          2.73         1.30 o                         
  13   1  13        111.74         96.37         4.37 o                         
 -14   2  13         73.17         69.83         1.77 o                         
 -12   2  13         28.04         29.51         2.07 o                         
 -10   2  13         25.68         26.14         2.31 o                         
  -8   2  13          1.28          6.27         1.64 o                         
  -6   2  13         85.40         75.51         2.14 o                         
  -4   2  13        180.58        179.91         2.75 o                         
  -2   2  13        827.81        800.61         7.46 o                         
   0   2  13       2367.15       2491.18        21.36 o                         
   2   2  13         98.74         99.79         1.91 o                         
   4   2  13        411.85        403.98         4.29 o                         
   6   2  13        548.74        457.68         4.76 o                         
   8   2  13        284.56        294.42         3.99 o                         
  10   2  13         87.87         88.25         2.69 o                         
  12   2  13        124.94        129.03         3.05 o                         
 -15   3  13         52.39         46.01         2.95 o                         
 -13   3  13        176.38        197.99         3.06 o                         
 -11   3  13         10.78         10.13         1.53 o                         
  -9   3  13        267.63        273.06         4.21 o                         
  -7   3  13       9345.51       9675.35        92.12 o                         
  -5   3  13       4365.37       4339.39        40.69 o                         
  -3   3  13        370.38        350.65         4.98 o                         
  -1   3  13         11.49         23.53         1.33 o                         
   1   3  13       1848.41       1863.85        16.68 o                         
   3   3  13         30.06         52.22         1.56 o                         
   5   3  13         98.71         76.48         1.91 o                         
   7   3  13        112.01        130.16         2.51 o                         
   9   3  13        198.39        198.98         3.45 o                         
  11   3  13         90.82         84.93         2.20 o                         
 -14   4  13        102.55         91.92         4.00 o                         
 -12   4  13        373.97        373.36         4.76 o                         
 -10   4  13         23.59         32.22         1.91 o                         
  -8   4  13        441.80        467.86         6.25 o                         
  -6   4  13        948.34        969.76        10.97 o                         
  -4   4  13        114.84        118.93         2.84 o                         
  -2   4  13          0.03          3.32         1.22 o                         
   0   4  13         54.19         67.67         2.03 o                         
   2   4  13       1415.90       1517.02        13.14 o                         
   4   4  13        324.63        212.12         3.24 o                         
   6   4  13        509.33        483.35         5.66 o                         
   8   4  13         19.15         19.00         1.30 o                         
  10   4  13         18.67         27.81         1.33 o                         
 -13   5  13        371.41        369.82        16.99 o                         
 -11   5  13         52.96         52.79         2.02 o                         
  -9   5  13        731.84        760.63         8.55 o                         
  -7   5  13       2492.96       2602.67        28.27 o                         
  -5   5  13       7122.37       7627.25        68.81 o                         
  -3   5  13        451.79        436.27         5.54 o                         
  -1   5  13        101.72         92.05         2.49 o                         
   1   5  13        138.17        161.47         2.81 o                         
   3   5  13       2215.47       2168.57        18.82 o                         
   5   5  13         14.13         12.63         1.73 o                         
   7   5  13         65.99         68.41         2.48 o                         
   9   5  13        180.60        182.65         3.81 o                         
 -10   6  13         16.62         13.96         1.35 o                         
  -8   6  13       1362.68       1367.66        16.32 o                         
  -6   6  13       3359.82       3526.84        37.62 o                         
  -4   6  13         50.77         46.99         2.32 o                         
  -2   6  13         86.67         74.62         2.35 o                         
   0   6  13        356.33        331.04         4.82 o                         
   2   6  13       1227.65       1111.85        11.83 o                         
   4   6  13        777.60        754.07         8.71 o                         
   6   6  13         78.40         67.49         2.75 o                         
   8   6  13          1.96          2.53         1.40 o                         
  -9   7  13        599.39        556.29        16.55 o                         
  -7   7  13        624.67        602.37         9.19 o                         
  -5   7  13         14.01         14.40         1.51 o                         
  -3   7  13        316.46        312.55         5.08 o                         
  -1   7  13         35.86         33.33         1.66 o                         
   1   7  13        185.36        185.00         3.05 o                         
   3   7  13        663.93        665.02        11.61 o                         
   5   7  13        392.18        342.31         9.02 o                         
  -4   8  13        329.90        299.04         8.01 o                         
  -2   8  13        142.85        122.03         4.09 o                         
   0   8  13        338.04        300.84         7.97 o                         
 -14   0  14        211.20        231.35         7.16 o                         
 -12   0  14        147.50        166.85         9.10 o                         
 -10   0  14         44.69         42.88         3.18 o                         
  -8   0  14       1936.81       1730.30        27.15 o                         
  -6   0  14         42.29         30.92         2.87 o                         
  -4   0  14         16.13         18.26         2.64 o                         
  -2   0  14       2113.54       2102.35        24.70 o                         
   0   0  14        572.93        642.84         7.98 o                         
   2   0  14        895.08        919.41        10.98 o                         
   4   0  14          1.77          9.27         1.67 o                         
   6   0  14        394.16        359.89         5.28 o                         
   8   0  14       2107.91       2001.37        24.93 o                         
  10   0  14       1089.26       1152.36        21.79 o                         
  12   0  14          0.14          3.70         1.73 o                         
 -15   1  14          9.22         11.65         1.17 o                         
 -13   1  14        189.33        196.53         3.24 o                         
 -11   1  14         88.68         99.83         2.55 o                         
  -9   1  14       3660.79       3461.84        34.72 o                         
  -7   1  14        125.25        120.48         2.76 o                         
  -5   1  14        426.03        387.07         4.66 o                         
  -3   1  14        144.97        153.35         2.60 o                         
  -1   1  14         75.98         52.62         1.59 o                         
   1   1  14        993.58       1098.17         9.27 o                         
   3   1  14        408.24        433.78         4.47 o                         
   5   1  14         14.99         15.36         1.15 o                         
   7   1  14         76.79         79.78         2.26 o                         
   9   1  14          8.06         11.21         1.64 o                         
  11   1  14         59.30         59.10         2.79 o                         
 -14   2  14         24.36         26.29         1.28 o                         
 -12   2  14       1263.93       1297.40        14.19 o                         
 -10   2  14        229.52        230.48         3.72 o                         
  -8   2  14        537.09        528.08         6.92 o                         
  -6   2  14         61.97         62.34         2.03 o                         
  -4   2  14       2191.33       2192.39        19.47 o                         
  -2   2  14       1652.01       1698.98        15.20 o                         
   0   2  14        118.45        116.55         2.21 o                         
   2   2  14         47.55         63.85         1.61 o                         
   4   2  14         27.24         32.68         1.33 o                         
   6   2  14       1000.63        810.51         8.96 o                         
   8   2  14        316.11        328.17         5.35 o                         
  10   2  14        133.38        119.61         2.63 o                         
  12   2  14        160.30        126.71         8.37 o                         
 -13   3  14         13.52         18.68         1.39 o                         
 -11   3  14         22.25         20.69         1.52 o                         
  -9   3  14         54.52         57.90         2.07 o                         
  -7   3  14       5490.02       5587.68        53.64 o                         
  -5   3  14        333.12        339.51         4.25 o                         
  -3   3  14       4279.27       4308.45        40.32 o                         
  -1   3  14          0.03          1.65         1.10 o                         
   1   3  14        854.30        825.21         7.79 o                         
   3   3  14        265.90        266.72         3.21 o                         
   5   3  14        179.07        157.23         3.12 o                         
   7   3  14        376.42        358.61         4.94 o                         
   9   3  14         15.41         16.53         1.46 o                         
  11   3  14          9.89         10.09         1.35 o                         
 -14   4  14       2189.54       1954.78        77.92 o                         
 -12   4  14          6.23         16.34         1.28 o                         
 -10   4  14          6.50         11.29         1.59 o                         
  -8   4  14        144.58        166.52         3.06 o                         
  -6   4  14        154.06        161.11         3.07 o                         
  -4   4  14       3134.57       3171.46        30.09 o                         
  -2   4  14       1168.36       1185.51        11.35 o                         
   0   4  14          0.23          1.25         1.07 o                         
   2   4  14       1432.70       1356.87        12.18 o                         
   4   4  14       2215.54       1998.81        19.90 o                         
   6   4  14         57.85         66.82         2.70 o                         
   8   4  14          0.83          2.43         1.06 o                         
  10   4  14          2.25          2.08         1.19 o                         
 -11   5  14          2.05          2.68         1.48 o                         
  -9   5  14         21.17         25.65         1.63 o                         
  -7   5  14       1537.72       1624.53        21.35 o                         
  -5   5  14        746.48        734.47         8.13 o                         
  -3   5  14       2035.93       2043.26        20.84 o                         
  -1   5  14         25.27         23.92         1.50 o                         
   1   5  14          6.65          8.97         1.26 o                         
   3   5  14        472.34        484.29         5.90 o                         
   5   5  14        268.64        246.86         3.61 o                         
   7   5  14         70.20         57.83         1.89 o                         
   9   5  14         12.62         14.68         1.47 o                         
 -10   6  14          6.60         14.92         1.61 o                         
  -8   6  14         10.87         15.95         1.46 o                         
  -6   6  14        395.05        395.59         5.67 o                         
  -4   6  14        392.29        395.48         6.07 o                         
  -2   6  14         15.54         14.51         1.72 o                         
   0   6  14         97.92         85.48         2.20 o                         
   2   6  14         76.18         56.05         2.11 o                         
   4   6  14        508.02        509.93         6.74 o                         
   6   6  14        189.36        177.49         3.54 o                         
  -7   7  14        166.66        153.53         6.18 o                         
  -5   7  14        105.93        101.17         2.57 o                         
  -3   7  14       1728.45       1727.36        22.02 o                         
  -1   7  14        697.63        705.96        10.12 o                         
   1   7  14        234.28        230.19         3.67 o                         
   3   7  14         37.07         33.70         1.64 o                         
   5   7  14        214.52        188.80         8.35 o                         
 -15   1  15         64.77         73.27         2.35 o                         
 -13   1  15        144.20        144.00         2.82 o                         
 -11   1  15         36.82         35.41         1.89 o                         
  -9   1  15         35.45         37.96         1.96 o                         
  -7   1  15          3.59         12.20         1.83 o                         
  -5   1  15         29.03         23.86         1.58 o                         
  -3   1  15        145.74        124.25         2.40 o                         
  -1   1  15       2284.23       2242.77        20.27 o                         
   1   1  15        276.33        251.05         3.30 o                         
   3   1  15          0.52          3.02         1.08 o                         
   5   1  15        530.39        546.10         5.20 o                         
   7   1  15         15.47         23.40         1.39 o                         
   9   1  15        213.99        193.04         3.52 o                         
  11   1  15          7.04          5.22         1.41 o                         
 -14   2  15        139.31        133.69         4.00 o                         
 -12   2  15        961.91        931.84        10.83 o                         
 -10   2  15         11.03         20.63         1.46 o                         
  -8   2  15        289.58        274.24         4.05 o                         
  -6   2  15         26.96         25.07         1.35 o                         
  -4   2  15        232.05        232.63         3.37 o                         
  -2   2  15       4039.83       3958.09        38.13 o                         
   0   2  15          5.54          7.38         1.09 o                         
   2   2  15        952.82        972.95         8.86 o                         
   4   2  15        564.82        548.64         5.33 o                         
   6   2  15        336.73        283.21         3.89 o                         
   8   2  15        221.01        226.34         4.09 o                         
  10   2  15        316.59        309.52         5.06 o                         
 -13   3  15          2.53          3.71         1.41 o                         
 -11   3  15        192.83        207.05         3.48 o                         
  -9   3  15        133.91        134.58         2.93 o                         
  -7   3  15        884.01        861.97         9.12 o                         
  -5   3  15        561.17        543.51         6.35 o                         
  -3   3  15       2665.44       2637.78        24.47 o                         
  -1   3  15          8.99         12.37         1.24 o                         
   1   3  15        175.64        172.02         2.62 o                         
   3   3  15        805.93        802.02         7.86 o                         
   5   3  15          3.78          5.72         1.16 o                         
   7   3  15       1358.83       1277.49        15.31 o                         
   9   3  15          0.01          0.85         1.19 o                         
  11   3  15        120.46        115.99         3.55 o                         
 -12   4  15        617.16        631.76        10.16 o                         
 -10   4  15         73.50         74.62         2.19 o                         
  -8   4  15         68.51         64.55         2.37 o                         
  -6   4  15         61.06         72.42         3.36 o                         
  -4   4  15       1421.99       1381.66        14.17 o                         
  -2   4  15          3.31          6.03         1.28 o                         
   0   4  15          0.79          3.55         1.12 o                         
   2   4  15        229.46        203.63         3.07 o                         
   4   4  15        155.63        212.63         3.30 o                         
   6   4  15        324.81        312.76         4.18 o                         
   8   4  15          4.20          2.34         0.99 o                         
  10   4  15        101.20         94.39         3.71 o                         
 -11   5  15          2.74          6.54         1.34 o                         
  -9   5  15        228.27        242.47         3.97 o                         
  -7   5  15        136.71        132.69         2.95 o                         
  -5   5  15       9579.31      10355.33       128.35 o                         
  -3   5  15          0.53          2.04         1.34 o                         
  -1   5  15        143.07        155.80         2.86 o                         
   1   5  15          7.03         14.11         1.70 o                         
   3   5  15         79.41         70.72         2.31 o                         
   5   5  15       2450.81       2438.04        26.06 o                         
   7   5  15          3.94         10.76         1.07 o                         
 -10   6  15        594.76        624.81        29.68 o                         
  -8   6  15        694.98        692.27        10.93 o                         
  -6   6  15        908.05        949.55        12.73 o                         
  -4   6  15         26.67         27.29         1.55 o                         
  -2   6  15        247.39        262.91         5.01 o                         
   0   6  15        241.55        247.61         3.61 o                         
   2   6  15         27.73         24.67         1.35 o                         
   4   6  15         52.02         51.54         2.29 o                         
   6   6  15        557.07        496.09        10.06 o                         
  -7   7  15        427.53        408.13        16.25 o                         
  -5   7  15       1149.93       1183.42        20.23 o                         
  -3   7  15       2289.27       2265.46        39.54 o                         
  -1   7  15        733.89        747.21        11.86 o                         
   1   7  15         80.16         64.09         2.14 o                         
   3   7  15         95.23         76.96         2.52 o                         
 -14   0  16          2.77          9.18         1.79 o                         
 -12   0  16         82.26         72.75         3.14 o                         
 -10   0  16       3087.28       2843.32        46.88 o                         
  -8   0  16       1243.22       1186.05        20.68 o                         
  -6   0  16       1534.35       1268.10        19.02 o                         
  -4   0  16        885.05        938.90        16.41 o                         
  -2   0  16        137.45        144.63         4.00 o                         
   0   0  16      12877.19      13104.62       170.59 o                         
   2   0  16        446.27        450.56         6.25 o                         
   4   0  16         10.00          7.11         1.56 o                         
   6   0  16         60.09         64.78         2.84 o                         
   8   0  16        136.60        127.77         3.68 o                         
  10   0  16        734.57        775.21        15.69 o                         
 -15   1  16        252.57        244.17         5.93 o                         
 -13   1  16         15.44         25.58         1.58 o                         
 -11   1  16         22.15         37.46         2.92 o                         
  -9   1  16        460.66        420.56         6.04 o                         
  -7   1  16        804.34        763.07        10.03 o                         
  -5   1  16       2343.30       2231.30        21.46 o                         
  -3   1  16        623.34        537.79         6.47 o                         
  -1   1  16       5479.88       5564.99        54.88 o                         
   1   1  16       1986.39       2001.96        17.48 o                         
   3   1  16        122.68        130.70         2.23 o                         
   5   1  16         82.02         96.48         2.51 o                         
   7   1  16         41.21         41.83         1.99 o                         
   9   1  16       1446.99       1374.26        17.86 o                         
  11   1  16        537.79        456.23        19.16 o                         
 -14   2  16          3.08          4.03         1.08 o                         
 -12   2  16        601.70        579.19         8.07 o                         
 -10   2  16        558.71        548.96         7.58 o                         
  -8   2  16        822.40        772.30        10.14 o                         
  -6   2  16       1659.57       1622.82        15.95 o                         
  -4   2  16         43.81         57.79         2.11 o                         
  -2   2  16       4559.45       4464.99        41.79 o                         
   0   2  16        314.67        316.68         3.80 o                         
   2   2  16       1358.38       1342.09        12.36 o                         
   4   2  16          6.17          7.82         1.47 o                         
   6   2  16         67.02         53.37         1.94 o                         
   8   2  16        424.61        408.52         5.52 o                         
  10   2  16         40.87         38.27         2.45 o                         
 -13   3  16         25.01         21.40         1.85 o                         
 -11   3  16       2381.57       2613.73        47.44 o                         
  -9   3  16         24.93         31.72         1.94 o                         
  -7   3  16        382.73        390.36         5.38 o                         
  -5   3  16        966.71        927.39         9.97 o                         
  -3   3  16       1780.77       1765.05        17.20 o                         
  -1   3  16        597.11        583.83         6.37 o                         
   1   3  16        438.12        449.12         4.91 o                         
   3   3  16        130.41        159.15         2.77 o                         
   5   3  16        642.48        619.17         7.71 o                         
   7   3  16        515.56        429.90         5.57 o                         
   9   3  16        148.12        134.68         4.11 o                         
 -12   4  16          3.67          6.54         1.59 o                         
 -10   4  16        138.78        149.82         3.09 o                         
  -8   4  16        371.04        400.02         6.72 o                         
  -6   4  16       1660.83       1697.94        18.85 o                         
  -4   4  16       6001.42       6203.13        63.27 o                         
  -2   4  16       1256.62       1251.98        13.02 o                         
   0   4  16         81.07         83.72         2.14 o                         
   2   4  16         25.11         25.38         1.43 o                         
   4   4  16       1063.16       1064.80        13.58 o                         
   6   4  16         42.90         33.18         1.65 o                         
   8   4  16         10.62          9.48         0.98 o                         
 -11   5  16        574.58        577.24        21.79 o                         
  -9   5  16        457.03        462.06         7.67 o                         
  -7   5  16         64.83         70.97         2.26 o                         
  -5   5  16         58.22         74.57         3.08 o                         
  -3   5  16        652.08        642.16         8.47 o                         
  -1   5  16        348.82        356.68         5.13 o                         
   1   5  16         79.19         74.56         2.67 o                         
   3   5  16        215.20        182.37         3.36 o                         
   5   5  16        193.88        236.45         3.79 o                         
   7   5  16         45.43         31.41         1.43 o                         
  -8   6  16        492.27        479.05         9.74 o                         
  -6   6  16        198.19        203.32         4.57 o                         
  -4   6  16        851.81        856.26        10.16 o                         
  -2   6  16        849.10        902.81        10.60 o                         
   0   6  16        302.63        309.57         4.46 o                         
   2   6  16          7.84          7.95         1.13 o                         
   4   6  16         84.74         77.96         2.33 o                         
   6   6  16        404.93        375.13        12.83 o                         
  -5   7  16         10.02          8.30         1.76 o                         
  -3   7  16        475.66        469.43         7.34 o                         
  -1   7  16        753.81        706.45        13.87 o                         
   1   7  16          4.59         15.56         1.61 o                         
 -13   1  17        511.39        523.89         7.41 o                         
 -11   1  17        118.73        117.73         3.46 o                         
  -9   1  17       2561.76       2269.89        26.71 o                         
  -7   1  17       1212.62       1041.79        12.57 o                         
  -5   1  17        903.41        858.18         9.94 o                         
  -3   1  17         15.78         15.49         1.29 o                         
  -1   1  17       2723.06       2596.50        25.49 o                         
   1   1  17        639.54        672.19         6.32 o                         
   3   1  17         40.50         41.55         1.46 o                         
   5   1  17        366.09        374.63         4.29 o                         
   7   1  17         33.97         35.93         2.03 o                         
   9   1  17        588.39        543.66         9.12 o                         
 -14   2  17         29.59         28.18         2.05 o                         
 -12   2  17          8.94         11.08         1.31 o                         
 -10   2  17          3.00          6.98         1.69 o                         
  -8   2  17        101.29         86.89         2.57 o                         
  -6   2  17        372.15        345.19         4.51 o                         
  -4   2  17       1944.45       1841.22        18.42 o                         
  -2   2  17       1112.13       1062.26        10.28 o                         
   0   2  17       3476.21       3458.32        30.17 o                         
   2   2  17       1202.33       1171.55        12.13 o                         
   4   2  17        377.22        397.04         4.89 o                         
   6   2  17         21.17         25.29         1.91 o                         
   8   2  17        149.01        142.05         2.85 o                         
  10   2  17         18.15         12.30         1.22 o                         
 -13   3  17         21.60         16.96         1.64 o                         
 -11   3  17       2539.83       2589.55        34.54 o                         
  -9   3  17         62.92         53.76         2.51 o                         
  -7   3  17         52.37         52.05         2.53 o                         
  -5   3  17         36.81         42.74         1.96 o                         
  -3   3  17       2558.13       2517.58        23.48 o                         
  -1   3  17       1580.57       1531.21        14.34 o                         
   1   3  17        144.78        131.75         2.79 o                         
   3   3  17        608.81        642.52         6.63 o                         
   5   3  17        408.14        369.43         5.55 o                         
   7   3  17        202.95        169.82         2.98 o                         
   9   3  17          7.16          8.28         1.21 o                         
 -12   4  17        117.65        122.74         4.75 o                         
 -10   4  17         18.77         16.93         1.39 o                         
  -8   4  17         79.83         76.74         2.45 o                         
  -6   4  17        643.47        685.84        11.68 o                         
  -4   4  17        406.12        390.31         5.38 o                         
  -2   4  17       1637.35       1578.67        15.31 o                         
   0   4  17        134.81        121.91         2.61 o                         
   2   4  17          1.20          2.06         1.50 o                         
   4   4  17        371.20        360.31         5.04 o                         
   6   4  17         82.35         83.75         2.07 o                         
   8   4  17        149.30        122.16         5.37 o                         
 -11   5  17         26.84         16.45         3.95 o                         
  -9   5  17         32.81         35.61         2.38 o                         
  -7   5  17          3.35          4.37         1.38 o                         
  -5   5  17         63.75         76.77         2.52 o                         
  -3   5  17        765.91        766.82         9.99 o                         
  -1   5  17        792.25        807.15         9.57 o                         
   1   5  17         62.84         66.45         2.12 o                         
   3   5  17        268.63        248.67         3.84 o                         
   5   5  17         54.44         40.32         1.71 o                         
   7   5  17          2.65          4.12         1.15 o                         
  -8   6  17         57.42         58.35         3.05 o                         
  -6   6  17         64.16         73.12         2.50 o                         
  -4   6  17        116.97        115.69         3.44 o                         
  -2   6  17       3463.33       3639.67        43.41 o                         
   0   6  17        519.06        517.16         7.31 o                         
   2   6  17         80.76         90.19         2.26 o                         
   4   6  17        153.53        159.22         3.47 o                         
  -3   7  17        659.77        648.87        14.00 o                         
  -1   7  17         87.05         98.81         3.48 o                         
 -14   0  18         72.62         57.79         3.32 o                         
 -12   0  18          0.03          1.27         1.89 o                         
 -10   0  18         81.20         94.60         8.34 o                         
  -8   0  18        139.97        167.12         5.80 o                         
  -6   0  18         37.67         21.12         2.49 o                         
  -4   0  18          4.19          9.87         1.83 o                         
  -2   0  18         81.85         92.46         3.15 o                         
   0   0  18       2775.92       2736.20        36.81 o                         
   2   0  18      17490.43      17699.99       191.36 o                         
   4   0  18         26.31         25.69         1.86 o                         
   6   0  18        463.03        530.01         8.43 o                         
   8   0  18          9.74          6.81         2.75 o                         
  10   0  18         78.91         62.78         3.05 o                         
 -13   1  18        119.12        139.38         3.14 o                         
 -11   1  18         10.32          9.00         1.37 o                         
  -9   1  18       2648.58       2413.92        34.47 o                         
  -7   1  18       4581.22       4187.83        48.14 o                         
  -5   1  18        176.86        195.24         3.59 o                         
  -3   1  18        593.54        568.65         6.40 o                         
  -1   1  18        408.08        388.32         4.72 o                         
   1   1  18       7061.80       7142.99        66.21 o                         
   3   1  18       1794.22       1827.91        18.19 o                         
   5   1  18          1.36          3.43         1.33 o                         
   7   1  18        833.78        881.21        10.08 o                         
   9   1  18        115.30         88.80         2.60 o                         
 -12   2  18         32.17         45.56         1.94 o                         
 -10   2  18        198.45        246.79         4.23 o                         
  -8   2  18         69.67         60.63         2.42 o                         
  -6   2  18        143.08        157.57         3.09 o                         
  -4   2  18         58.03         55.88         2.01 o                         
  -2   2  18        986.27       1017.28        10.40 o                         
   0   2  18       2553.41       2481.98        22.51 o                         
   2   2  18          6.76         10.65         1.19 o                         
   4   2  18       1150.12       1189.53        13.97 o                         
   6   2  18        209.27        224.87         3.54 o                         
   8   2  18        178.61        192.48         3.37 o                         
 -13   3  18         47.63         40.24         2.25 o                         
 -11   3  18          2.73          5.23         2.20 o                         
  -9   3  18        310.13        298.32         5.85 o                         
  -7   3  18        305.39        318.41         6.10 o                         
  -5   3  18       1140.75       1057.93        12.18 o                         
  -3   3  18       1129.51       1130.40        11.85 o                         
  -1   3  18       1170.09       1157.21        11.70 o                         
   1   3  18        348.51        362.51         4.64 o                         
   3   3  18       1575.11       1646.72        18.81 o                         
   5   3  18          0.25          3.79         1.22 o                         
   7   3  18        175.56        161.94         3.62 o                         
 -12   4  18          3.91         12.64         1.67 o                         
 -10   4  18         24.61         27.31         1.58 o                         
  -8   4  18        792.35        836.48        10.87 o                         
  -6   4  18         23.93         29.45         1.82 o                         
  -4   4  18        548.88        544.32         9.79 o                         
  -2   4  18         29.20         25.64         1.53 o                         
   0   4  18        172.25        169.48         3.24 o                         
   2   4  18        105.99        108.49         2.41 o                         
   4   4  18         21.40         25.83         1.44 o                         
   6   4  18         76.13         99.00         2.52 o                         
  -9   5  18         56.21         44.49         2.63 o                         
  -7   5  18         40.00         43.99         2.17 o                         
  -5   5  18        167.33        161.26         3.30 o                         
  -3   5  18        222.37        230.41         3.71 o                         
  -1   5  18         32.44         32.67         1.57 o                         
   1   5  18        130.77        157.65         2.80 o                         
   3   5  18         22.38         31.70         1.64 o                         
   5   5  18         64.40         56.95         2.03 o                         
  -8   6  18          0.66          0.49         1.62 o                         
  -6   6  18        134.97        129.46         5.29 o                         
  -4   6  18         23.38         23.35         2.02 o                         
  -2   6  18        699.44        686.12        12.09 o                         
   0   6  18          0.09          0.71         1.06 o                         
   2   6  18          6.79          8.33         1.18 o                         
 -13   1  19        197.68        201.86         9.17 o                         
 -11   1  19          1.89          7.77         1.50 o                         
  -9   1  19         59.04         41.54         2.77 o                         
  -7   1  19       1158.65       1010.07        13.18 o                         
  -5   1  19         17.79         21.25         1.66 o                         
  -3   1  19        121.23        115.96         2.70 o                         
  -1   1  19       1775.14       1757.45        18.21 o                         
   1   1  19       1612.98       1683.21        15.99 o                         
   3   1  19       3288.06       3374.01        32.70 o                         
   5   1  19        160.15        184.48         2.86 o                         
   7   1  19         27.56         27.92         1.80 o                         
   9   1  19        307.89        306.70         5.75 o                         
 -12   2  19        127.91        104.69         2.94 o                         
 -10   2  19         20.81         31.94         1.84 o                         
  -8   2  19        229.50        174.14         3.94 o                         
  -6   2  19         91.35         90.32         2.59 o                         
  -4   2  19        297.05        270.71         4.37 o                         
  -2   2  19          0.01          0.96         1.29 o                         
   0   2  19       1308.95       1286.80        14.46 o                         
   2   2  19        642.47        653.94         7.25 o                         
   4   2  19       3094.71       3229.64        33.23 o                         
   6   2  19        170.09        180.13         3.22 o                         
   8   2  19          0.03          2.02         1.48 o                         
 -11   3  19         37.03         37.71         2.31 o                         
  -9   3  19        109.26        104.51         2.89 o                         
  -7   3  19        109.55         97.38         2.91 o                         
  -5   3  19       1783.09       1713.97        21.41 o                         
  -3   3  19       1567.36       1557.19        17.34 o                         
  -1   3  19        226.29        200.24         3.17 o                         
   1   3  19        358.73        333.32         5.32 o                         
   3   3  19        263.99        244.71         3.73 o                         
   5   3  19       1047.08       1064.31        12.32 o                         
   7   3  19         26.38         25.93         1.52 o                         
 -10   4  19        161.17        131.78         3.92 o                         
  -8   4  19          8.45          7.52         1.28 o                         
  -6   4  19          6.96          9.93         1.44 o                         
  -4   4  19          7.81          9.95         1.35 o                         
  -2   4  19        421.66        425.88         5.41 o                         
   0   4  19        447.62        465.68         5.58 o                         
   2   4  19        162.26        180.31         3.31 o                         
   4   4  19         51.21         50.49         1.91 o                         
   6   4  19        383.84        287.33         6.02 o                         
  -9   5  19         88.47         82.41         3.45 o                         
  -7   5  19         74.40         80.95         2.55 o                         
  -5   5  19        549.27        556.30         7.80 o                         
  -3   5  19       1410.33       1406.64        20.35 o                         
  -1   5  19        159.13        146.34         2.61 o                         
   1   5  19         95.41         89.35         2.09 o                         
   3   5  19         31.08         35.64         1.52 o                         
   5   5  19        324.16        293.49        10.11 o                         
  -6   6  19        329.27        296.99        12.40 o                         
  -4   6  19        258.54        270.97         8.47 o                         
  -2   6  19        127.29        120.51         3.27 o                         
   0   6  19        359.00        356.48        12.28 o                         
   2   6  19         64.31         52.31         2.53 o                         
 -12   0  20         98.60        107.67         3.91 o                         
 -10   0  20        124.45        102.38         6.32 o                         
  -8   0  20        125.38         97.50         5.07 o                         
  -6   0  20       5558.53       4932.13        97.89 o                         
  -4   0  20        213.25        221.98         5.17 o                         
  -2   0  20         38.44         34.22         2.34 o                         
   0   0  20        114.59        129.70         3.60 o                         
   2   0  20       3981.83       4149.64        58.26 o                         
   4   0  20       1286.93       1365.48        18.87 o                         
   6   0  20        434.05        452.41         7.96 o                         
   8   0  20          1.14          4.41         2.04 o                         
 -13   1  20        342.42        456.35        15.67 o                         
 -11   1  20         77.25         77.26         3.03 o                         
  -9   1  20        252.94        271.27         4.75 o                         
  -7   1  20        100.94        128.57         5.64 o                         
  -5   1  20         99.36         92.56         2.78 o                         
  -3   1  20        142.18        141.29         3.33 o                         
  -1   1  20       1381.03       1355.51        13.82 o                         
   1   1  20        129.41        116.41         2.47 o                         
   3   1  20        125.94        160.54         3.89 o                         
   5   1  20       1265.52       1277.34        13.64 o                         
   7   1  20          6.70          5.64         1.63 o                         
 -12   2  20         76.80         73.20         4.98 o                         
 -10   2  20        423.36        433.39         7.45 o                         
  -8   2  20        728.37        641.46        10.82 o                         
  -6   2  20         48.25         39.40         2.67 o                         
  -4   2  20       1567.43       1445.91        17.48 o                         
  -2   2  20         58.46         54.25         2.02 o                         
   0   2  20         47.49         54.38         2.14 o                         
   2   2  20         45.51         50.77         2.25 o                         
   4   2  20       4584.18       4928.40        50.18 o                         
   6   2  20        269.78        289.25         4.46 o                         
   8   2  20          5.02         14.34         1.95 o                         
 -11   3  20          0.04          2.92         1.55 o                         
  -9   3  20        156.91        176.27         3.80 o                         
  -7   3  20         18.41         18.21         1.50 o                         
  -5   3  20        176.86        145.98         3.25 o                         
  -3   3  20        137.40        140.09         4.18 o                         
  -1   3  20          1.53          3.66         1.92 o                         
   1   3  20         42.61         33.72         1.64 o                         
   3   3  20        114.76        117.98         2.63 o                         
   5   3  20       1159.67       1138.37        23.82 o                         
   7   3  20        764.17        715.63        15.62 o                         
 -10   4  20         14.14         15.26         2.16 o                         
  -8   4  20        177.33        201.89         4.43 o                         
  -6   4  20        168.38        176.73         3.54 o                         
  -4   4  20          1.91          3.42         1.34 o                         
  -2   4  20        701.26        763.40         8.87 o                         
   0   4  20        672.11        716.48         8.05 o                         
   2   4  20        155.08        154.82         3.18 o                         
   4   4  20        237.16        269.47         4.52 o                         
   6   4  20       3549.33       3461.82       136.11 o                         
  -7   5  20         26.65         19.29         1.99 o                         
  -5   5  20        200.35        170.20         4.57 o                         
  -3   5  20         13.06         13.18         1.34 o                         
  -1   5  20         10.78         13.33         1.67 o                         
   1   5  20         90.00         83.50         2.18 o                         
   3   5  20         25.79         21.90         1.32 o                         
  -4   6  20        292.32        307.65        10.06 o                         
  -2   6  20        324.95        322.70         7.36 o                         
   0   6  20          5.48          1.15         2.58 o                         
 -11   1  21         46.89         76.22         2.89 o                         
  -9   1  21          8.43          8.54         1.61 o                         
  -7   1  21         23.12         24.90         1.76 o                         
  -5   1  21        256.97        306.86         7.00 o                         
  -3   1  21         25.49         37.42         1.98 o                         
  -1   1  21        116.15        127.91         2.92 o                         
   1   1  21        276.30        294.99         5.25 o                         
   3   1  21       1185.27       1226.28        12.45 o                         
   5   1  21        672.56        635.12         7.43 o                         
   7   1  21         43.15         42.64         3.21 o                         
 -12   2  21         93.67        138.19         5.53 o                         
 -10   2  21         38.36         39.82         2.16 o                         
  -8   2  21         28.35         38.19         2.79 o                         
  -6   2  21          0.02          1.59         1.43 o                         
  -4   2  21       1343.52       1211.00        19.32 o                         
  -2   2  21          0.43          3.28         2.20 o                         
   0   2  21         58.00         48.14         1.95 o                         
   2   2  21        105.66        116.40         2.42 o                         
   4   2  21         59.41         59.11         1.91 o                         
   6   2  21         81.54         75.01         4.28 o                         
 -11   3  21        224.14        262.00        18.66 o                         
  -9   3  21         32.60         43.78         3.07 o                         
  -7   3  21        218.42        226.25         4.44 o                         
  -5   3  21          3.59          6.46         1.53 o                         
  -3   3  21        492.55        489.66         6.94 o                         
  -1   3  21         29.29         36.80         1.73 o                         
   1   3  21          6.92         11.93         1.13 o                         
   3   3  21         12.33         11.52         1.15 o                         
   5   3  21        410.97        398.68         7.49 o                         
  -8   4  21         44.95         50.16         3.34 o                         
  -6   4  21          7.52          6.70         1.32 o                         
  -4   4  21         34.21         39.10         1.89 o                         
  -2   4  21        994.14        905.91        16.19 o                         
   0   4  21        305.34        336.92         4.95 o                         
   2   4  21          9.80         11.37         1.26 o                         
   4   4  21          0.93          1.81         1.18 o                         
  -7   5  21         27.86         27.19         2.75 o                         
  -5   5  21        175.19        158.90         5.32 o                         
  -3   5  21        180.41        185.05         5.02 o                         
  -1   5  21          2.28          4.03         1.16 o                         
   1   5  21        140.92        150.59        13.69 o                         
 -10   0  22        108.15         60.32         5.13 o                         
  -8   0  22         52.00         38.70         3.10 o                         
  -6   0  22        175.57        247.64         6.53 o                         
  -4   0  22        111.17        143.98         4.74 o                         
  -2   0  22          0.18         -0.91         2.54 o                         
   0   0  22          0.53          1.62         2.61 o                         
   2   0  22       1811.90       1868.06        30.86 o                         
   4   0  22          0.83          3.36         1.56 o                         
   6   0  22         75.10         84.45         4.21 o                         
 -11   1  22        128.68        118.92         5.53 o                         
  -9   1  22         14.68         19.80         2.23 o                         
  -7   1  22         37.41         54.14         2.34 o                         
  -5   1  22         72.56         89.07         2.58 o                         
  -3   1  22         23.81         14.38         1.52 o                         
  -1   1  22         13.06         11.91         1.26 o                         
   1   1  22         30.98         27.70         1.49 o                         
   3   1  22          0.85         -0.13         1.15 o                         
   5   1  22        844.72        887.18        20.48 o                         
 -10   2  22        188.70        230.06         6.64 o                         
  -8   2  22        254.57        234.37         5.60 o                         
  -6   2  22         42.48         35.35         1.96 o                         
  -4   2  22        339.23        277.79         4.49 o                         
  -2   2  22          9.67         14.85         1.42 o                         
   0   2  22         72.18         73.17         2.17 o                         
   2   2  22        621.27        668.66         8.07 o                         
   4   2  22        137.03        129.83         3.71 o                         
   6   2  22        564.48        579.80        14.09 o                         
  -9   3  22        334.44        380.70         8.61 o                         
  -7   3  22         13.32         19.69         1.73 o                         
  -5   3  22         22.39         23.47         1.54 o                         
  -3   3  22          7.05         11.23         1.32 o                         
  -1   3  22        189.06        199.36         3.38 o                         
   1   3  22        219.52        260.85         3.84 o                         
   3   3  22          0.78          3.17         1.38 o                         
   5   3  22         88.25         80.46         2.89 o                         
  -8   4  22        237.59        291.37        22.57 o                         
  -6   4  22         57.42         58.15         2.85 o                         
  -4   4  22          9.60          8.58         2.03 o                         
  -2   4  22       1639.21       1640.59        22.09 o                         
   0   4  22       1121.58       1215.78        18.77 o                         
   2   4  22         26.11         21.45         1.86 o                         
  -5   5  22        103.39         81.84         4.17 o                         
  -3   5  22          6.76         12.77         3.03 o                         
  -1   5  22        580.45        591.13        22.46 o                         
  -9   1  23         10.26         15.83         1.68 o                         
  -7   1  23         97.51        102.58         2.94 o                         
  -5   1  23        208.11        194.39         3.81 o                         
  -3   1  23         23.80         22.10         1.55 o                         
  -1   1  23          7.32         13.83         1.26 o                         
   1   1  23         98.84        101.09         2.34 o                         
   3   1  23        120.46        130.54         2.87 o                         
   5   1  23        211.84        195.21         5.62 o                         
 -10   2  23         77.74        107.57         5.86 o                         
  -8   2  23          0.60          2.13         1.66 o                         
  -6   2  23        185.88        226.96         4.64 o                         
  -4   2  23        361.88        387.65         6.53 o                         
  -2   2  23        111.77         98.63         2.39 o                         
   0   2  23         74.14         74.15         1.99 o                         
   2   2  23        397.83        422.93         8.32 o                         
   4   2  23        430.48        385.59        12.84 o                         
  -9   3  23          1.78          2.01         2.30 o                         
  -7   3  23         57.44         53.98         3.44 o                         
  -5   3  23          9.74          9.58         1.50 o                         
  -3   3  23        473.01        466.51         6.72 o                         
  -1   3  23        187.36        167.71         3.05 o                         
   1   3  23        406.60        457.81         7.67 o                         
   3   3  23         11.08         18.45         1.47 o                         
  -6   4  23        118.44         93.65         5.17 o                         
  -4   4  23         49.09         38.28         2.10 o                         
  -2   4  23         50.81         52.30         2.57 o                         
   0   4  23         52.17         64.73         2.45 o                         
  -8   0  24          1.90          4.31         4.31 o                         
  -6   0  24         29.13         37.52         3.29 o                         
  -4   0  24        500.12        678.00        16.43 o                         
  -2   0  24        778.34        748.93        24.65 o                         
   0   0  24          3.82          2.97         1.49 o                         
   2   0  24        213.36        207.69         5.71 o                         
   4   0  24        795.43        793.51        32.44 o                         
  -9   1  24          8.60         13.41         2.03 o                         
  -7   1  24         33.35         32.55         1.92 o                         
  -5   1  24         14.72          9.66         1.40 o                         
  -3   1  24         38.52         36.39         1.99 o                         
  -1   1  24        181.19        170.61         3.21 o                         
   1   1  24         44.56         49.48         1.89 o                         
   3   1  24        306.23        321.77         8.19 o                         
  -8   2  24         43.77         45.89         2.46 o                         
  -6   2  24        310.45        395.15         8.21 o                         
  -4   2  24          4.05          5.12         1.45 o                         
  -2   2  24         10.92          8.02         1.18 o                         
   0   2  24        363.30        353.45         5.58 o                         
   2   2  24        325.96        346.19         7.24 o                         
  -7   3  24          9.39         16.01         1.81 o                         
  -5   3  24         53.27         62.26         4.21 o                         
  -3   3  24          0.99          3.14         1.11 o                         
  -1   3  24         25.20         16.08         1.86 o                         
   1   3  24        243.30        219.07         6.18 o                         
  -7   1  25         63.26         44.80         4.36 o                         
  -5   1  25         38.35         40.66         2.06 o                         
  -3   1  25        143.11        159.30         5.28 o                         
  -1   1  25          4.10          2.70         1.71 o                         
   1   1  25        121.22        119.72         4.10 o                         
  -6   2  25        358.18        457.74        17.71 o                         
  -4   2  25        151.79        168.88         4.97 o                         
  -2   2  25        247.88        283.40         5.90 o                         
   0   2  25        296.78        285.18         6.23 o                         
  -3   3  25          0.12          2.58         1.74 o                         
  -6   0  26          0.34          1.15         3.45 o                         
  -4   0  26        594.37        738.80        22.39 o                         
  -2   0  26        424.00        473.84        11.76 o                         
   0   0  26         48.86         56.08         4.89 o                         
  -5   1  26          6.51          6.02         1.64 o                         
  -3   1  26        261.03        307.58         8.62 o                         
  -1   1  26         62.34         59.46         2.20 o                         
                                                                                
